# Supplementary material for: Separable roles of the DNA damage response kinase Mec1ATR and its activator Rad24RAD17 during meiotic recombination
Source: PLoS Genet. 2024 Dec 9;20(12):e1011485. doi: 10.1371/journal.pgen.1011485 (PMC11658708; doi:10.1371/journal.pgen.1011485)
Supplement: S1 Data — Underlying data used to make main and supplementary figures. (XLSX) [file pgen.1011485.s019.xlsx]

## Sheet: Fig 1 B + C
Genotype	Cross	Background	Tetrads dissected	Mean spore viability	95% confidence	4	3	2	1	0	sum
WT	MJ512xMJ513	SK1	64	96.88	2.13	92.1875	3.125	4.6875	0	0	100
WT	MJ600xMJ631	S288c	72	96.88	2.01	88.8889	9.72222	4.16667	0	29.1667	131.944
WT	MJ600xMJ513	SK1xS288c	197	81.98	2.68	13.4518	6.85279	3.5533	0.507614	0.634518	25
msh2Δ	MC25xMC26	SK1	110	80.91	3.67	15	3.18182	4.54545	2.27273	0	25
msh2Δ	MC49xMC51	S288c	105	77.8571	3.97098	47.619	26.6667	18.0952	4.7619	2.85714	100
msh2Δ	MC49xMC26	SK1xS288c	149	72.99	3.56	10.0671	6.37584	5.36913	2.85235	0.33557	25
ndt80AR 8h	MJ846	SK1	40	94.375	3.57014	82.5	12.5	5	0	0	100
ndt80AR 10h	MJ43xMC42	SK1xS288c	86	70.35	4.83	36.0465	25.5814	25.5814	9.30233	3.48837	100
mec1-mn	VG120xVG121	SK1	130	58.46	4.24	21.5385	32.3077	15.3846	20	10.7692	100
mec1-mn	MC152xMC153	S288c	110	77.27	3.92	62.5	30.6818	21.5909	1.13636	9.09091	125
mec1-mn	VG120xMC153	SK1xS288c	153	6.37	1.94	1.30719	0.653595	4.57516	9.15033	84.3137	100
mec1-nm msh2Δ	MC163xMC164	SK1	88	49.15	5.22	19.3182	23.8636	14.7727	18.1818	23.8636	100
mec1-nm msh2Δ	MC171xMC172	S288c	111	63.06	4.49	30.6306	25.2252	19.8198	14.4144	9.90991	100
mec1-nm msh2Δ	MC163xMC172	SK1xS288c	176	28.84	3.35	3.40909	10.7955	17.6136	34.0909	34.0909	100
mec1-mn ndt80AR 3h	MC2xMC3	SK1	88	49.15	5.22	12.5	28.4091	18.1818	25	15.9091	100
mec1-mn ndt80AR 6h	MC2xMC3	SK1	86	54.07	5.27	19.7674	23.2558	23.2558	20.9302	12.7907	100
mec1-mn ndt80AR 8h	MC2xMC3	SK1	84	57.74	5.28	17.8571	30.9524	25	16.6667	9.52381	100
mec1-mn ndt80AR 10h	MC2xMC3	SK1	86	48.55	5.28	12.7907	19.7674	30.2326	23.2558	13.9535	100
mec1-mn ndt80AR 4h	MC2xMC198	SK1xS288c	64	10.16	3.7	1.5625	1.5625	3.125	23.4375	70.3125	100
mec1-mn ndt80AR 6h	MC2xMC198	SK1xS288c	63	18.25	4.77	0	6.34921	14.2857	25.3968	53.9683	100
mec1-mn ndt80AR 8h	MC2xMC198	SK1xS288c	87	16.38	3.89	2.29885	4.5977	9.1954	24.1379	59.7701	100
mec1-mn ndt80AR 10h	MC2xMC198	SK1xS288c	63	26.98	5.48	4.7619	6.34921	19.0476	31.746	38.0952	100
rad24Δ	MC17xMC18	SK1	132	21.59	3.51	7.57576	5.30303	17.4242	5.30303	64.3939	100
rad24Δ	MC19xMC20	S288c	106	46.7	4.75	12.2642	17.9245	29.2453	25.4717	15.0943	100
rad24Δ	MC17xMC20	SK1xS288c	240	0.73	0.54	0	0	0	2.91667	97.0833	100
rad24Δ msh2Δ	MC105xMC107	SK1	107	21.26	3.88	9.34579	5.60748	21.4953	24.2991	59.8131	120.561
rad24Δ msh2Δ	MC202xMC203	S288c	102	28.19	4.37	2.94118	11.7647	18.6275	28.4314	38.2353	100
rad24Δ msh2Δ	MC105xMC203	SK1xS288c	462	5.9	1.07	1.2987	2.38095	8.87446	20.9957	66.4502	100
rad24Δ ndt80AR 4h	MJ835xMC89	SK1xS288c	91	1.92	1.41087	0	0	2.1978	3.2967	94.5055	100
rad24Δ ndt80AR 6h	MJ835xMC89	SK1xS288c	93	6.72043	2.54435	0	4.30108	1.07527	11.828	82.7957	100
rad24Δ ndt80AR 8h	MJ835xMC89	SK1xS288c	218	7.91284	1.79169	0.458716	0.917431	4.58716	17.8899	76.1468	100
rad24Δ ndt80AR 10h	MJ835xMC89	SK1xS288c	269	15.9383	1.81874	1.85874	2.60223	13.3829	17.8439	64.3123	100
rad24Δ ndt80AR 4h	MJ848	SK1	44	31.8182	6.88132	4.54545	18.1818	20.4545	13.6364	43.1818	100
rad24Δ ndt80AR 6h	MJ848	SK1	66	42.803	5.96867	9.09091	15.1515	36.3636	16.6667	22.7273	100
rad24Δ ndt80AR 8h	MJ848	SK1	84	59.1772	5.41927	15.4762	26.1905	28.5714	25	4.7619	100
rad24Δ ndt80AR 10h	MJ848	SK1	59	69.0678	5.89717	35.5932	22.0339	28.8136	10.1695	3.38983	100
rad24Δ sml1Δ	MC101xMC103	SK1	102	41.6667	4.78386	18.6275	13.7255	21.5686	7.84314	38.2353	100
rad24Δ sml1Δ	MC101xMC61	SK1xBY474	196	4.72	1.48	0.510204	0.510204	4.08163	7.14286	87.7551	100
mus81Δ	MC214xMC215	SK1	110	55.68	4.64	17.2727	27.2727	25.4545	20.9091	9.09091	100
mlh3Δ	MC254xMC255	SK1	110	89.09	2.91	81.8182	3.63636	9.09091	0	5.45455	100
mus81Δ mlh3Δ	MC271xMC272	SK1	107	59.58	4.65	26.1682	28.0374	19.6262	10.2804	15.8879	100
mec1-mn mus81Δ	MC243xMC242	SK1	108	20.37	3.8	1.85185	3.7037	14.8148	33.3333	46.2963	100
mec1-mn mlh3Δ	MC303xMC304	SK1	117	49.57	4.5	22.2222	14.5299	23.0769	19.6581	20.5128	100
mec1-mn mus81Δ mlh3Δ	MC333xMC334	SK1	94	21.28	4.1	1.06383	8.51064	15.9574	23.4043	51.0638	100
rad24Δ mus81Δ	MC222xMC223	SK1	110	19.32	3.69	0	7.27273	20.9091	13.6364	58.1818	100
rad24Δ mus81Δ msh2Δ	MC292xMC297	SK1XS288c	31	0	0	0	0	0	0	0	0
rad24Δ mlh3Δ	MC247xMC248	SK1	109	20.64	3.8	6.42202	3.66972	13.7615	18.3486	57.7982	100
rad24Δ mus81Δ mlh3Δ	MC257xMC258	SK1	98	7.91	2.67	1.02041	0	9.18367	9.18367	80.6122	100
rad24Δ mus81Δ ndt80AR 4h	MC288xMC289	SK1	89	5.89888	2.44745	1.1236	0	4.49438	10.1124	84.2697	100
rad24Δ mus81Δ ndt80AR 8h	MC288xMC289	SK1	108	9.72222	2.79375	0	1.85185	2.77778	27.7778	67.5926	100
mus81Δ ndt80AR 4h	MC286xMC287	SK1	128	33.9844	4.10284	6.25	10.9375	23.4375	31.25	28.125	100
mus81Δ ndt80AR 8h	MC286xMC287	SK1	110	33.4091	4.40727	3.63636	17.2727	21.8182	23.6364	33.6364	100
zip3Δ	MC322xMC313	SK1xS288c	106	46.2264	4.74573	13.2075	18.8679	31.1321	13.2075	23.5849	100
zip3Δ msh2Δ	MC326xMC317	SK1xS288c	177	35.8757	3.53306	7.34463	12.9944	28.2486	18.6441	32.7684	100

## Sheet: Fig 2 A-D
Panel A-D Summary table		Crossover Events				Noncrossover Events
Meiosis	N	Simple	Complex	Total	% Complex	Simple	Complex	Total	% Complex
Wild type	6	71.6667	2.83333	74.5	0.0380313	30.1667	0.333333	30.5	0.010929
sml1	2	73	1.5	74.5	0.0201342	33.5	0.5	34	0.0147059
ndt80AR	8	90.625	4.75	95.375	0.0498034	46.625	0.75	47.375	0.0158311
msh2Δ	9	98.4444	6.33333	104.778	0.0604454	91.1111	1.22222	92.3333	0.0132371
msh2Δ ndt80AR	6	90	8.33333	98.3333	0.0847458	83	2.33333	85.3333	0.0273438
mec1-mn	2	70	11.5	81.5	0.141104	42	7	49	0.142857
mec1-mn ndt80AR	5	111.4	23.6	135	0.174815	64.2	5.6	69.8	0.0802292
mec1-mn msh2Δ	5	119.4	27.4	146.8	0.186649	163.4	9.8	173.2	0.056582
rad24Δ sml1Δ	1	25	7	32	0.21875	6	2	8	0.25
rad24Δ ndt80AR	6	100.833	20.8333	121.667	0.171233	58	4.83333	62.8333	0.0769231
rad24Δ msh2Δ	6	73	9.83333	82.8333	0.118712	85.5	2.5	88	0.0284091
rad24Δ msh2Δ sml1Δ	2	63.5	9	72.5	0.124138	74	4	78	0.0512821
zip3Δ	4	46.5	6.25	52.75	0.118483	78.25	1.75	80	0.021875
zip3Δ msh2Δ	6	25.6667	7.66667	33.3333	0.23	325.167	17.1667	342.333	0.0501461
Breakdown (Supplementary Table 1)
	Crossover Events					Noncrossover Events
	Simple	Complex			Total	Simple			Complex				Total			STDEV analysis
Meiosis	2 nonsisters	3 chromatid	4 chromatid	Total		1 chromatid	2 nonsisters	Total	2 sisters	3 chromatid	4 chromatid	Total				CO	NCO
Wild type 1	65	3	0	3	68	30	3	33	1	0	0	1	34			68	34
Wild type 2	80	3	0	3	83	36	2	38	0	0	0	0	38			83	38
Wild type 3	72	4	0	4	76	31	3	34	0	0	0	0	34			76	34
Wild type 4	68	3	0	3	71	30	2	32	0	0	0	0	32			71	32
Wild type 5	70	1	0	1	71	27	1	28	0	0	0	0	28			71	28
Wild type 6	75	2	1	3	78	15	1	16	1	0	0	1	17			78	17
Average per meiosis	71.6667	2.66667	0.166667	2.83333	74.5	28.1667	2	30.1667	0.333333	0	0	0.333333	30.5		STDEV	5.54076	7.36885
% Simple or Complex	0.961969			0.0380313				0.989071				0.010929			STEM	2.26201	3.00832
sml1Δ 1	66	1	0	1	67	40	0	40	1	0	0	1	41			67	41
sml1Δ 2	80	2	0	2	82	26	1	27	0	0	0	0	27			82	27
Average per meiosis	73	1.5	0	1.5	74.5	33	0.5	33.5	0.5	0	0	0.5	34		STDEV	10.6066	9.89949
% Simple or Complex	0.979866			0.0201342				0.985294				0.0147059			STEM	7.5	7
ndt80AR 1	66	4	0	4	70	30	0	30	0	0	0	0	30			70	30
ndt80AR 2	82	6	1	7	89	35	0	35	1	0	0	1	36			89	36
ndt80AR 3	107	4	4	8	115	54	3	57	1	0	0	1	58			115	58
ndt80AR 4	103	3	1	4	107	56	4	60	1	0	0	1	61			107	61
ndt80AR 5	106	2	0	2	108	40	2	42	1	0	0	1	43			108	43
ndt80AR 6	89	2	1	3	92	48	6	54	1	0	0	1	55			92	55
ndt80AR 7	74	0	1	1	75	39	1	40	0	0	0	0	40			75	40
ndt80AR 8	98	8	1	9	107	51	4	55	1	0	0	1	56			107	56
Average per meiosis	90.625	3.625	1.125	4.75	95.375	44.125	2.5	46.625	0.75	0	0	0.75	47.375		STDEV	16.5869	11.5627
% Simple or Complex	0.950197			0.0498034				0.984169				0.0158311			STEM	5.86435	4.08804
msh2Δ 1	109	7	0	7	116	83	11	94	0	0	0	0	94			116	94
msh2Δ 2	94	6	0	6	100	102	15	117	0	1	0	1	118			100	118
msh2Δ 3	90	4	1	5	95	72	14	86	3	0	0	3	89			95	89
msh2Δ 4	93	7	4	11	104	71	13	84	0	1	0	1	85			104	85
msh2Δ 5	98	0	0	0	98	73	4	77	1	0	0	1	78			98	78
msh2Δ 6	113	1	1	2	115	56	5	61	1	0	0	1	62			115	62
msh2Δ 7	88	9	1	10	98	117	5	122	1	2	0	3	125			98	125
msh2Δ 8	98	9	0	9	107	87	12	99	1	0	0	1	100			107	100
msh2Δ 9	103	5	2	7	110	71	9	80	0	0	0	0	80			110	80
Average per meiosis	98.4444	5.33333	1	6.33333	104.778	81.3333	9.77778	91.1111	0.777778	0.444444	0	1.22222	92.3333		STDEV	7.69379	19.78
% Simple or Complex	0.939555			0.0604454				0.986763				0.0132371			STEM	2.5646	6.59335
msh2Δ ndt80AR 1	82	6	2	8	90	47	11	58	2	1	0	3	61			90	61
msh2Δ ndt80AR 2	107	11	3	14	121	87	7	94	3	0	1	4	98			121	98
msh2Δ ndt80AR 3	91	5	1	6	97	66	6	72	2	0	0	2	74			97	74
msh2Δ ndt80AR 4	80	1	0	1	81	82	13	95	1	1	0	2	97			81	97
msh2Δ ndt80AR 5	84	3	0	3	87	70	10	80	0	0	0	0	80			87	80
msh2Δ ndt80AR 6	96	12	6	18	114	93	6	99	2	0	1	3	102			114	102
Average per meiosis	90	6.33333	2	8.33333	98.3333	74.1667	8.83333	83	1.66667	0.333333	0.333333	2.33333	85.3333		STDEV	15.8703	16.2686
% Simple or Complex	0.915254			0.0847458				0.972656				0.0273438			STEM	6.47903	6.64162
mec1-mn 1	58	6	2	8	66	24	1	25	3	0	0	3	28			66	28
mec1-mn 2	82	12	3	15	97	54	5	59	10	1	0	11	70			97	70
Average per meiosis	70	9	2.5	11.5	81.5	39	3	42	6.5	0.5	0	7	49		STDEV	21.9203	29.6985
% Simple or Complex	0.858896			0.141104				0.857143				0.142857			STEM	15.5	21
mec1-mn ndt80AR 1	157	30	7	37	194	82	8	90	5	1	1	7	97			194	97
mec1-mn ndt80AR 2	89	7	0	7	96	37	1	38	3	0	0	3	41			96	41
mec1-mn ndt80AR 3	109	18	6	24	133	52	6	58	2	0	0	2	60			133	60
mec1-mn ndt80AR 4	88	11	4	15	103	57	4	61	2	0	0	2	63			103	63
mec1-mn ndt80AR 5	114	28	7	35	149	66	8	74	9	5	0	14	88			149	88
mec1-mn ndt80AR 6*	59	4	6	10	69	34	1	35	1	1	0	2	37
Average per meiosis	111.4	18.8	4.8	23.6	135	58.8	5.4	64.2	4.2	1.2	0.2	5.6	69.8		STDEV	39.4525	22.5987
% Simple or Complex	0.825185			0.174815				0.919771				0.0802292			STEM	17.6437	10.1064
mec1-mn msh2Δ 1 *	59	7	1	8	67	126	11	137	1	0	0	1	138
mec1-mn msh2Δ 2	122	21	2	23	145	157	23	180	3	5	0	8	188			145	188
mec1-mn msh2Δ 3	109	26	1	27	136	110	14	124	1	2	0	3	127			136	127
mec1-mn msh2Δ 4	116	22	4	26	142	142	18	160	4	3	1	8	168			142	168
mec1-mn msh2Δ 5	132	25	3	28	160	120	14	134	6	4	0	10	144			160	144
mec1-mn msh2Δ 6	118	27	6	33	151	193	26	219	16	4	0	20	239			151	239
Average per meiosis	119.4	24.2	3.2	27.4	146.8	144.4	19	163.4	6	3.6	0.2	9.8	173.2		STDEV	9.14877	43.4822
% Simple or Complex	0.813351			0.186649				0.943418				0.056582			STEM	4.09145	19.4458
rad24Δ sml1Δ	25	5	2	7	32	4	2	6	2	0	0	2	8			32	8
rad24Δ ndt80AR 1	113	23	7	30	143	57	10	67	4	0	1	5	72			143	72
rad24Δ ndt80AR 2	117	16	4	20	137	35	5	40	3	2	0	5	45			137	45
rad24Δ ndt80AR 3	83	12	6	18	101	38	10	48	2	0	0	2	50			101	50
rad24Δ ndt80AR 4	128	20	5	25	153	78	12	90	0	3	1	4	94			153	94
rad24Δ ndt80AR 5	79	7	1	8	87	32	2	34	3	1	0	4	38			87	38
rad24Δ ndt80AR 6	85	21	3	24	109	51	18	69	4	5	0	9	78			109	78
Average per meiosis	100.833	16.5	4.33333	20.8333	121.667	48.5	9.5	58	2.66667	1.83333	0.333333	4.83333	62.8333		STDEV	26.311	21.8396
% Simple or Complex	0.828767			0.171233				0.923077				0.0769231			STEM	10.7414	8.91597
rad24Δ msh2Δ 1	50	4	0	4	54	39	3	42	0	0	0	0	42			54	42
rad24Δ msh2Δ 2	68	15	2	17	85	64	19	83	2	0	0	2	85			85	85
rad24Δ msh2Δ 3	90	13	1	14	104	100	19	119	2	1	0	3	122			104	122
rad24Δ msh2Δ 4	76	4	1	5	81	85	18	103	3	0	0	3	106			81	106
rad24Δ msh2Δ 5	88	10	3	13	101	62	10	72	1	1	0	2	74			101	74
rad24Δ msh2Δ 6	66	5	1	6	72	74	20	94	2	3	0	5	99			72	99
Average per meiosis	73	8.5	1.33333	9.83333	82.8333	70.6667	14.8333	85.5	1.66667	0.833333	0	2.5	88		STDEV	18.627	28.0071
% Simple or Complex	0.881288			0.118712				0.971591				0.0284091			STEM	7.60446	11.4339
rad24Δ msh2Δ sml1Δ 1	69	14	1	15	84	86	19	105	3	2	0	5	110			84	110
rad24Δ msh2Δ sml1Δ 2	58	3	0	3	61	38	5	43	2	1	0	3	46			61	46
Average per meiosis	63.5	8.5	0.5	9	72.5	62	12	74	2.5	1.5	0	4	78		STDEV	16.2635	45.2548
% Simple or Complex	0.875862			0.124138				0.948718				0.0512821			STEM	11.5	32
zip3Δ 1	61	3	2	5	66	71	9	80	3	0	0	3	83			66	83
zip3Δ 2	43	3	0	3	46	81	6	87	2	1	0	3	90			46	90
zip3Δ 3	47	8	0	8	55	83	7	90	0	1	0	1	91			55	91
zip3Δ 4	35	9	0	9	44	54	2	56	0	0	0	0	56			44	56
Average per meiosis	46.5	5.75	0.5	6.25	52.75	72.25	6	78.25	1.25	0.5	0	1.75	80		STDEV	10.0457	16.3911
% Simple or Complex	0.881517			0.118483				0.978125				0.021875			STEM	5.02286	8.19553
zip3Δ msh2Δ 1	24	8	2	10	34	278	22	300	9	4	0	13	313			34	313
zip3Δ msh2Δ 2	24	1	0	1	25	272	22	294	7	3	0	10	304			25	304
zip3Δ msh2Δ 3	27	7	0	7	34	262	31	293	11	5	0	16	309			34	309
zip3Δ msh2Δ 4	28	8	3	11	39	345	38	383	19	6	0	25	408			39	408
zip3Δ msh2Δ 5	23	10	2	12	35	339	37	376	17	7	1	25	401			35	401
zip3Δ msh2Δ 6	28	5	0	5	33	284	21	305	10	4	0	14	319			33	319
Average per meiosis	25.6667	6.5	1.16667	7.66667	33.3333	296.667	28.5	325.167	12.1667	4.83333	0.166667	17.1667	342.333		STDEV	4.58984	48.4548
% Simple or Complex	0.77			0.23				0.949854				0.0501461			STEM	1.8738	19.7816

## Sheet: Fig 3A + B
Panel A Chromosomes without crossovers				Panel B by meiosis											Panels A and B Randomized simulation
Genotype	CO	CwC		Genotype	Meiosis	E0	CO							Genotype	co	mean.E0	sd.E0	q.05	q.95	sd.P	sd.N	sd.U	sd.L	Quantile difference		Genotype	Meiosis	E0	CO
msh2Δ	111	0		msh2∆	msh2∆ 1	0	116							Random	1	15	0	15	15	0	0	15	15	0		msh2∆	msh2∆ 1	0	116
mec1-mn msh2Δ	174.4	0		msh2∆	msh2∆ 2	0	100							Random	2	14.0752	0.263727	14	15	0.9248	0.0752	15	14	1		msh2∆	msh2∆ 2	0	100
rad24Δ msh2Δ	91	1		msh2∆	msh2∆ 3	0	95							Random	3	13.2233	0.435495	13	14	0.814339	0.2233	14.0376	13	1		msh2∆	msh2∆ 3	0	95
NDT80-AR	100.1	0		msh2∆	msh2∆ 4	0	105							Random	4	12.4308	0.569951	12	13	0.669583	0.4308	13.1004	12	1		msh2∆	msh2∆ 4	0	105
mec1-mn NDT80-AR	159.6	0.2		msh2∆	msh2∆ 5	0	98							Random	5	11.6931	0.694954	11	13	0.534495	0.6931	12.2276	11	2		msh2∆	msh2∆ 5	0	98
rad24Δ NDT80-AR	142.3	0.333333		msh2∆	msh2∆ 6	0	116							Random	6	11.0112	0.79683	10	12	1.1183	0.383983	12.1295	10.6272	2		msh2∆	msh2∆ 6	0	116
rad24Δ sml1Δ	39	6		msh2∆	msh2∆ 7	0	98							Random	7	10.3786	0.879511	9	12	0.873935	0.643577	11.2525	9.73502	3		msh2∆	msh2∆ 7	0	98
mec1-mn	96	1		msh2∆	msh2∆ 8	0	107							Random	8	9.781	0.962773	8	11	0.640383	0.985367	10.4214	8.79563	3		msh2∆	msh2∆ 8	0	107
rad24Δ sml1Δ msh2Δ	81	1.5		msh2∆	msh2∆ 9	0	110							Random	9	9.2662	1.0474	8	11	1.06397	0.711386	10.3302	8.55481	3		msh2∆	msh2∆ 9	0	110
sml1Δ	76	0		mec1-mn msh2∆	mec1-mn msh2∆ 1 *	1	68							Random	10	8.7203	1.0979	7	10	0.780397	1.0498	9.5007	7.6705	3		mec1-mn msh2∆	mec1-mn msh2∆ 1 *	1	68
Wild-type	77.3	0.6666		mec1-mn msh2∆	mec1-mn msh2∆ 2	0	145							Random	11	8.2615	1.1351	6	10	1.10735	0.791073	9.36885	7.47043	4		mec1-mn msh2∆	mec1-mn msh2∆ 2	0	145
msh2Δ NDT80-AR	107	0		mec1-mn msh2∆	mec1-mn msh2∆ 3	0	136							Random	12	7.7892	1.18916	6	10	0.796909	1.18299	8.58611	6.60621	4		mec1-mn msh2∆	mec1-mn msh2∆ 3	0	136
zip3Δ	59	1.25		mec1-mn msh2∆	mec1-mn msh2∆ 4	0	145							Random	13	7.401	1.22937	5	9	1.07705	0.952055	8.47805	6.44894	4		mec1-mn msh2∆	mec1-mn msh2∆ 4	0	145
zip3Δ msh2Δ	42	1.16667		mec1-mn msh2∆	mec1-mn msh2∆ 5	0	162							Random	14	7.0384	1.23696	5	9	1.34204	0.72805	8.38044	6.31035	4		mec1-mn msh2∆	mec1-mn msh2∆ 5	0	162
				mec1-mn msh2∆	mec1-mn msh2∆ 6	0	154							Random	15	6.6331	1.27438	5	9	0.957508	1.1377	7.59061	5.4954	4		mec1-mn msh2∆	mec1-mn msh2∆ 6	0	154
				rad24∆ msh2∆	rad24∆ msh2∆ 1	2	54							Random	16	6.3087	1.28933	4	8	1.1983	0.925216	7.507	5.38348	4		rad24∆ msh2∆	rad24∆ msh2∆ 1	2	54
				rad24∆ msh2∆	rad24∆ msh2∆ 2	1	86							Random	17	5.9929	1.30974	4	8	0.766903	1.42613	6.7598	4.56677	4		rad24∆ msh2∆	rad24∆ msh2∆ 2	1	86
				rad24∆ msh2∆	rad24∆ msh2∆ 3	0	104							Random	18	5.6976	1.33069	4	8	0.96448	1.22553	6.66208	4.47207	4		rad24∆ msh2∆	rad24∆ msh2∆ 3	0	104
				rad24∆ msh2∆	rad24∆ msh2∆ 4	2	82							Random	19	5.4554	1.31278	3	8	1.10483	1.03964	6.56023	4.41576	5		rad24∆ msh2∆	rad24∆ msh2∆ 4	2	82
				rad24∆ msh2∆	rad24∆ msh2∆ 5	1	102							Random	20	5.1649	1.32011	3	7	1.32278	0.873067	6.48768	4.29183	4		rad24∆ msh2∆	rad24∆ msh2∆ 5	1	102
				rad24∆ msh2∆	rad24∆ msh2∆ 6	0	72							Random	21	4.92	1.32491	3	7	0.828434	1.36609	5.74843	3.55391	4		rad24∆ msh2∆	rad24∆ msh2∆ 6	0	72
				NDT80-AR	NDT80-AR 1	0	70							Random	22	4.6886	1.32537	3	7	0.974271	1.20628	5.66287	3.48232	4		NDT80-AR	NDT80-AR 1	0	70
				NDT80-AR	NDT80-AR 2	0	90							Random	23	4.4784	1.33181	2	7	1.11363	1.06782	5.59203	3.41058	5		NDT80-AR	NDT80-AR 2	0	90
				NDT80-AR	NDT80-AR 3	0	117							Random	24	4.2579	1.33183	2	6	1.26675	0.932089	5.52465	3.32581	4		NDT80-AR	NDT80-AR 3	0	117
				NDT80-AR	NDT80-AR 4	0	108							Random	25	4.0796	1.33216	2	6	1.41766	0.814876	5.49726	3.26472	4		NDT80-AR	NDT80-AR 4	0	108
				NDT80-AR	NDT80-AR 5	0	108							Random	26	3.8815	1.29701	2	6	0.815856	1.33226	4.69736	2.54924	4		NDT80-AR	NDT80-AR 5	0	108
				NDT80-AR	NDT80-AR 6	0	93							Random	27	3.7302	1.29498	2	6	0.92468	1.20396	4.65488	2.52624	4		NDT80-AR	NDT80-AR 6	0	93
				NDT80-AR	NDT80-AR 7	0	76							Random	28	3.5694	1.2996	2	6	1.03421	1.09994	4.60361	2.46946	4		NDT80-AR	NDT80-AR 7	0	76
				NDT80-AR	NDT80-AR 8	0	108							Random	29	3.4186	1.28893	1	6	1.14005	0.982555	4.55865	2.43605	5		NDT80-AR	NDT80-AR 8	0	108
				mec1-mn NDT80-AR	mec1-mn NDT80-AR 1	0	196							Random	30	3.2752	1.27217	1	5	1.21698	0.888522	4.49218	2.38668	4		mec1-mn NDT80-AR	mec1-mn NDT80-AR 1	0	196
				mec1-mn NDT80-AR	mec1-mn NDT80-AR 2	0	97							Random	31	3.1452	1.24815	1	5	1.31731	0.785002	4.46251	2.3602	4		mec1-mn NDT80-AR	mec1-mn NDT80-AR 2	0	97
				mec1-mn NDT80-AR	mec1-mn NDT80-AR 3	0	135							Random	32	2.9879	1.24423	1	5	0.734917	1.33352	3.72282	1.65438	4		mec1-mn NDT80-AR	mec1-mn NDT80-AR 3	0	135
				mec1-mn NDT80-AR	mec1-mn NDT80-AR 4	0	106							Random	33	2.8874	1.23031	1	5	0.784835	1.2622	3.67223	1.6252	4		mec1-mn NDT80-AR	mec1-mn NDT80-AR 4	0	106
				mec1-mn NDT80-AR	mec1-mn NDT80-AR 5	0	151							Random	34	2.7557	1.23902	1	5	0.876488	1.16375	3.63219	1.59195	4		mec1-mn NDT80-AR	mec1-mn NDT80-AR 5	0	151
				mec1-mn NDT80-AR	mec1-mn NDT80-AR 6*	1	75							Random	35	2.6616	1.20459	1	5	0.921145	1.07181	3.58274	1.58979	4		mec1-mn NDT80-AR	mec1-mn NDT80-AR 6*	1	75
				rad24∆ NDT80-AR	rad24∆ NDT80-AR 1	0	146							Random	36	2.5652	1.21215	1	5	0.986877	1.01856	3.55208	1.54664	4		rad24∆ NDT80-AR	rad24∆ NDT80-AR 1	0	146
				rad24∆ NDT80-AR	rad24∆ NDT80-AR 2	0	139							Random	37	2.466	1.19364	1	4	1.05569	0.91978	3.52169	1.54622	3		rad24∆ NDT80-AR	rad24∆ NDT80-AR 2	0	139
				rad24∆ NDT80-AR	rad24∆ NDT80-AR 3	1	107							Random	38	2.3676	1.17167	1	4	1.10881	0.85195	3.47641	1.51565	3		rad24∆ NDT80-AR	rad24∆ NDT80-AR 3	1	107
				rad24∆ NDT80-AR	rad24∆ NDT80-AR 4	0	155							Random	39	2.2854	1.15043	1	4	1.14906	0.789956	3.43446	1.49544	3		rad24∆ NDT80-AR	rad24∆ NDT80-AR 4	0	155
				rad24∆ NDT80-AR	rad24∆ NDT80-AR 5	1	87							Random	40	2.1934	1.15305	0	4	1.22289	0.739701	3.41629	1.4537	4		rad24∆ NDT80-AR	rad24∆ NDT80-AR 5	1	87
				rad24∆ NDT80-AR	rad24∆ NDT80-AR 6	0	113							Random	41	2.1275	1.14227	0	4	1.26083	0.698196	3.38833	1.4293	4		rad24∆ NDT80-AR	rad24∆ NDT80-AR 6	0	113
				rad24∆ sml1∆	rad24∆ sml1∆	6	34							Random	42	2.0565	1.12216	0	4	1.31186	0.63857	3.36836	1.41793	4		rad24∆ sml1∆	rad24∆ sml1∆	6	34
				mec1-mn	mec1-mn 1	1	68							Random	43	1.9632	1.11542	0	4	0.660346	1.19821	2.62355	0.764987	4		mec1-mn	mec1-mn 1	1	68
				mec1-mn	mec1-mn 2	1	102							Random	44	1.9049	1.09113	0	4	0.67631	1.14173	2.58121	0.763172	4		mec1-mn	mec1-mn 2	1	102
				rad24∆ sml1∆ msh2∆	rad24∆ msh2∆ sml1∆ 1	1	84							Random	45	1.8276	1.08591	0	4	0.72686	1.08395	2.55446	0.743647	4		rad24∆ sml1∆ msh2∆	rad24∆ msh2∆ sml1∆ 1	1	84
				rad24∆ sml1∆ msh2∆	rad24∆ msh2∆ sml1∆ 2	2	61							Random	46	1.7407	1.07395	0	4	0.771749	1.0077	2.51245	0.732995	4		rad24∆ sml1∆ msh2∆	rad24∆ msh2∆ sml1∆ 2	2	61
				Wild-type	Wild type 1	2	68							Random	47	1.7008	1.0678	0	3	0.801023	0.972722	2.50182	0.728078	3		Wild-type	Wild type 1	2	68
				Wild-type	Wild type 2	1	83							Random	48	1.6421	1.06185	0	3	0.845182	0.926317	2.48728	0.715783	3		Wild-type	Wild type 2	1	83
				Wild-type	Wild type 3	0	76							Random	49	1.591	1.04021	0	3	0.858882	0.882565	2.44988	0.708435	3		Wild-type	Wild type 3	0	76
				Wild-type	Wild type 4	0	71							Random	50	1.5407	1.02774	0	3	0.887226	0.842259	2.42793	0.698441	3		Wild-type	Wild type 4	0	71
				Wild-type	Wild type 5	1	71							Random	51	1.4799	1.03213	0	3	0.940204	0.802851	2.4201	0.677049	3		Wild-type	Wild type 5	1	71
				Wild-type	Wild type 6	0	79							Random	52	1.43	0.985696	0	3	0.926265	0.75084	2.35627	0.67916	3		Wild-type	Wild type 6	0	79
				sml1∆	sml1∆ 1	0	67							Random	53	1.3804	0.973956	0	3	0.966257	0.700566	2.34666	0.679834	3		sml1∆	sml1∆ 1	0	67
				sml1∆	sml1∆ 2	0	82							Random	54	1.3515	0.977672	0	3	0.990509	0.691456	2.34201	0.660044	3		sml1∆	sml1∆ 2	0	82
				msh2∆ NDT80-AR	msh2∆ NDT80-AR 1	0	92							Random	55	1.2999	0.952707	0	3	1.0247	0.632586	2.3246	0.667314	3		msh2∆ NDT80-AR	msh2∆ NDT80-AR 1	0	92
				msh2∆ NDT80-AR	msh2∆ NDT80-AR 2	0	122							Random	56	1.2582	0.932105	0	3	1.04323	0.596038	2.30143	0.662162	3		msh2∆ NDT80-AR	msh2∆ NDT80-AR 2	0	122
				msh2∆ NDT80-AR	msh2∆ NDT80-AR 3	0	97							Random	57	1.2083	0.936162	0	3	1.08409	0.575569	2.29239	0.632731	3		msh2∆ NDT80-AR	msh2∆ NDT80-AR 3	0	97
				msh2∆ NDT80-AR	msh2∆ NDT80-AR 4	0	81							Random	58	1.1749	0.926173	0	3	1.10738	0.551117	2.28228	0.623783	3		msh2∆ NDT80-AR	msh2∆ NDT80-AR 4	0	81
				msh2∆ NDT80-AR	msh2∆ NDT80-AR 5	0	87							Random	59	1.1363	0.930596	0	3	1.15036	0.530718	2.28666	0.605582	3		msh2∆ NDT80-AR	msh2∆ NDT80-AR 5	0	87
				msh2∆ NDT80-AR	msh2∆ NDT80-AR 6	0	116							Random	60	1.11	0.904645	0	3	1.14909	0.498586	2.25909	0.611414	3		msh2∆ NDT80-AR	msh2∆ NDT80-AR 6	0	116
				zip3∆	zip3∆ 1	1	67							Random	61	1.066	0.884829	0	3	1.17081	0.464854	2.23681	0.601146	3		zip3∆	zip3∆ 1	1	67
				zip3∆	zip3∆ 2	1	46							Random	62	1.0434	0.883286	0	3	1.18829	0.45549	2.23169	0.58791	3		zip3∆	zip3∆ 2	1	46
				zip3∆	zip3∆ 3	1	55							Random	63	1.0132	0.879604	0	3	1.21517	0.439923	2.22837	0.573277	3		zip3∆	zip3∆ 3	1	55
				zip3∆	zip3∆ 4	1	44							Random	64	0.9709	0.856929	0	2	0.474107	0.9709	1.44501	0	2		zip3∆	zip3∆ 4	1	44
				zip3∆ msh2∆	zip3∆ msh2∆ 1	1	34							Random	65	0.9473	0.852406	0	2	0.487786	0.9473	1.43509	0	2		zip3∆ msh2∆	zip3∆ msh2∆ 1	1	34
				zip3∆ msh2∆	zip3∆ msh2∆ 2	2	25							Random	66	0.9262	0.842986	0	2	0.492177	0.9262	1.41838	0	2		zip3∆ msh2∆	zip3∆ msh2∆ 2	2	25
				zip3∆ msh2∆	zip3∆ msh2∆ 3	1	34							Random	67	0.8769	0.824023	0	2	0.507096	0.8769	1.384	0	2		zip3∆ msh2∆	zip3∆ msh2∆ 3	1	34
				zip3∆ msh2∆	zip3∆ msh2∆ 4	0	40							Random	68	0.8818	0.827223	0	2	0.513453	0.8818	1.39525	0	2		zip3∆ msh2∆	zip3∆ msh2∆ 4	0	40
				zip3∆ msh2∆	zip3∆ msh2∆ 5	2	35							Random	69	0.834	0.808399	0	2	0.5283	0.834	1.3623	0	2		zip3∆ msh2∆	zip3∆ msh2∆ 5	2	35
				zip3∆ msh2∆	zip3∆ msh2∆ 6	1	33							Random	70	0.802	0.787945	0	2	0.537122	0.802	1.33912	0	2		zip3∆ msh2∆	zip3∆ msh2∆ 6	1	33
														Random	71	0.7892	0.789826	0	2	0.555034	0.7892	1.34423	0	2
														Random	72	0.7695	0.782963	0	2	0.56366	0.7695	1.33316	0	2
														Random	73	0.747	0.769188	0	2	0.57046	0.747	1.31746	0	2
														Random	74	0.7265	0.775473	0	2	0.590339	0.7265	1.31684	0	2
														Random	75	0.6965	0.752758	0	2	0.597388	0.6965	1.29389	0	2
														Random	76	0.6997	0.755895	0	2	0.600133	0.6997	1.29983	0	2
														Random	77	0.6703	0.738006	0	2	0.606219	0.6703	1.27652	0	2
														Random	78	0.6652	0.74375	0	2	0.618227	0.6652	1.28343	0	2
														Random	79	0.6458	0.724703	0	2	0.617008	0.6458	1.26281	0	2
														Random	80	0.6217	0.717663	0	2	0.632739	0.6217	1.25444	0	2
														Random	81	0.607	0.70979	0	2	0.640175	0.607	1.24717	0	2
														Random	82	0.5856	0.696937	0	2	0.650625	0.5856	1.23623	0	2
														Random	83	0.5823	0.698338	0	2	0.655846	0.5823	1.23815	0	2
														Random	84	0.5575	0.682452	0	2	0.662679	0.5575	1.22018	0	2
														Random	85	0.5392	0.674766	0	2	0.673576	0.5392	1.21278	0	2
														Random	86	0.5423	0.678422	0	2	0.673892	0.5423	1.21619	0	2
														Random	87	0.5064	0.652228	0	2	0.68541	0.5064	1.19181	0	2
														Random	88	0.5001	0.646407	0	2	0.685814	0.5001	1.18591	0	2
														Random	89	0.4875	0.643339	0	2	0.697766	0.4875	1.18527	0	2
														Random	90	0.4835	0.638724	0	2	0.697497	0.4835	1.181	0	2
														Random	91	0.4616	0.635111	0	2	0.717756	0.4616	1.17936	0	2
														Random	92	0.4593	0.630383	0	2	0.720207	0.4593	1.17951	0	2
														Random	93	0.4386	0.619894	0	2	0.734441	0.4386	1.17304	0	2
														Random	94	0.4263	0.605974	0	2	0.730238	0.4263	1.15654	0	2
														Random	95	0.4209	0.60198	0	2	0.736054	0.4209	1.15695	0	2
														Random	96	0.414	0.59602	0	2	0.734087	0.414	1.14809	0	2
														Random	97	0.3966	0.585784	0	1	0.744367	0.3966	1.14097	0	1
														Random	98	0.3784	0.58073	0	1	0.767572	0.3784	1.14597	0	1
														Random	99	0.3715	0.570719	0	1	0.763891	0.3715	1.13539	0	1
														Random	100	0.3616	0.563274	0	1	0.76946	0.3616	1.13106	0	1
														Random	101	0.3508	0.558722	0	1	0.780083	0.3508	1.13088	0	1
														Random	102	0.3352	0.542651	0	1	0.779162	0.3352	1.11436	0	1
														Random	103	0.3524	0.560041	0	1	0.777087	0.3524	1.12949	0	1
														Random	104	0.33	0.543258	0	1	0.790543	0.33	1.12054	0	1
														Random	105	0.3131	0.524686	0	1	0.787041	0.3131	1.10014	0	1
														Random	106	0.3167	0.530122	0	1	0.789869	0.3167	1.10657	0	1
														Random	107	0.31	0.528515	0	1	0.802307	0.31	1.11231	0	1
														Random	108	0.3038	0.525103	0	1	0.807799	0.3038	1.1116	0	1
														Random	109	0.2937	0.516785	0	1	0.812931	0.2937	1.10663	0	1
														Random	110	0.2769	0.503241	0	1	0.822346	0.2769	1.09925	0	1
														Random	111	0.2784	0.498115	0	1	0.8091	0.2784	1.0875	0	1
														Random	112	0.2693	0.491733	0	1	0.820101	0.2693	1.0894	0	1
														Random	113	0.2718	0.495933	0	1	0.823726	0.2718	1.09553	0	1
														Random	114	0.2579	0.483333	0	1	0.827538	0.2579	1.08544	0	1
														Random	115	0.26	0.48376	0	1	0.824237	0.26	1.08424	0	1
														Random	116	0.2438	0.472423	0	1	0.839274	0.2438	1.08307	0	1
														Random	117	0.2373	0.465199	0	1	0.841336	0.2373	1.07864	0	1
														Random	118	0.2316	0.460416	0	1	0.844608	0.2316	1.07621	0	1
														Random	119	0.2258	0.458732	0	1	0.8551	0.2258	1.0809	0	1
														Random	120	0.2215	0.451949	0	1	0.853221	0.2215	1.07472	0	1
														Random	121	0.2226	0.449744	0	1	0.845026	0.2226	1.06763	0	1
														Random	122	0.2137	0.444356	0	1	0.858553	0.2137	1.07225	0	1
														Random	123	0.2172	0.449048	0	1	0.859647	0.2172	1.07685	0	1
														Random	124	0.2094	0.43974	0	1	0.860605	0.2094	1.07001	0	1
														Random	125	0.2027	0.432702	0	1	0.863581	0.2027	1.06628	0	1
														Random	126	0.2011	0.432062	0	1	0.867444	0.2011	1.06854	0	1
														Random	127	0.1945	0.427888	0	1	0.877716	0.1945	1.07222	0	1
														Random	128	0.1862	0.417549	0	1	0.875979	0.1862	1.06218	0	1
														Random	129	0.175	0.404959	0	1	0.883681	0.175	1.05868	0	1
														Random	130	0.1807	0.410444	0	1	0.876643	0.1807	1.05734	0	1
														Random	131	0.1808	0.409058	0	1	0.874042	0.1808	1.05484	0	1
														Random	132	0.1724	0.400617	0	1	0.88139	0.1724	1.05379	0	1
														Random	133	0.1622	0.390777	0	1	0.891731	0.1622	1.05393	0	1
														Random	134	0.1613	0.387166	0	1	0.886103	0.1613	1.0474	0	1
														Random	135	0.1619	0.390005	0	1	0.891451	0.1619	1.05335	0	1
														Random	136	0.1529	0.379916	0	1	0.897237	0.1529	1.05014	0	1
														Random	137	0.1519	0.377678	0	1	0.894243	0.1519	1.04614	0	1
														Random	138	0.1493	0.373394	0	1	0.893298	0.1493	1.0426	0	1
														Random	139	0.1436	0.363857	0	1	0.889494	0.1436	1.03309	0	1
														Random	140	0.1423	0.365601	0	1	0.898666	0.1423	1.04097	0	1
														Random	141	0.1449	0.370024	0	1	0.900555	0.1449	1.04545	0	1
														Random	142	0.1317	0.354073	0	1	0.911882	0.1317	1.04358	0	1
														Random	143	0.1333	0.35573	0	1	0.90892	0.1333	1.04222	0	1
														Random	144	0.13	0.351443	0	1	0.911667	0.13	1.04167	0	1
														Random	145	0.1264	0.346461	0	1	0.91222	0.1264	1.03862	0	1
														Random	146	0.125	0.346391	0	1	0.918406	0.125	1.04341	0	1
														Random	147	0.1171	0.334961	0	1	0.921942	0.1171	1.03904	0	1
														Random	148	0.118	0.332997	0	1	0.911668	0.118	1.02967	0	1
														Random	149	0.1163	0.330129	0	1	0.910178	0.1163	1.02648	0	1
														Random	150	0.1109	0.324364	0	1	0.919769	0.1109	1.03067	0	1
														Random	151	0.1098	0.323039	0	1	0.920219	0.1098	1.03002	0	1
														Random	152	0.1023	0.312801	0	1	0.926875	0.1023	1.02918	0	1
														Random	153	0.106	0.317134	0	1	0.922128	0.106	1.02813	0	1
														Random	154	0.0962	0.305867	0	1	0.939322	0.0962	1.03552	0	1
														Random	155	0.1028	0.312797	0	1	0.9252	0.1028	1.028	0	1
														Random	156	0.096	0.306909	0	1	0.942961	0.096	1.03896	0	1
														Random	157	0.0921	0.296692	0	1	0.932372	0.0921	1.02447	0	1
														Random	158	0.095	0.303619	0	1	0.937609	0.095	1.03261	0	1
														Random	159	0.0909	0.295374	0	1	0.933903	0.0909	1.0248	0	1
														Random	160	0.0897	0.291312	0	1	0.928461	0.0897	1.01816	0	1
														Random	161	0.0882	0.291255	0	1	0.937381	0.0882	1.02558	0	1
														Random	162	0.0866	0.287591	0	1	0.934626	0.0866	1.02123	0	1
														Random	163	0.0841	0.283611	0	1	0.936531	0.0841	1.02063	0	1
														Random	164	0.0832	0.282287	0	1	0.937659	0.0832	1.02086	0	1
														Random	165	0.0821	0.282432	0	1	0.945434	0.0821	1.02753	0	1
														Random	166	0.0777	0.273258	0	1	0.941985	0.0777	1.01969	0	1
														Random	167	0.0787	0.276973	0	1	0.947376	0.0787	1.02608	0	1
														Random	168	0.0785	0.275944	0	1	0.946304	0.0785	1.0248	0	1
														Random	169	0.0735	0.264773	0	1	0.940293	0.0735	1.01379	0	1
														Random	170	0.0721	0.264024	0	1	0.947702	0.0721	1.0198	0	1
														Random	171	0.0666	0.256459	0	1	0.961178	0.0666	1.02778	0	1
														Random	172	0.0693	0.260968	0	1	0.957367	0.0693	1.02667	0	1
														Random	173	0.0701	0.26152	0	1	0.953258	0.0701	1.02336	0	1
														Random	174	0.0618	0.245737	0	1	0.958002	0.0618	1.0198	0	1
														Random	175	0.0593	0.241225	0	1	0.961354	0.0593	1.02065	0	1
														Random	176	0.0637	0.248291	0	1	0.952249	0.0637	1.01595	0	1
														Random	177	0.0618	0.24533	0	1	0.956322	0.0618	1.01812	0	1
														Random	178	0.0591	0.241274	0	1	0.963391	0.0591	1.02249	0	1
														Random	179	0.06	0.241259	0	1	0.955228	0.06	1.01523	0	1
														Random	180	0.0564	0.234573	0	1	0.959816	0.0564	1.01622	0	1
														Random	181	0.0605	0.242169	0	1	0.954601	0.0605	1.0151	0	1
														Random	182	0.053	0.226707	0	1	0.95845	0.053	1.01145	0	1
														Random	183	0.0523	0.226207	0	1	0.963234	0.0523	1.01553	0	1
														Random	184	0.0536	0.23007	0	1	0.967352	0.0536	1.02095	0	1
														Random	185	0.0512	0.224017	0	1	0.964673	0.0512	1.01587	0	1
														Random	186	0.0523	0.227969	0	1	0.971183	0.0523	1.02348	0	1
														Random	187	0.0518	0.226543	0	1	0.967885	0.0518	1.01969	0	1
														Random	188	0.0483	0.21673	0	0	0.96216	0.0483	1.01046	0	0
														Random	189	0.0466	0.21315	0	0	0.964246	0.0466	1.01085	0	0
														Random	190	0.0477	0.215475	0	0	0.962893	0.0477	1.01059	0	0
														Random	191	0.0437	0.207833	0	0	0.972579	0.0437	1.01628	0	0
														Random	192	0.0463	0.211094	0	0	0.958038	0.0463	1.00434	0	0
														Random	193	0.0412	0.201759	0	0	0.973578	0.0412	1.01478	0	0
														Random	194	0.0463	0.212981	0	0	0.966829	0.0463	1.01313	0	0
														Random	195	0.0451	0.20993	0	0	0.966111	0.0451	1.01121	0	0
														Random	196	0.0415	0.200952	0	0	0.965782	0.0415	1.00728	0	0
														Random	197	0.0377	0.192568	0	0	0.973024	0.0377	1.01072	0	0
														Random	198	0.0381	0.194042	0	0	0.975198	0.0381	1.0133	0	0
														Random	199	0.0393	0.196874	0	0	0.973587	0.0393	1.01289	0	0
														Random	200	0.0371	0.189016	0	0	0.9629	0.0371	1	0	0

## Sheet: Fig 3C
Chromosome number	Chromosome Length (bp)	CwC
1	230218	3
6	270161	3
3	316620	2
9	439888	0
8	562643	4
5	576874	2
11	666816	1
10	745751	0
14	784333	1
2	813184	1
13	924431	0
16	948066	0
12	1078177	1
7	1090940	0
15	1091291	1
4	1531933	0

## Sheet: Fig 3D, E
Genotype	CO/NCO	Total	CO	NCO
Wild Type	2.16425	109.333	74.6667	34.5
msh2Δ	1.03732	206.222	105	101.222
NDT80-AR	1.79487	150.5	96.25	53.625
msh2Δ NDT80-AR	1.0312	196	99.1667	96.1667
mec1-mn msh2Δ	0.687674	365.4	148.4	215.8
rad24Δ msh2Δ	0.796178	188.5	83.3333	104.667
mec1-mn NDT80-AR	1.36727	238.2	137	100.2
rad24Δ NDT80-AR	1.3587	218.5	125	92
mec1-mn	1.28788	152	85	66
rad24Δ sml1Δ	2.26667	52	34	15
rad24Δ msh2Δ sml1Δ	0.755208	168.5	72.5	96
sml1Δ	2.0411	111.5	74.5	36.5
zip3Δ (4)	0.584022	143.75	53	90.75
msh2Δ zip3Δ (6)	0.0904183	404	33.5	370.5

## Sheet: Fig 4 B-F
Genotype	Tetrads	CO	NCO	CO+NCO	Total	dCO	dNCO	CO+NCO	% of all events that are clusters	N (all events)	standard error	95% conf interval	N clusters	% overlapping
Wild Type	TW	1	8	16	25	4	32	64	4.12044	631	0.720421	1.55087	26
NDT80-AR	TN	7	19	31	29	12.2807	33.3333	54.386	5.49259	1116	0.900297	1.31855	61.2973
msh2Δ	OM	2	25	55	82	2.43902	30.4878	67.0732	4.62232	1774	0.738212	0.977086	82
msh2Δ NDT80-AR	OMN	5	18	47	41	7.14286	25.7143	67.1429	6.69078	1106	1.54916	1.47258	74
rad24Δ msh2Δ	TRM	3	44	56	103	2.91262	42.7184	54.3689	10.3113	1028	1.54266	1.85902	106
mec1-mn msh2Δ	TCMM	8	83	130	233	3.61991	37.5566	58.8235	14.1345	1606	0.656587	1.70386	227
rad24Δ NDT80-AR	TRN	19	68	107	194	9.79381	35.0515	55.1546	18.19	1116	1.91173	2.26331	203
mec1-mn NDT80-AR	TCMN	10	39	113	175	6.17284	24.0741	69.7531	16.2293	1029	2.58445	2.25292	167
mec1-mn	TCM	5	18	19	42	11.9048	42.8571	45.2381	17.1756	262	2.60892	4.5671	45
rad24Δ sml1Δ	TRS	2	2	5	9	22.2222	22.2222	55.5556	27.907	43		13.4068	12

## Sheet: Fig 5 B, D, F
CO lengths	Lower quartile	Median	Upper quartile
Wild Type	708	1606	2683
NDT80-AR	624	1526	2998
msh2Δ	581	1139	1940
msh2Δ NDT80-AR	510	1087	1993
mec1-mn msh2Δ	495	1061	2084
rad24Δ msh2Δ	521	1377	2800
mec1-mn NDT80-AR	712	1584	3174
rad24Δ NDT80-AR	693	1572	3832
tel1Δmsh2Δ	613	1374	2339
tel1-kd msh2Δ	780	1658	2557

## Sheet: Fig 5 C, E, G
NCO length	Lower quartile	Median	Upper quartile
Wild Type	705	1472	2634
NDT80-AR	814	1739	3304
msh2Δ	454	979	1594
msh2Δ NDT80-AR	392	873	1709
mec1-mn msh2Δ	284	689	1458
rad24Δ msh2Δ	239	648	1537
mec1-mn NDT80-AR	714	1711	3207
rad24Δ NDT80-AR	760	1673	3584
tel1Δmsh2Δ	426	940	1855
tel1-kd msh2Δ	391	846	1634

## Sheet: Fig 6B
Noncrossovers		Full Conversion	One-Sided	One-Sided + patch	Two-Sided	Two-Sided + patch	Two Chr
msh2Δ	Avg	12.5258	45.3556	5.11647	20.2833	7.50238	9.21647
	stdev	8.2003	6.28569	2.74412	4.48698	2.02458	3.63237
msh2Δ NDT80-AR	Avg	9.96272	44.3679	7.44894	17.4639	10.4115	10.3451
	stdev	4.06908	6.29469	3.07398	2.75832	2.60253	3.75639
tel1Δmsh2Δ	Avg	17.9514	48.5669	5.88393	13.0496	6.34064	8.20749
	stdev	6.66415	5.95531	2.62456	1.7167	2.45302	3.33735
tel1-kd msh2Δ	Avg	20.0796	41.6086	7.13035	16.2876	7.82765	7.06625
	stdev	10.7378	9.45768	1.78442	2.38396	2.90299	0.097112
mec1-mn msh2Δ		21.6049	26.5432	9.25926	4.93827	5.55556	5.55556
rad24Δ msh2Δ		19.469	36.2832	2.65487	3.53982	3.53982	15.0442

## Sheet: Fig 6C
Crossovers		One-Sided Unidirectional	Two-Sided Unidirectional	Full Conversion	No Strand Transfer	One-Sided Bidirectional	Two-Sided Bidirectional
msh2Δ	Avg	29.4397	16.6811	12.0173	14.007	13.793	7.80729
	stdev	5.09241	9.52342	6.59694	5.04225	5.13301	1.96519
msh2Δ NDT80-AR	Avg	26.8584	18.822	10.5565	12.6614	11.7958	10.4797
	stdev	4.2464	5.00867	1.57328	2.82047	1.57047	1.30095
tel1Δmsh2Δ	Avg	27.9845	16.0334	12.1714	13.699	9.27619	7.81953
	stdev	5.04329	6.333	3.49721	3.7602	2.84548	2.34535
tel1-kd msh2Δ	Avg	26.3961	22.4234	8.21536	12.6823	12.0051	10.2935
	stdev	7.66797	7.30942	1.9165	3.8412	1.51604	0.932598
mec1-mn msh2Δ		30.8824	8.08824	14.7059	17.6471	4.41176	4.41176
rad24Δ msh2Δ		30.5556	16.6667	19.4444	5.55556	11.1111	8.33333

[truncated: 23 more sheets: Fig 6D, Fig 6E, Fig 6F, Fig 7A, Fig 7B, Fig 7C, Fig 7D, Fig 7E, Fig 7F, Fig 7G, Fig 7H, Fig 7I, Fig 8A, Fig 8B, Fig 8C, Fig 8D, Fig 8 E, F, Table S1, Fig S2A, Fig S2B …]
