# Supplementary material for: Separable roles of the DNA damage response kinase Mec1ATR and its activator Rad24RAD17 during meiotic recombination
Source: PLoS Genet. 2024 Dec 9;20(12):e1011485. doi: 10.1371/journal.pgen.1011485 (PMC11658708; doi:10.1371/journal.pgen.1011485)
Supplement: S2 Data — Unprocessed data used to create S1 Data. (XLSX) [file pgen.1011485.s020.xlsx]

## Sheet: masterAEventTable
id	Meiosis	threshold	Genotype	GenotypeID	chr	start5	start3	stop5	stop3	debut	fin	type	chromatids	len_min	len_mid	len_max	nb_seg	seg_len_mid	seg_len_min	seg_len_max	seg_start5	seg_start3	seg_stop5	seg_stop3	PanHpM	GenomeHpM	Obs_Exp_HpM	nb_snp	seg_nb_SNP	SpAff	chr_aff	groupe	classe	LSB	LCO	LNCO	CutMin	CutMax	MaxNCO	MinNCO	midpoint	midpoint1	midpoint2	midpoint3	commande	Notes	B_type	extend	LocalEventHpM_PAN
201	OM1	1500	OM	1	16	63201	63205	63205	63216	63202.8	63210.8	05:03:00	1	1	8	14	1	8	0	15	63201_63205	63205_63216	63205_168076	63216_169035	0	1	0	1	0	0	[]	1	1	1	0	1	1	1	1	1	63206.8	63206.8	NA	NA	graph_bin_annot3(16,62000,64000,c(3,4))		One-Sided	7	0
120	OM1	1500	OM	1	10	360588	360746	360746	360767	360667	360757	05:03:00	1	1	90	178	1	90	0	179	360588_360746	360746_360767	360746_398357	360767_398746	130.79	15	8.83	1	0	0	[]	1	1	1	0	1	1	1	1	1	360712	360712	NA	NA	graph_bin_annot3(10,359000,361000,c(3,4))		One-Sided	89	130.788
103	OM1	1500	OM	1	8	399043	399050	399050	399235	399046	399142	05:03:00	1	1	96	191	1	96	0	192	399043_399050	399050_399235	399050_510752	399235_510778	0.49	16	0.03	1	0	0	[]	1	1	1	0	1	1	1	1	1	399094	399094	NA	NA	graph_bin_annot3(8,398000,400000,c(3,4))		One-Sided	95.5	0.4935
152	OM1	1500	OM	1	13	51358	51433	51433	51596	51395.5	51514.5	05:03:00	1	1	119	237	1	119	0	238	51358_51433	51433_51596	51433_101569	51596_101681	197.42	20	10.01	1	0	0	[]	1	1	1	0	1	1	1	1	1	51455	51455	NA	NA	graph_bin_annot3(13,50000,52000,c(5,6))		One-Sided	118.5	197.416
45	OM1	1500	OM	1	4	787173	787632	787632	787723	787402	787678	05:03:00	1	1	275	549	1	275	0	550	787173_787632	787632_787723	787632_816853	787723_817682	46.89	46	1.03	1	0	0	[]	1	1	1	0	1	1	1	1	1	787540	787540	NA	NA	graph_bin_annot3(4,786000,788000,c(3,4))		One-Sided	274.5	46.8864
37	OM1	1500	OM	1	4	71525	71645	71743	72032	71585.2	71887.2	05:03:00	1	99	302	506	1	302	98	507	71525_71743	71645_72032	71743_164096	72032_164298	3.95	42	0.09	2	0	0	[]	1	1	1	0	1	1	1	1	1	71736.2	71736.2	NA	NA	graph_bin_annot3(4,70000,73000,c(3,4))		One-Sided	253	3.9483
97	OM1	1500	OM	1	8	98484	98622	98643	99089	98553	98866	05:03:00	1	22	313	604	1	313	21	605	98484_98643	98622_99089	98643_120445	99089_121477	375.09	50	7.46	2	0	0	[]	1	1	1	0	1	1	1	1	1	98709.5	98709.5	NA	NA	graph_bin_annot3(8,97000,100000,c(5,6))		One-Sided	302	375.091
170	OM1	1500	OM	1	14	136113	136144	136375	136579	136129	136477	05:03:00	1	232	348	465	1	348	231	466	136113_136375	136144_136579	136375_166733	136579_167934	3.95	39	0.1	4	0	0	[]	1	1	1	0	1	1	1	1	1	136303	136303	NA	NA	graph_bin_annot3(14,135000,137000,c(3,4))		One-Sided	232.5	3.9483
65	OM1	1500	OM	1	6	43988	44192	44192	44748	44090	44470	05:03:00	1	1	380	759	1	380	0	760	43988_44192	44192_44748	44192_55864	44748_56533	224.56	63	3.55	1	0	0	[]	1	1	1	0	1	1	1	1	1	44280	44280	NA	NA	graph_bin_annot3(6,42000,45000,c(3,4))		One-Sided	379.5	224.561
49	OM1	1500	OM	1	4	1015515	1016282	1016332	1016426	1.0159e+06	1.01638e+06	05:03:00	1	51	480	910	1	480	50	911	1015515_1016332	1016282_1016426	1016332_1044635	1016426_1044751	34.55	76	0.46	2	0	0	[]	1	1	1	0	1	1	1	1	1	1.01614e+06	1.01614e+06	NA	NA	graph_bin_annot3(4,1014000,1017000,c(1,2))		One-Sided	455	34.5478
88	OM1	1500	OM	1	7	635353	635861	635861	636660	635607	636261	05:03:00	1	1	654	1306	1	654	0	1307	635353_635861	635861_636660	635861_701596	636660_701914	55.77	109	0.51	1	0	0	[]	1	1	1	0	1	1	1	1	1	635934	635934	NA	NA	graph_bin_annot3(7,634000,637000,c(3,4))		One-Sided	653	55.7701
64	OM1	1500	OM	1	5	509962	510678	510678	511287	510320	510982	05:03:00	1	1	662	1324	1	662	0	1325	509962_510678	510678_511287	510678_566643	511287_576874	66.63	110	0.6	1	0	0	[]	1	1	1	0	1	1	1	1	1	510651	510651	NA	NA	graph_bin_annot3(5,508000,512000,c(3,4))		One-Sided	662	66.628
156	OM1	1500	OM	1	13	228322	228901	229206	229539	228612	229372	05:03:00	1	306	761	1216	1	761	305	1217	228322_229206	228901_229539	229206_287574	229539_287682	99.7	101	0.98	2	0	0	[]	1	1	1	0	1	1	1	1	1	228992	228992	NA	NA	graph_bin_annot3(13,227000,230000,c(5,6))		One-Sided	608	99.6952
167	OM1	1500	OM	1	14	32426	34396	34412	34467	33411.2	34439.2	05:03:00	1	17	1028	2040	1	1028	16	2041	32426_34412	34396_34467	34412_56038	34467_57439	903.18	170	5.32	2	0	0	[]	1	1	1	0	1	1	1	1	1	33925.2	33925.2	NA	NA	graph_bin_annot3(14,31000,35000,c(3,4))		One-Sided	1020	903.179
24	OM1	1500	OM	1	2	730662	730763	731596	731934	730713	731765	05:03:00	1	834	1052	1271	1	1052	833	1272	730662_731596	730763_731934	731596_767058	731934_767298	39.98	106	0.38	12	0	0	[]	1	1	1	0	1	1	1	1	1	731239	731239	NA	NA	graph_bin_annot3(2,729000,732000,c(3,4))		One-Sided	635.5	39.9768
115	OM1	1500	OM	1	10	146059	146367	147143	147445	146213	147294	05:03:00	1	777	1081	1385	1	1081	776	1386	146059_147143	146367_147445	147143_183834	147445_184128	771.4	115	6.69	13	0	0	[]	1	1	1	0	1	1	1	1	1	146754	146754	NA	NA	graph_bin_annot3(10,145000,148000,c(3,4))		One-Sided	692.5	771.404
107	OM1	1500	OM	1	9	46174	46556	48252	48606	46365	48429	05:03:00	1	1697	2064	2431	1	2064	1696	2432	46174_48252	46556_48606	48252_60879	48606_61323	203.34	202	1	13	0	0	[]	1	1	1	0	1	1	1	1	1	47397	47397	NA	NA	graph_bin_annot3(9,45000,49000,c(5,6))		One-Sided	1215.5	203.339
162	OM1	1500	OM	1	13	618075	618182	618182	618249	618128	618216	03:05:00	1	1	87	173	1	87	0	174	618075_618182	618182_618249	618182_666220	618249_666667	0.99	14	0.07	1	0	0	[]	1	2	1	0	1	1	1	1	1	618172	618172	NA	NA	graph_bin_annot3(13,617000,619000,c(5,6))		One-Sided	86.5	0.9871
134	OM1	1500	OM	1	11	506430	506614	506614	506729	506522	506672	03:05:00	1	1	150	298	1	150	0	299	506430_506614	506614_506729	506614_573530	506729_574134	280.33	25	11.3	1	0	0	[]	1	2	1	0	1	1	1	1	1	506597	506597	NA	NA	graph_bin_annot3(11,505000,507000,c(5,6))		One-Sided	149	280.331
159	OM1	1500	OM	1	13	496640	496721	496739	496955	496681	496847	03:05:00	1	19	166	314	1	166	18	315	496640_496739	496721_496955	496739_540526	496955_540798	32.57	26	1.25	2	0	0	[]	1	2	1	0	1	1	1	1	1	496764	496764	NA	NA	graph_bin_annot3(13,495000,497000,c(1,2))		One-Sided	157	32.5737
113	OM1	1500	OM	1	10	54311	54420	54420	54825	54365.5	54622.5	03:05:00	1	1	257	513	1	257	0	514	54311_54420	54420_54825	54420_66411	54825_67353	8.88	43	0.21	1	0	0	[]	1	2	1	0	1	1	1	1	1	54494	54494	NA	NA	graph_bin_annot3(10,53000,55000,c(1,2))		One-Sided	256.5	8.8837
12	OM1	1500	OM	1	2	350451	350900	350900	351083	350676	350992	03:05:00	1	1	316	631	1	316	0	632	350451_350900	350900_351083	350900_371746	351083_372547	578.92	53	11.02	1	0	0	[]	1	2	1	0	1	1	1	1	1	350834	350834	NA	NA	graph_bin_annot3(2,349000,352000,c(1,2))		One-Sided	315.5	578.923
61	OM1	1500	OM	1	5	378395	378586	378586	379092	378491	378839	03:05:00	1	1	348	696	1	348	0	697	378395_378586	378586_379092	378586_414243	379092_414432	173.23	58	2.99	1	0	0	[]	1	2	1	0	1	1	1	1	1	378665	378665	NA	NA	graph_bin_annot3(5,377000,380000,c(3,4))		One-Sided	348	173.233
66	OM1	1500	OM	1	6	55864	56533	56533	56854	56198.5	56693.5	03:05:00	1	1	495	989	1	495	0	990	55864_56533	56533_56854	56533_88777	56854_89605	306.98	82	3.73	1	0	0	[]	1	2	1	0	1	1	1	1	1	56446	56446	NA	NA	graph_bin_annot3(6,54000,57000,c(5,6))		One-Sided	494.5	306.982
108	OM1	1500	OM	1	9	60879	61323	62057	62207	61101	62132	03:05:00	1	735	1031	1327	1	1031	734	1328	60879_62057	61323_62207	62057_166074	62207_166116	73.04	110	0.66	4	0	0	[]	1	2	1	0	1	1	1	1	1	61616.5	61616.5	NA	NA	graph_bin_annot3(9,59000,63000,c(3,4))		One-Sided	663.5	73.044
83	OM1	1500	OM	1	7	442184	442299	443342	443602	442242	443472	03:05:00	1	1044	1230	1417	1	1230	1043	1418	442184_443342	442299_443602	443342_451346	443602_451921	276.88	118	2.35	10	0	0	[]	1	2	1	0	1	1	1	1	1	442857	442857	NA	NA	graph_bin_annot3(7,441000,444000,c(1,2))		One-Sided	708.5	276.876
32	OM1	1500	OM	1	3	238725	238995	239515	240922	238860	240218	03:05:00	1	521	1358	2196	1	1358	520	2197	238725_239515	238995_240922	239515_272348	240922_273723	297.6	183	1.63	5	0	0	[]	1	2	1	0	1	1	1	1	1	239539	239539	NA	NA	graph_bin_annot3(3,237000,241000,c(3,4))		One-Sided	1098	297.605
78	OM1	1500	OM	1	7	178509	179910	180364	181069	179210	180716	03:05:00	1	455	1507	2559	1	1507	454	2560	178509_180364	179910_181069	180364_244757	181069_245112	338.08	213	1.59	3	0	0	[]	1	2	1	0	1	1	1	1	1	179963	179963	NA	NA	graph_bin_annot3(7,177000,182000,c(5,6))		One-Sided	1279.5	338.075
69	OM1	1500	OM	1	6	158086	158256	159616	159744	158171	159680	03:05:00	1	1361	1509	1657	1	1509	1360	1658	158086_159616	158256_159744	159616_204282	159744_204454	38.5	138	0.28	15	0	0	[]	1	2	1	0	1	1	1	1	1	158926	158926	NA	NA	graph_bin_annot3(6,157000,160000,c(1,2))		One-Sided	828.5	38.4962
144	OM1	1500	OM	1	12	439951	440042	440342	440952	439997	440647	5:3_6:2_5:3	1	301	650	1000	3	193_150_308	0_0_0	386_300_615	439951_440042_440337_440342	440042_440337_440342_440952	440042_440337_440342_445923	440337_440342_440952_446046	17.77	83	0.21	3	0	0	[]	1	3	1	0	1	1	1	1	1	440322	440322	NA	NA	graph_bin_annot3(12,438000,441000,c(3,4))		One-Sided + patch	500	17.7675
153	OM1	1500	OM	1	13	101569	101681	102320	102554	101625	102437	5:3_4:4_5:3	1	640	812	984	3	562_108_142	423_0_0	700_216_285	101569_102104_102269_102320	101681_102269_102320_102554	102104_102269_102320_157807	102269_102320_102554_159085	119.44	82	1.46	7	0	0	[]	1	3	1	0	1	1	1	1	1	102031	102031	NA	NA	graph_bin_annot3(13,100000,103000,c(5,6))		One-Sided + patch	492	119.437
26	OM1	1500	OM	1	2	786902	787329	787939	788189	787116	788064	5:3_6:2_5:3	1	611	948	1286	3	511_94_344	291_5_136	731_183_551	786902_787620_787638_787939	787329_787633_787803_788189	787620_787638_787939_800937	787633_787803_788189_813184	56.76	107	0.53	11	0	0	[]	1	3	1	0	1	1	1	1	1	787590	787590	NA	NA	graph_bin_annot3(2,785000,789000,c(3,4))		One-Sided + patch	643	56.7572
20	OM1	1500	OM	1	2	641433	641467	642776	643134	641450	642955	5:3_4:4_5:3	1	1310	1505	1700	3	590_590_326	447_318_0	732_862_651	641433_641914_642483_642776	641467_642165_642776_643134	641914_642483_642776_661374	642165_642776_643134_662094	2789	142	19.7	8	0	0	[]	1	3	1	0	1	1	1	1	1	642202	642202	NA	NA	graph_bin_annot3(2,640000,644000,c(5,6))		One-Sided + patch	850	2789
73	OM1	1500	OM	1	7	21041	21167	21543	21569	21104	21556	5:3_4:4_5:3_6:2_5:3	1	377	452	527	5	91_38_58_83_182	5_7_12_9_133	177_69_103_157_232	21041_21172_21225_21253_21337_21543	21167_21218_21241_21328_21410_21569	21172_21225_21253_21337_21543_34992	21218_21241_21328_21410_21569_35217	1.48	44	0.03	18	0	0	[]	1	3	1	0	1	1	1	1	1	21330	21330	NA	NA	graph_bin_annot3(7,20000,22000,c(3,4))		One-Sided + patch	263.5	1.4806
89	OM1	1500	OM	1	7	701596	701914	703157	703857	701755	703507	6:2_5:3	1	1244	1752	2260	2	1219_533	877_0	1561_1066	701596_702791_703157	701914_703157_703857	702791_703157_733970	703157_703857_733979	325.24	188	1.73	12	0	0	[]	1	7	1	0	1	1	1	1	1	702631	702631	NA	NA	graph_bin_annot3(7,700000,704000,c(3,4))		Full Conversion	1130	325.243
22	OM1	1500	OM	1	2	679385	680044	681414	681557	679714	681486	6:2_4:4_6:2	1	1371	1771	2171	3	670_561_540	0_0_248	1341_1122_831	679385_680044_680726_681414	680044_680726_681166_681557	680044_680726_681414_701354	680726_681166_681557_701832	910.09	181	5.03	4	0	0	[]	1	7	1	0	1	1	1	1	1	680600	680600	NA	NA	graph_bin_annot3(2,678000,682000,c(7,8))		Full Conversion	1085.5	910.089
71	OM1	1500	OM	1	6	229247	229320	230462	230627	229284	230544	6:2_4:4_5:3_4:4_5:3	1	1143	1261	1379	5	304_327_192_141_296	239_222_0_0_189	369_432_385_282_404	229247_229559_229838_229991_230223_230462	229320_229616_229991_230223_230273_230627	229559_229838_229991_230223_230462_239066	229616_229991_230223_230273_230627_239639	245.29	115	2.14	11	0	0	[]	1	7	1	0	1	1	1	1	1	229914	229914	NA	NA	graph_bin_annot3(6,228000,231000,c(1,2))		Full Conversion	689.5	245.29
146	OM1	1500	OM	1	12	601489	601624	603693	603907	601556	603800	6:2_5:3_6:2_5:3_6:2	1	2070	2244	2417	5	1631_162_130_196_126	1535_109_0_72_0	1727_215_259_319_251	601489_603159_603325_603374_603656_603693	601624_603216_603374_603584_603693_603907	603159_603325_603374_603656_603693_644551	603216_603374_603584_603693_603907_645338	1083.32	201	5.38	26	0	0	[]	1	7	1	0	1	1	1	1	1	602678	602678	NA	NA	graph_bin_annot3(12,600000,604000,c(3,4))		Full Conversion	1208.5	1083.32
147	OM1	1500	OM	1	12	644551	645338	645971	646705	644944	646338	3:5_2:6	1	634	1394	2153	2	658_735	114_217	1203_1253	644551_645452_645971	645338_645754_646705	645452_645971_677815	645754_646705_677890	755.12	179	4.21	5	0	0	[]	1	8	1	0	1	1	1	1	1	645641	645641	NA	NA	graph_bin_annot3(12,643000,647000,c(1,2))		Full Conversion	1076.5	755.117
180	OM1	1500	OM	1	14	574949	575525	576383	577027	575237	576705	2:6_4:4_2:6	1	859	1468	2077	3	625_429_414	0_0_0	1250_858_828	574949_575525_576199_576383	575525_576199_576383_577027	575525_576199_576383_643259	576199_576383_577027_643444	258.12	173	1.49	3	0	0	[]	1	8	1	0	1	1	1	1	1	575971	575971	NA	NA	graph_bin_annot3(14,573000,578000,c(7,8))		Full Conversion	1038.5	258.122
105	OM1	1500	OM	1	8	516468	516616	517036	517336	516542	517186	2:6_3:5_2:6_3:5	1	421	644	867	4	92_82_144_326	0_0_32_128	183_163_257_525	516468_516616_516651_516811_517036	516616_516651_516779_516908_517336	516616_516651_516811_517036_525505	516651_516779_516908_517336_562643	651.97	72	9.03	9	0	0	[]	1	8	1	0	1	1	1	1	1	516864	516864	NA	NA	graph_bin_annot3(8,515000,518000,c(5,6))		Full Conversion	433.5	651.967
199	OM1	1500	OM	1	15	1070965	1071028	1071033	1071090	1.071e+06	1.07106e+06	06:02:00	1	6	65	124	1	65	5	125	1070965_1071033	1071028_1071090	1071033_1071499	1071090_1091291	25.66	10	2.49	3	0	0	[]	1	10	1	0	1	1	1	1	1	1071029	1071029	NA	NA	graph_bin_annot3(15,1069000,1072000,c(1,2))		Full Conversion	62	25.6641
131	OM1	1500	OM	1	11	369378	369689	369689	369878	369534	369784	06:02:00	1	1	250	499	1	250	0	500	369378_369689	369689_369878	369689_428081	369878_428986	671.22	42	16.15	1	0	0	[]	1	10	1	0	1	1	1	1	1	369658	369658	NA	NA	graph_bin_annot3(11,368000,370000,c(7,8))		Full Conversion	249.5	671.215
18	OM1	1500	OM	1	2	558042	558499	558499	558576	558270	558538	06:02:00	1	1	267	533	1	267	0	534	558042_558499	558499_558576	558499_611338	558576_611905	10.36	44	0.23	1	0	0	[]	1	10	1	0	1	1	1	1	1	558404	558404	NA	NA	graph_bin_annot3(2,557000,559000,c(7,8))		Full Conversion	266.5	10.3644
133	OM1	1500	OM	1	11	477776	479195	479195	479521	478486	479358	06:02:00	1	1	872	1744	1	872	0	1745	477776_479195	479195_479521	479195_506430	479521_506614	955.99	145	6.58	1	0	0	[]	1	10	1	0	1	1	1	1	1	478922	478922	NA	NA	graph_bin_annot3(11,476000,480000,c(7,8))		Full Conversion	872	955.988
14	OM1	1500	OM	1	2	392022	392544	393197	393340	392283	393269	06:02:00	1	654	986	1317	1	986	653	1318	392022_393197	392544_393340	393197_430067	393340_431229	568.56	110	5.18	3	0	0	[]	1	10	1	0	1	1	1	1	1	392776	392776	NA	NA	graph_bin_annot3(2,391000,394000,c(7,8))		Full Conversion	658.5	568.559
174	OM1	1500	OM	1	14	331699	331790	331790	332278	331744	332034	02:06:00	1	1	290	578	1	290	0	579	331699_331790	331790_332278	331790_335707	332278_335910	182.12	48	3.78	1	0	0	[]	1	10.1	1	0	1	1	1	1	1	331889	331889	NA	NA	graph_bin_annot3(14,330000,333000,c(7,8))		Full Conversion	289	182.117
63	OM1	1500	OM	1	5	461582	461594	461594	462226	461588	461910	02:06:00	1	1	322	643	1	322	0	644	461582_461594	461594_462226	461594_509962	462226_510678	1574.39	54	29.41	1	0	0	[]	1	10.1	1	0	1	1	1	1	1	461749	461749	NA	NA	graph_bin_annot3(5,460000,463000,c(7,8))		Full Conversion	321.5	1574.39
68	OM1	1500	OM	1	6	95849	96304	96305	96502	96076.5	96403.5	02:06:00	1	2	327	652	1	327	1	653	95849_96305	96304_96502	96305_158086	96502_158256	1490.49	54	27.45	2	0	0	[]	1	10.1	1	0	1	1	1	1	1	96240	96240	NA	NA	graph_bin_annot3(6,94000,97000,c(7,8))		Full Conversion	326	1490.49
198	OM1	1500	OM	1	15	986991	987247	987247	987667	987119	987457	02:06:00	1	1	338	675	1	338	0	676	986991_987247	987247_987667	987247_1070965	987667_1071028	819.77	56	14.59	1	0	0	[]	1	10.1	1	0	1	1	1	1	1	987288	987288	NA	NA	graph_bin_annot3(15,985000,988000,c(7,8))		Full Conversion	337.5	819.771
188	OM1	1500	OM	1	15	256235	256322	256457	256963	256278	256710	02:06:00	1	136	432	727	1	432	135	728	256235_256457	256322_256963	256457_268456	256963_269276	59.22	61	0.98	6	0	0	[]	1	10.1	1	0	1	1	1	1	1	256494	256494	NA	NA	graph_bin_annot3(15,255000,257000,c(7,8))		Full Conversion	363.5	59.2249
51	OM1	1500	OM	1	4	1102674	1103455	1103488	1104014	1.10306e+06	1.10375e+06	02:06:00	1	34	686	1339	1	686	33	1340	1102674_1103488	1103455_1104014	1103488_1241519	1104014_1242168	81.93	111	0.73	3	0	0	[]	1	10.1	1	0	1	1	1	1	1	1.10341e+06	1.10341e+06	NA	NA	graph_bin_annot3(4,1101000,1105000,c(7,8))		Full Conversion	669.5	81.9277
60	OM1	1500	OM	1	5	318016	318309	318414	319404	318163	318909	02:06:00	1	106	746	1387	1	746	105	1388	318016_318414	318309_319404	318414_378395	319404_378586	1028.54	115	8.91	2	0	0	[]	1	10.1	1	0	1	1	1	1	1	318536	318536	NA	NA	graph_bin_annot3(5,317000,320000,c(7,8))		Full Conversion	693.5	1028.54
155	OM1	1500	OM	1	13	169522	169808	169962	170932	169665	170447	02:06:00	1	155	782	1409	1	782	154	1410	169522_169962	169808_170932	169962_228322	170932_228901	860.73	117	7.34	2	0	0	[]	1	10.1	1	0	1	1	1	1	1	170056	170056	NA	NA	graph_bin_annot3(13,168000,171000,c(7,8))		Full Conversion	704.5	860.735
75	OM1	1500	OM	1	7	55263	55957	55957	57501	55610	56729	02:06:00	1	1	1119	2237	1	1119	0	2238	55263_55957	55957_57501	55957_119177	57501_119852	360.78	186	1.94	1	0	0	[]	1	10.1	1	0	1	1	1	1	1	56169.5	56169.5	NA	NA	graph_bin_annot3(7,54000,58000,c(7,8))		Full Conversion	1118.5	360.778
44	OM1	1500	OM	1	4	743651	743850	744435	745067	743751	744751	5:3_5:3a	1	586	1000	1415	2	282_718	0_220	564_1217	743651_743850_744435	743850_744215_745067	743850_744435_787173	744215_745067_787632	135.23	118	1.15	4	0	0	[]	2	11	1	0	1	1	1	1	1	744251	744251	NA	NA	graph_bin_annot3(4,742000,746000,c(3,4))		Two-sided	707.5	135.23
41	OM1	1500	OM	1	4	476888	477034	478019	478092	476961	478055	5:3_5:3a	1	986	1094	1203	2	734_361	551_215	916_507	476888_477585_478019	477034_477804_478092	477585_478019_614321	477804_478092_614433	73.54	100	0.73	8	0	0	[]	2	11	1	0	1	1	1	1	1	477508	477508	NA	NA	graph_bin_annot3(4,475000,479000,c(1,2))		Two-sided	601.5	73.5375
74	OM1	1500	OM	1	7	34992	35217	36018	36691	35104.5	36354.5	5:3_5:3a	1	802	1250	1698	2	230_1020	0_567	459_1474	34992_35217_36018	35217_35451_36691	35217_36018_55263	35451_36691_55957	67.62	141	0.48	10	0	0	[]	2	11	1	0	1	1	1	1	1	35729.5	35729.5	NA	NA	graph_bin_annot3(7,33000,37000,c(3,4))		Two-sided	849	67.6151
4	OM1	1500	OM	1	1	173222	173966	175578	175876	173594	175727	5:3_5:3a	1	1613	2133	2653	2	1396_736	708_271	2085_1202	173222_174674_175578	173966_175307_175876	174674_175578_184083	175307_175876_184235	109.57	221	0.5	6	0	0	[]	2	11	1	0	1	1	1	1	1	174660	174660	NA	NA	graph_bin_annot3(1,172000,176000,c(1,2))		Two-sided	1326.5	109.566
81	OM1	1500	OM	1	7	345438	345471	347682	348496	345455	348089	5:3_5:3a	1	2212	2634	3057	2	257_2378	40_1770	474_2985	345438_345511_347682	345471_345912_348496	345511_347682_427600	345912_348496_427741	311.42	255	1.22	19	0	0	[]	2	11	1	0	1	1	1	1	1	346772	346772	NA	NA	graph_bin_annot3(7,344000,349000,c(5,6))		Two-sided	1528.5	311.424
124	OM1	1500	OM	1	10	585466	586827	587861	589894	586146	588878	5:3_5:3a	1	1035	2731	4427	2	1350_1381	574_269	2126_2493	585466_587401_587861	586827_587592_589894	587401_587861_704056	587592_589894_704425	173.23	369	0.47	8	0	0	[]	2	11	1	0	1	1	1	1	1	587512	587512	NA	NA	graph_bin_annot3(10,584000,590000,c(3,4))		Two-sided	2213.5	173.233
30	OM1	1500	OM	1	3	207534	207705	208489	208699	207620	208594	3:5_3:5a	1	785	974	1164	2	400_575	261_417	538_733	207534_207966_208489	207705_208072_208699	207966_208489_225200	208072_208699_225631	281.32	97	2.9	6	0	0	[]	2	12	1	0	1	1	1	1	1	208107	208107	NA	NA	graph_bin_annot3(3,206000,209000,c(3,4))		Two-sided	582	281.318
13	OM1	1500	OM	1	2	371746	372547	373488	373782	372147	373635	3:5_3:5a	1	942	1488	2035	2	1030_459	465_148	1594_770	371746_373012_373488	372547_373340_373782	373012_373488_392022	373340_373782_392544	101.67	169	0.6	7	0	0	[]	2	12	1	0	1	1	1	1	1	372891	372891	NA	NA	graph_bin_annot3(2,370000,374000,c(1,2))		Two-sided	1017.5	101.669
25	OM1	1500	OM	1	2	767058	767298	768073	769699	767178	768886	3:5_3:5a	1	776	1708	2640	2	574_1134	132_0	1015_2269	767058_767430_768073	767298_768073_769699	767430_768073_786902	768073_769699_787329	172.74	220	0.79	4	0	0	[]	2	12	1	0	1	1	1	1	1	768032	768032	NA	NA	graph_bin_annot3(2,766000,770000,c(1,2))		Two-sided	1320	172.739
194	OM1	1500	OM	1	15	586076	586304	588171	588409	586190	588290	3:5_3:5a	1	1868	2100	2332	2	408_1692	41_1319	776_2064	586076_586345_588171	586304_586852_588409	586345_588171_670429	586852_588409_670593	1761.45	194	9.07	12	0	0	[]	2	12	1	0	1	1	1	1	1	587240	587240	NA	NA	graph_bin_annot3(15,585000,589000,c(1,2))		Two-sided	1166	1761.45
171	OM1	1500	OM	1	14	166733	167934	169998	170087	167334	170042	3:5_3:5a	1	2065	2709	3353	2	2039_670	1356_543	2722_797	166733_169290_169998	167934_169455_170087	169290_169998_190429	169455_170087_190588	605.57	279	2.17	14	0	0	[]	2	12	1	0	1	1	1	1	1	168688	168688	NA	NA	graph_bin_annot3(14,165000,171000,c(5,6))		Two-sided	1676.5	605.574
187	OM1	1500	OM	1	15	242641	242848	243335	243831	242745	243583	5:3_5:3a_4:4_5:3a	1	488	838	1189	4	192_186_113_348	0_8_0_76	384_363_226_620	242641_242848_243033_243211_243335	242848_243025_243211_243259_243831	242848_243033_243211_243335_256235	243025_243211_243259_243831_256322	1543.79	99	15.59	7	0	0	[]	2	13	1	0	1	1	1	1	1	243164	243164	NA	NA	graph_bin_annot3(15,241000,244000,c(5,6))		Two-sided + patch	594.5	1543.79
184	OM1	1500	OM	1	15	108331	108945	109584	110892	108638	110238	3:5_3:5a_2:6	1	640	1600	2560	3	627_239_734	161_0_0	1093_478_1468	108331_109106_109424_109584	108945_109424_109584_110892	109106_109424_109584_170203	109424_109584_110892_170363	479.72	213	2.25	7	0	0	[]	2	14	1	0	1	1	1	1	1	109438	109438	NA	NA	graph_bin_annot3(15,107000,111000,c(1,2))		Two-sided + patch	1280	479.721
58	OM1	1500	OM	1	5	183549	183864	184363	184684	183706	184524	3:5_4:4_3:5_3:5a	1	500	817	1134	4	180_388_52_196	0_350_0_0	361_427_103_393	183549_183864_184260_184291_184363	183864_183910_184291_184363_184684	183864_184260_184291_184363_256810	183910_184291_184363_184684_258361	188.53	94	2	7	0	0	[]	2	14	1	0	1	1	1	1	1	184115	184115	NA	NA	graph_bin_annot3(5,182000,185000,c(3,4))		Two-sided + patch	567	188.532
175	OM1	1500	OM	1	14	335707	335910	336414	336437	335808	336426	5:3_4:4_5:3a	1	505	617	729	3	120_358_140	0_211_0	240_504_279	335707_335910_336158_336414	335910_335947_336414_336437	335910_336158_336414_372088	335947_336414_336437_372101	335.11	61	5.52	4	0	0	[]	2	15	1	0	1	1	1	1	1	336117	336117	NA	NA	graph_bin_annot3(14,334000,337000,c(5,6))		Two-sided	364.5	335.114
84	OM1	1500	OM	1	7	451346	451921	452589	452990	451634	452790	5:3_4:4_5:3a	1	669	1156	1643	3	619_190_347	288_0_0	950_380_694	451346_452209_452296_452589	451921_452296_452589_452990	452209_452296_452589_531741	452296_452589_452990_532320	1037.92	137	7.59	4	0	0	[]	2	15	1	0	1	1	1	1	1	452212	452212	NA	NA	graph_bin_annot3(7,450000,453000,c(5,6))		Two-sided	821.5	1037.92
10	OM1	1500	OM	1	2	269036	269210	270207	270387	269123	270297	5:3_4:4_5:3a	1	998	1174	1350	3	183_783_208	0_585_16	366_981_400	269036_269210_269987_270207	269210_269402_270191_270387	269210_269987_270207_317892	269402_270191_270387_318192	193.47	112	1.72	9	0	0	[]	2	15	1	0	1	1	1	1	1	269710	269710	NA	NA	graph_bin_annot3(2,268000,271000,c(5,6))		Two-sided	675	193.468
205	OM1	1500	OM	1	16	454587	454982	455955	456445	454784	456200	5:3_4:4_5:3a	1	974	1416	1857	3	724_244_448	377_0_109	1070_487_788	454587_455359_455657_455955	454982_455657_455846_456445	455359_455657_455955_497140	455657_455846_456445_497162	87.85	155	0.57	7	0	0	[]	2	15	1	0	1	1	1	1	1	455492	455492	NA	NA	graph_bin_annot3(16,453000,457000,c(3,4))		Two-sided	928.5	87.8502
76	OM1	1500	OM	1	7	119177	119852	121176	121350	119515	121263	5:3_4:4_5:3a	1	1325	1748	2172	3	1150_390_208	543_0_0	1756_781_417	119177_120395_120933_121176	119852_120933_121176_121350	120395_120933_121176_139179	120933_121176_121350_139322	392.86	181	2.17	5	0	0	[]	2	15	1	0	1	1	1	1	1	120389	120389	NA	NA	graph_bin_annot3(7,118000,122000,c(3,4))		Two-sided	1086	392.858
145	OM1	1500	OM	1	12	445923	446046	447993	448167	445984	448080	5:3_4:4_5:3a	1	1948	2096	2243	3	1420_354_322	1214_0_25	1625_708_619	445923_447260_447548_447993	446046_447548_447968_448167	447260_447548_447993_601489	447548_447968_448167_601624	160.89	187	0.86	9	0	0	[]	2	15	1	0	1	1	1	1	1	447032	447032	NA	NA	graph_bin_annot3(12,444000,449000,c(5,6))		Two-sided	1121.5	160.894
192	OM1	1500	OM	1	15	494089	494313	494956	495340	494201	495148	3:5_4:4_3:5a	1	644	947	1250	3	443_120_384	243_2_162	643_238_606	494089_494556_494734_494956	494313_494732_494794_495340	494556_494734_494956_510696	494732_494794_495340_511001	1992.42	104	19.14	9	0	0	[]	2	16	1	0	1	1	1	1	1	494674	494674	NA	NA	graph_bin_annot3(15,493000,496000,c(5,6))		Two-sided	625	1992.42
48	OM1	1500	OM	1	4	1004000	1004480	1005656	1005728	1004240	1005692	3:5_4:4_3:5a	1	1177	1452	1727	3	660_690_102	273_520_42	1047_861_161	1004000_1004753_1005567_1005656	1004480_1005047_1005614_1005728	1004753_1005567_1005656_1015515	1005047_1005614_1005728_1016282	449.12	144	3.12	8	0	0	[]	2	16	1	0	1	1	1	1	1	1004966	1004966	NA	NA	graph_bin_annot3(4,1003000,1006000,c(5,6))		Two-sided	863.5	449.122
23	OM1	1500	OM	1	2	701354	701832	703042	703256	701593	703149	3:5_4:4_3:5a	1	1211	1556	1901	3	603_662_292	39_152_0	1167_1171_583	701354_701871_702673_703042	701832_702521_703042_703256	701871_702673_703042_730662	702521_703042_703256_730763	1332.56	158	8.42	6	0	0	[]	2	16	1	0	1	1	1	1	1	702371	702371	NA	NA	graph_bin_annot3(2,700000,704000,c(5,6))		Two-sided	950.5	1332.56
16	OM1	1500	OM	1	2	466266	466523	467353	468345	466395	467849	5:3_4:4_5:3a_4:4_5:3a	1	831	1454	2078	5	147_88_184_400_636	0_0_0_145_0	294_175_368_655_1272	466266_466523_466560_466698_467073_467353	466523_466560_466698_466928_467353_468345	466523_466560_466698_467073_467353_504535	466560_466698_466928_467353_468345_504568	570.04	173	3.29	7	0	0	[]	2	17	1	0	1	1	1	1	1	467122	467122	NA	NA	graph_bin_annot3(2,465000,469000,c(3,4))		Two-sided + patch	1039	570.039
72	OM1	1500	OM	1	6	239066	239639	240385	240682	239352	240534	3:5_4:4_3:5a_4:4_3:5a	1	747	1181	1615	5	444_44_517_16_159	127_0_498_0_0	762_88_536_33_318	239066_239766_239828_240352_240364_240385	239639_239828_239854_240364_240385_240682	239766_239828_240352_240364_240385_269707	239828_239854_240364_240385_240682_270161	78.97	134	0.59	10	0	0	[]	2	18	1	0	1	1	1	1	1	239943	239943	NA	NA	graph_bin_annot3(6,238000,241000,c(5,6))		Two-sided + patch	807.5	78.9665
186	OM1	1500	OM	1	15	205739	205841	208106	208220	205790	208163	5:3_6:2_5:3a_4:4_5:3a	1	2266	2373	2480	5	1496_72_160_88_556	1411_0_55_0_477	1581_145_266_177_634	205739_207252_207320_207452_207586_208106	205841_207320_207397_207586_207629_208220	207252_207320_207452_207586_208106_242641	207320_207397_207586_207629_208220_242848	127.33	206	0.62	28	0	0	[]	2	21	1	0	1	1	1	1	1	206976	206976	NA	NA	graph_bin_annot3(15,204000,209000,c(5,6))		Two-sided + patch	1240	127.334
173	OM1	1500	OM	1	14	307665	307785	311673	312312	307725	311993	5:3_6:2_5:3_6:2_5:3_6:2_5:3a_6:2	1	3889	4268	4646	8	148_164_906_718_677_222_1083_350	42_0_519_285_358_0_989_3	255_327_1292_1150_996_444_1177_698	307665_307827_307920_308673_309497_310181_310493_311614_311673	307785_307920_308154_309212_309823_310493_310625_311670_312312	307827_307920_308673_309497_310181_310493_311614_311673_331699	307920_308154_309212_309823_310493_310625_311670_312312_331790	955.49	387	2.47	31	0	0	[]	2	21	1	0	1	1	1	1	1	309859	309859	NA	NA	graph_bin_annot3(14,306000,313000,c(1,2))		Two-sided + patch	2323	955.495
142	OM1	1500	OM	1	12	314478	314762	316496	316628	314620	316562	3:5_4:4_3:5_2:6_3:5a	1	1735	1942	2149	5	578_314_340_290_418	286_35_0_0_273	870_594_681_581_564	314478_315048_315383_315642_316064_316496	314762_315348_315642_316064_316223_316628	315048_315383_315642_316064_316496_341070	315348_315642_316064_316223_316628_341507	37.02	179	0.21	10	0	0	[]	2	22	1	0	1	1	1	1	1	315591	315591	NA	NA	graph_bin_annot3(12,313000,317000,c(3,4))		Two-sided + patch	1074.5	37.0155
136	OM1	1500	OM	1	11	614450	614538	615361	615437	614494	615399	05:03:00	2_nonsis	824	905	986	1	905	823	987	614450_615361	614538_615437	615361_619375	615437_619475	128.81	82	1.57	5	0	0	[]	3	30	1	0	1	1	2	2	1	614946	614946	NA	NA	graph_bin_annot3(11,613000,616000,c(3,4,7,8))		Two Chr	493	128.814
28	OM1	1500	OM	1	3	96055	96799	97696	98578	96427	98137	2:6_3:5	2_nonsis	898	1710	2522	2	470_1240	6_708	933_1773	96055_96805_97696	96799_96988_98578	96805_97696_146470	96988_98578_146649	52.81	210	0.25	5	0	0	[]	3	30	1	0	1	1	2	2	1	97282	97282	NA	NA	graph_bin_annot3(3,95000,99000,c(5,6,7,8))		Two Chr	1261	52.8088
100	OM1	1500	OM	1	8	267804	268308	272512	273164	268056	272838	3:5_2:6	2_nonsis	4205	4782	5359	2	1827_2955	1186_2240	2468_3670	267804_269494_272512	268308_270272_273164	269494_272512_369483	270272_273164_369871	373.12	446	0.84	7	0	0	[]	3	30	1	0	1	1	2	2	1	270447	270447	NA	NA	graph_bin_annot3(8,266000,274000,c(1,2,7,8))		Two Chr	2679.5	373.117
85	OM1	1500	OM	1	7	531741	532320	533847	533952	532030	533900	3:5_4:4_5:3	2_nonsis	1528	1869	2210	3	899_714_256	0_0_100	1798_1427_413	531741_532320_533539_533847	532320_533539_533747_533952	532320_533539_533847_559914	533539_533747_533952_560083	24.18	184	0.13	4	0	0	[]	3	30	1	0	1	2	2	2	2	532965	532965	NA	NA	graph_bin_annot3(7,530000,534000,c(1,2,3,4))		Two Chr	1105	24.1835
101	OM1	1500	OM	1	8	369483	369871	371744	371815	369677	371779	2:6_4:4_5:3	2_nonsis	1874	2102	2331	3	600_1230_274	27_613_0	1172_1846_547	369483_369898_371268_371744	369871_370655_371744_371815	369898_371268_371744_378234	370655_371744_371815_378579	668.75	194	3.45	10	0	0	[]	3	30	1	0	1	2	2	2	2	370728	370728	NA	NA	graph_bin_annot3(8,368000,372000,c(1,2,7,8))		Two Chr	1165.5	668.747
92	OM1	1500	OM	1	7	848452	848688	850043	850236	848570	850140	5:3_3:5_4:4_3:5	2_nonsis	1356	1570	1783	4	341_603_38_588	0_370_9_472	682_836_67_703	848452_848688_849504_849533_850043	848688_849134_849524_849571_850236	848688_849504_849533_850043_913000	849134_849524_849571_850236_913222	3939.93	148	26.54	13	0	0	[]	3	30	1	0	1	2	2	2	2	849355	849355	NA	NA	graph_bin_annot3(7,847000,851000,c(1,2,3,4))		Two Chr	891.5	3939.93
6	OM1	1500	OM	1	2	45075	45304	47900	47948	45189.8	47923.8	5:3_4:4_5:3a_5:3b	2_nonsis	2597	2734	2872	4	2031_208_328_168	1893_0_0_0	2169_415_656_336	45075_47197_47244_47612_47900	45304_47244_47612_47900_47948	47197_47244_47612_47900_61810	47244_47612_47900_47948_62000	750.18	239	3.14	12	0	0	[]	3	30	1	0	1	1	2	2	1	46556.8	46556.8	NA	NA	graph_bin_annot3(2,44000,48000,c(1,2,5,6))		Two Chr	1436	750.182
93	OM1	1500	OM	1	7	913000	913222	915939	916059	913111	915999	3:5_5:3_4:4_5:3_3:5_5:3_5:3a	2_nonsis	2718	2888	3058	7	196_380_337_288_365_576_746	0_0_1_41_21_0_248	393_760_673_534_709_1153_1243	913000_913222_913393_913983_914107_914538_914816_915939	913222_913393_913982_914066_914517_914816_915691_916059	913222_913393_913983_914107_914538_914816_915939_948202	913393_913982_914066_914517_914816_915691_916059_949014	926.38	255	3.64	11	0	0	[]	3	30	1	0	1	2	2	2	2	914555	914555	NA	NA	graph_bin_annot3(7,912000,917000,c(3,4,7,8))		Two Chr	1529	926.376
130	OM1	1500	OM	1	11	316845	317019	317104	317375	316932	317240	(5:3)_(4:4aCO)	2_nonsis	86	308	529	2	308	85	530	316845_317104	317019_317375	317104_369378	317375_369689	148.06	44	3.36	3	0	0	[1, 3]	1	1	1	1	0	1	1	0	0	317086	317086	NA	NA	graph_bin_annot3(11,315000,318000,c(1,2,5,6))		One-Sided Unidirectional	264.5	148.062
128	OM1	1500	OM	1	11	73320	73701	73701	74074	73510.5	73887.5	(5:3)_(4:4aCO)	2_nonsis	1	377	753	2	377	0	754	73320_73701	73701_74074	73701_172715	74074_173133	87.36	63	1.39	1	0	0	[1, 3]	1	1	1	1	0	1	1	0	0	73699	73699	NA	NA	graph_bin_annot3(11,72000,75000,c(1,2,5,6))		One-Sided Unidirectional	376.5	87.3567
118	OM1	1500	OM	1	10	302207	302882	302943	303003	302545	302973	(5:3)_(4:4aCO)	2_nonsis	62	428	795	2	428	61	796	302207_302943	302882_303003	302943_331024	303003_332595	182.61	66	2.76	3	0	0	[1, 4]	1	1	1	1	0	1	1	0	0	302759	302759	NA	NA	graph_bin_annot3(10,301000,304000,c(1,2,7,8))		One-Sided Unidirectional	397.5	182.61
165	OM1	1500	OM	1	13	820241	820753	821125	821368	820497	821247	(5:3)_(4:4aCO)	2_nonsis	373	750	1126	2	750	372	1127	820241_821125	820753_821368	821125_838248	821368_838336	19.74	94	0.21	2	0	0	[1, 2]	1	1	1	1	0	1	1	0	0	820872	820872	NA	NA	graph_bin_annot3(13,819000,822000,c(1,2,3,4))		One-Sided Unidirectional	563	19.7416
36	OM1	1500	OM	1	4	68799	69384	69990	70167	69091.5	70078.5	(5:3)_(4:4aCO)	2_nonsis	607	987	1367	2	987	606	1368	68799_69990	69384_70167	69990_71525	70167_71645	43.43	114	0.38	3	0	0	[2, 3]	1	1	1	1	0	1	1	0	0	69585	69585	NA	NA	graph_bin_annot3(4,67000,71000,c(3,4,5,6))		One-Sided Unidirectional	683.5	43.4316
112	OM1	1500	OM	1	9	424642	424776	424776	424866	424709	424821	(3:5)_(4:4aCO)	2_nonsis	1	112	223	2	112	0	224	424642_424776	424776_424866	424776_430585	424866_439888	1.48	19	0.08	1	0	0	[3, 4]	1	2	1	1	0	1	1	0	0	424765	424765	NA	NA	graph_bin_annot3(9,423000,425000,c(5,6,7,8))		One-Sided Unidirectional	111.5	1.4806
11	OM1	1500	OM	1	2	317892	318192	318225	318982	318042	318604	(3:5)_(4:4aCO)	2_nonsis	34	562	1089	2	562	33	1090	317892_318225	318192_318982	318225_350451	318982_350900	85.88	91	0.95	2	0	0	[2, 4]	1	2	1	1	0	1	1	0	0	318323	318323	NA	NA	graph_bin_annot3(2,316000,319000,c(3,4,7,8))		One-Sided Unidirectional	544.5	85.8761
149	OM1	1500	OM	1	12	849651	854761	854846	855144	852206	854995	(3:5)_(4:4aCO)	2_nonsis	86	2789	5492	2	2789	85	5493	849651_854846	854761_855144	854846_1013592	855144_1014017	424.94	457	0.93	2	0	0	[2, 4]	1	2	1	1	0	1	1	0	0	853600	853600	NA	NA	graph_bin_annot3(12,848000,856000,c(3,4,7,8))		One-Sided Unidirectional	2746	424.938
164	OM1	1500	OM	1	13	772587	773055	773268	773415	772821	773341	(4:4aCO)_(3:5)_(4:4a)	2_nonsis	214	520	827	3	360_161	54_16	665_306	772587_773109_773268	773055_773252_773415	773109_773268_820241	773252_773415_820753	44.91	69	0.65	4	0	0	[1, 4]	1	6	1	1	0	1	1	0	0	773081	773081	NA	NA	graph_bin_annot3(13,771000,774000,c(1,2,7,8))		One-Sided Unidirectional	413.5	44.9122
127	OM1	1500	OM	1	11	19020	19855	20824	20955	19437.5	20889.5	(4:4aCO)_(3:5)_(4:4a)	2_nonsis	970	1452	1934	3	1355_97	906_0	1804_194	19020_20761_20824	19855_20824_20955	20761_20824_73320	20824_20955_73701	399.27	161	2.48	16	0	0	[1, 3]	1	6	1	1	0	1	1	0	0	20163.5	20163.5	NA	NA	graph_bin_annot3(11,18000,21000,c(1,2,5,6))		One-Sided Unidirectional	967	399.274
158	OM1	1500	OM	1	13	456970	457507	458513	459192	457238	458852	(5:3)_(6:2)_(4:4aCO)	2_nonsis	1007	1614	2221	3	952_662	544_183	1360_1141	456970_458051_458513	457507_458330_459192	458051_458513_496640	458330_459192_496721	101.67	185	0.55	8	0	0	[1, 4]	1	7	1	1	0	1	1	0	0	458046	458046	NA	NA	graph_bin_annot3(13,455000,460000,c(1,2,7,8))		One-Sided Unidirectional	1110.5	101.669
139	OM1	1500	OM	1	12	112405	112468	112663	112689	112436	112676	(6:2)_(5:3)_(4:4aCO)	2_nonsis	196	240	283	3	48_191	0_161	97_221	112405_112468_112663	112468_112502_112689	112468_112663_223258	112502_112689_223495	0.99	24	0.04	12	0	0	[3, 4]	1	8	1	1	0	1	1	0	0	112556	112556	NA	NA	graph_bin_annot3(12,111000,113000,c(5,6,7,8))		One-Sided Unidirectional	141.5	0.9871
7	OM1	1500	OM	1	2	61810	62000	62445	62830	61905.2	62637.2	(6:2)_(5:3)_(4:4aCO)	2_nonsis	446	732	1019	3	318_415	0_0	635_830	61810_62000_62445	62000_62445_62830	62000_62445_70638	62445_62830_70774	196.43	85	2.32	2	0	0	[1, 4]	1	8	1	1	0	1	1	0	0	62271.2	62271.2	NA	NA	graph_bin_annot3(2,60000,63000,c(1,2,7,8))		One-Sided Unidirectional	509.5	196.429
114	OM1	1500	OM	1	10	66411	67353	70072	70786	66882	70429	(6:2)_(5:3)_(4:4aCO)	2_nonsis	2720	3547	4374	3	1066_2482	104_1634	2027_3329	66411_67457_70072	67353_68438_70786	67457_70072_146059	68438_70786_146367	915.02	364	2.51	16	0	0	[1, 4]	1	8	1	1	0	1	1	0	0	68655.5	68655.5	NA	NA	graph_bin_annot3(10,65000,71000,c(1,2,7,8))		One-Sided Unidirectional	2187	915.024
119	OM1	1500	OM	1	10	331024	332595	333136	333385	331810	333260	(3:5)_(2:6)_(4:4aCO)	2_nonsis	542	1451	2360	3	1231_220	350_0	2112_440	331024_332945_333136	332595_333136_333385	332945_333136_360588	333136_333385_360746	919.96	197	4.68	8	0	0	[1, 4]	1	9	1	1	0	1	1	0	0	332535	332535	NA	NA	graph_bin_annot3(10,330000,334000,c(1,2,7,8))		One-Sided Unidirectional	1180	919.96
52	OM1	1500	OM	1	4	1241519	1242168	1242658	1246191	1.24184e+06	1.24442e+06	(3:5)_(2:6)_(4:4aCO)	2_nonsis	491	2581	4671	3	606_1975	73_0	1139_3950	1241519_1242241_1242658	1242168_1242658_1246191	1242241_1242658_1268647	1242658_1246191_1269918	1379.94	389	3.55	4	0	0	[2, 3]	1	9	1	1	0	1	1	0	0	1243134	1243134	NA	NA	graph_bin_annot3(4,1240000,1247000,c(3,4,5,6))		One-Sided Unidirectional	2335.5	1379.94
183	OM1	1500	OM	1	15	40593	40834	41221	41378	40713.5	41299.5	(2:6)_(3:5)_(4:4aCO)	2_nonsis	388	586	784	3	410_176	193_0	628_351	40593_41027_41221	40834_41221_41378	41027_41221_108331	41221_41378_108945	4.94	65	0.08	3	0	0	[1, 2]	1	10	1	1	0	1	1	0	0	41006.5	41006.5	NA	NA	graph_bin_annot3(15,39000,42000,c(1,2,3,4))		One-Sided Unidirectional	392	4.9354
138	OM1	1500	OM	1	12	45294	47080	47204	48661	46186.8	47932.8	(2:6)_(3:5)_(4:4aCO)	2_nonsis	125	1746	3366	3	955_790	0_0	1910_1581	45294_47080_47204	47080_47204_48661	47080_47204_112405	47204_48661_112468	167.31	280	0.6	2	0	0	[1, 4]	1	10	1	1	0	1	1	0	0	47059.8	47059.8	NA	NA	graph_bin_annot3(12,44000,49000,c(1,2,7,8))		One-Sided Unidirectional	1683	167.31
154	OM1	1500	OM	1	13	157807	159085	160280	160611	158446	160446	(2:6)_(3:5)_(4:4aCO)	2_nonsis	1196	2000	2803	3	1548_452	865_243	2230_661	157807_159950_160280	159085_160037_160611	159950_160280_169522	160037_160611_169808	641.11	233	2.75	12	0	0	[2, 4]	1	10	1	1	0	1	1	0	0	159446	159446	NA	NA	graph_bin_annot3(13,156000,161000,c(3,4,7,8))		One-Sided Unidirectional	1401.5	641.109
151	OM1	1500	OM	1	13	45656	45908	46860	48814	45782	47837	(2:6)_(3:5)_(4:4aCO)	2_nonsis	953	2055	3157	3	271_1784	124_786	418_2782	45656_46032_46860	45908_46074_48814	46032_46860_51358	46074_48814_51433	298.1	263	1.13	9	0	0	[1, 4]	1	10	1	1	0	1	1	0	0	46809.5	46809.5	NA	NA	graph_bin_annot3(13,44000,49000,c(1,2,7,8))		One-Sided Unidirectional	1578.5	298.099
109	OM1	1500	OM	1	9	166074	166116	169444	169471	166095	169457	(5:3)_(4:4ai)_(5:3)_(4:4bCO)	2_nonsis	3329	3362	3396	4	696_661_2005	662_129_1473	731_1193_2537	166074_166778_166934_169444	166116_166805_167971_169471	166778_166934_169444_175126	166805_167971_169471_175167	185.08	283	0.65	22	0	0	[1, 2]	1	11	1	1	0	1	1	0	0	167776	167776	NA	NA	graph_bin_annot3(9,165000,170000,c(1,2,3,4))		Sym 4:4	1698	185.078
102	OM1	1500	OM	1	8	378234	378579	378642	378942	378406	378792	(4:4aCO)_(6:2)_(4:4a)	2_nonsis	64	386	707	3	224_162	39_0	408_324	378234_378618_378642	378579_378642_378942	378618_378642_399043	378642_378942_399050	3.45	59	0.06	3	0	0	[2, 3]	1	12	1	1	0	1	1	0	0	378599	378599	NA	NA	graph_bin_annot3(8,377000,379000,c(3,4,5,6))		One-Sided Unidirectional	353.5	3.4548
77	OM1	1500	OM	1	7	139179	139322	139797	140188	139250	139992	(2:6)_(4:4)_(4:4aCO)	2_nonsis	476	742	1008	3	81_661	0_456	162_866	139179_139322_139797	139322_139341_140188	139322_139797_178509	139341_140188_179910	8.39	84	0.1	8	0	0	[1, 4]	1	12	1	1	0	1	1	0	0	139622	139622	NA	NA	graph_bin_annot3(7,138000,141000,c(1,2,7,8))		One-Sided Unidirectional	504	8.3902
29	OM1	1500	OM	1	3	146470	146649	146949	147882	146560	147416	(2:6)_(4:4)_(4:4aCO)	2_nonsis	301	856	1411	3	195_661	0_89	390_1233	146470_146649_146949	146649_146860_147882	146649_146949_207534	146860_147882_207705	68.6	117	0.58	3	0	0	[2, 4]	1	12	1	1	0	1	1	0	0	146988	146988	NA	NA	graph_bin_annot3(3,145000,148000,c(3,4,7,8))		One-Sided Unidirectional	705.5	68.6021
178	OM1	1500	OM	1	14	487393	487663	488208	488587	487528	488398	(4:4aCO)_(6:2)_(4:4a)	2_nonsis	546	870	1193	3	572_298	328_0	815_596	487393_487991_488208	487663_488208_488587	487991_488208_549663	488208_488587_550069	637.65	99	6.42	6	0	0	[1, 3]	1	12	1	1	0	1	1	0	0	487963	487963	NA	NA	graph_bin_annot3(14,486000,489000,c(1,2,5,6))		One-Sided Unidirectional	596.5	637.654
87	OM1	1500	OM	1	7	609614	609644	609958	610218	609629	610088	(5:3)_(4:4aCO)_(5:3)_(4:4a)	2_nonsis	315	459	603	4	112_82_264	88_10_71	136_155_458	609614_609732_609760_609958	609644_609750_609887_610218	609732_609760_609958_635353	609750_609887_610218_635861	2419.83	50	48.19	11	0	0	[3, 4]	1	12	1	1	0	1	1	0	0	609858	609858	NA	NA	graph_bin_annot3(7,608000,611000,c(5,6,7,8))		One-Sided Unidirectional	301.5	2419.83
116	OM1	1500	OM	1	10	183834	184128	184439	184592	183981	184515	(3:5)_(4:4aCO)_(3:5)_(4:4a)	2_nonsis	312	534	757	4	189_111_234	0_0_89	378_222_380	183834_184128_184212_184439	184128_184212_184350_184592	184128_184212_184439_189441	184212_184350_184592_190275	65.64	63	1.04	6	0	0	[2, 4]	1	12	1	1	0	1	1	0	0	184248	184248	NA	NA	graph_bin_annot3(10,182000,185000,c(3,4,7,8))		One-Sided Unidirectional	378.5	65.6409
55	OM1	1500	OM	1	4	1509719	1509983	1510510	1511013	1.50985e+06	1.51076e+06	(2:6)_(4:4)_(2:6)_(4:4aCO)	2_nonsis	528	910	1293	4	346_264_301	0_0_0	692_527_602	1509719_1509983_1510411_1510510	1509983_1510411_1510510_1511013	1509983_1510411_1510510_1523226	1510411_1510510_1511013_1531933	4.94	108	0.05	3	0	0	[1, 2]	1	12	1	1	0	1	1	0	0	1.51031e+06	1.51031e+06	NA	NA	graph_bin_annot3(4,1508000,1512000,c(1,2,3,4))		One-Sided Unidirectional	646.5	4.9354
191	OM1	1500	OM	1	15	461434	461644	462267	462906	461539	462587	(5:3)_(4:4)_(6:2)_(4:4aCO)	2_nonsis	624	1048	1471	4	350_230_466	52_0_110	649_461_823	461434_461696_462083_462267	461644_462083_462157_462906	461696_462083_462267_494089	462083_462157_462906_494313	408.16	122	3.33	7	0	0	[1, 2]	1	12	1	1	0	1	1	0	0	462063	462063	NA	NA	graph_bin_annot3(15,460000,463000,c(1,2,3,4))		One-Sided Unidirectional	735.5	408.158
181	OM1	1500	OM	1	14	643259	643444	644271	644875	643351	644573	(6:2)_(4:4)_(5:3)_(4:4aCO)	2_nonsis	828	1222	1615	4	196_566_460	0_305_0	392_827_919	643259_643444_643956_644271	643444_643651_644271_644875	643444_643956_644271_689057	643651_644271_644875_689310	39.98	134	0.3	4	0	0	[1, 2]	1	12	1	1	0	1	1	0	0	643962	643962	NA	NA	graph_bin_annot3(14,642000,645000,c(1,2,3,4))		One-Sided Unidirectional	807.5	39.9768
70	OM1	1500	OM	1	6	204282	204454	205702	205793	204368	205748	(5:3)_(4:4)_(6:2)_(4:4aCO)	2_nonsis	1249	1380	1510	4	490_782_108	372_687_0	607_876_217	204282_204826_205576_205702	204454_204889_205702_205793	204826_205576_205702_229247	204889_205702_205793_229320	286.25	126	2.28	20	0	0	[1, 3]	1	12	1	1	0	1	1	0	0	205058	205058	NA	NA	graph_bin_annot3(6,203000,206000,c(1,2,5,6))		One-Sided Unidirectional	755	286.253
189	OM1	1500	OM	1	15	268456	269276	270526	270656	268866	270591	(6:2)_(5:3)_(6:2)_(4:4aCO)	2_nonsis	1251	1725	2199	4	501_177_1047	0_39_935	1002_315_1159	268456_269276_269497_270526	269276_269458_269591_270656	269276_269497_270526_407171	269458_269591_270656_407340	21.22	183	0.12	19	0	0	[1, 2]	1	12	1	1	0	1	1	0	0	269728	269728	NA	NA	graph_bin_annot3(15,267000,271000,c(1,2,3,4))		One-Sided Unidirectional	1099.5	21.2222
137	OM1	1500	OM	1	11	619375	619475	620968	621343	619425	621155	(2:6)_(4:4aCO)_(2:6)_(4:4a)	2_nonsis	1494	1730	1967	4	674_208_849	610_0_468	738_415_1230	619375_620085_620113_620968	619475_620113_620500_621343	620085_620113_620968_658549	620113_620500_621343_666816	13.82	164	0.08	15	0	0	[2, 4]	1	12	1	1	0	1	1	0	0	620290	620290	NA	NA	graph_bin_annot3(11,618000,622000,c(3,4,7,8))		One-Sided Unidirectional	983.5	13.8191
161	OM1	1500	OM	1	13	590865	591615	593072	593361	591240	593216	(2:6)_(4:4aCO)_(3:5)_(4:4a)	2_nonsis	1458	1976	2495	4	955_718_304	0_2_24	1910_1433_584	590865_591615_592777_593072	591615_592775_593048_593361	591615_592777_593072_618075	592775_593048_593361_618182	435.3	208	2.1	5	0	0	[3, 4]	1	12	1	1	0	1	1	0	0	592228	592228	NA	NA	graph_bin_annot3(13,589000,594000,c(5,6,7,8))		One-Sided Unidirectional	1247.5	435.303
94	OM1	1500	OM	1	7	948202	949014	950926	951196	948608	951061	(2:6)_(4:4aCO)_(3:5)_(4:4a)	2_nonsis	1913	2453	2993	4	839_844_770	418_694_500	1260_994_1040	948202_949432_950156_950926	949014_949462_950426_951196	949432_950156_950926_1050064	949462_950426_951196_1050446	18.26	249	0.07	13	0	0	[3, 4]	1	12	1	1	0	1	1	0	0	949834	949834	NA	NA	graph_bin_annot3(7,947000,952000,c(5,6,7,8))		One-Sided Unidirectional	1496.5	18.261
163	OM1	1500	OM	1	13	666220	666667	667511	667766	666444	667638	(4:4aCO)_(5:3)_(4:4a)_(5:3)_(4:4a)	2_nonsis	845	1195	1545	5	336_265_284_310	0_132_137_55	672_398_432_564	666220_666667_667024_667202_667511	666667_666892_667065_667456_667766	666667_667024_667202_667511_772587	666892_667065_667456_667766_773055	1878.42	129	14.6	10	0	0	[1, 4]	1	12	1	1	0	1	1	0	0	667041	667041	NA	NA	graph_bin_annot3(13,665000,668000,c(1,2,7,8))		One-Sided Unidirectional	772.5	1878.42
206	OM1	1500	OM	1	16	497140	497162	498200	498617	497151	498409	(5:3)_(4:4)_(6:2)_(4:4)_(4:4aCO)	2_nonsis	1039	1258	1476	5	231_476_240_310	0_156_39_0	462_796_442_620	497140_497162_497758_497997_498200	497162_497602_497958_498200_498617	497162_497758_497997_498200_607028	497602_497958_498200_498617_607677	224.07	123	1.82	7	0	0	[2, 4]	1	12	1	1	0	1	1	0	0	497780	497780	NA	NA	graph_bin_annot3(16,496000,499000,c(3,4,7,8))		One-Sided Unidirectional	738	224.067
104	OM1	1500	OM	1	8	510752	510778	512291	512682	510765	512487	(5:3)_(4:4)_(5:3)_(6:2)_(4:4aCO)	2_nonsis	1514	1722	1929	5	182_652_110_777	132_561_0_526	233_744_219_1028	510752_510910_511546_511654_512291	510778_510985_511654_511765_512682	510910_511546_511654_512291_516468	510985_511654_511765_512682_516616	371.14	161	2.31	12	0	0	[1, 4]	1	12	1	1	0	1	1	0	0	511626	511626	NA	NA	graph_bin_annot3(8,509000,513000,c(1,2,7,8))		One-Sided Unidirectional	964.5	371.142
125	OM1	1500	OM	1	10	704056	704425	705938	706135	704240	706036	(6:2)_(5:3)_(6:2)_(5:3)_(4:4aCO)	2_nonsis	1514	1796	2078	5	884_766_38_108	589_630_3_0	1179_903_73_215	704056_705014_705865_705920_705938	704425_705235_705917_705938_706135	705014_705865_705920_705938_722676	705235_705917_705938_706135_723534	1740.22	173	10.06	17	0	0	[3, 4]	1	12	1	1	0	1	1	0	0	705138	705138	NA	NA	graph_bin_annot3(10,703000,707000,c(5,6,7,8))		One-Sided Unidirectional	1039	1740.22
177	OM1	1500	OM	1	14	410941	411667	412609	413686	411304	413148	(3:5)_(2:6)_(3:5)_(2:6)_(4:4aCO)	2_nonsis	943	1844	2744	5	1085_22_129_607	711_6_109_54	1459_39_149_1160	410941_412378_412406_412526_412609	411667_412400_412417_412555_413686	412378_412406_412526_412609_487393	412400_412417_412555_413686_487663	413.59	228	1.81	25	0	0	[1, 3]	1	12	1	1	0	1	1	0	0	412226	412226	NA	NA	graph_bin_annot3(14,409000,414000,c(1,2,5,6))		One-Sided Unidirectional	1372	413.587
67	OM1	1500	OM	1	6	88777	89605	91021	91098	89191.2	91059.2	(4:4aCO)_(5:3)_(4:4a)_(5:3)_(4:4a)	2_nonsis	1417	1868	2320	5	715_192_854_108	227_0_666_0	1203_385_1041_215	88777_89832_89980_90883_91021	89605_89980_90217_91021_91098	89832_89980_90883_91021_95849	89980_90217_91021_91098_96304	109.57	193	0.57	12	0	0	[3, 4]	1	12	1	1	0	1	1	0	0	90125.2	90125.2	NA	NA	graph_bin_annot3(6,87000,92000,c(5,6,7,8))		One-Sided Unidirectional	1160	109.566
33	OM1	1500	OM	1	3	272348	273723	276551	277187	273035	276869	(5:3)_(4:4)_(5:3)_(6:2)_(4:4aCO)	2_nonsis	2829	3834	4838	5	1176_637_372_1648	450_429_0_1128	1902_845_744_2169	272348_274173_274679_275018_276551	273723_274250_275018_275423_277187	274173_274679_275018_276551_303499	274250_275018_275423_277187_316620	388.42	403	0.96	23	0	0	[1, 2]	1	12	1	1	0	1	1	0	0	274952	274952	NA	NA	graph_bin_annot3(3,271000,278000,c(1,2,3,4))		One-Sided Unidirectional	2419	388.416
141	OM1	1500	OM	1	12	230218	230960	232561	233075	230589	232818	(6:2)_(4:4aCO)_(5:3)_(4:4a)_(5:3)_(6:2)_(4:4a)	2_nonsis	1602	2229	2856	7	444_836_354_142_150_302	0_586_162_25_3_0	888_1086_547_260_297_604	230218_230960_231692_232208_232264_232471_232561	230960_231106_232046_232239_232468_232561_233075	230960_231692_232208_232264_232471_232561_314478	231106_232046_232239_232468_232561_233075_314762	475.28	238	2	11	0	0	[2, 3]	1	12	1	1	0	1	1	0	0	231704	231704	NA	NA	graph_bin_annot3(12,229000,234000,c(3,4,5,6))		One-Sided Unidirectional	1428	475.279
197	OM1	1500	OM	1	15	985000	985377	985377	985518	985188	985448	(6:2)_(4:4aCO)	2_nonsis	1	259	517	2	259	0	518	985000_985377	985377_985518	985377_986991	985518_987247	0.99	43	0.02	1	0	0	[3, 4]	1	15	1	1	0	1	2	1	0	985318	985318	NA	NA	graph_bin_annot3(15,984000,986000,c(5,6,7,8))		Full Conversion	258.5	0.9871
62	OM1	1500	OM	1	5	414243	414432	414642	414720	414337	414681	(6:2)_(4:4aCO)	2_nonsis	211	344	476	2	344	210	477	414243_414642	414432_414720	414642_461582	414720_461594	393.85	40	9.94	3	0	0	[2, 3]	1	15	1	1	0	1	2	1	0	414509	414509	NA	NA	graph_bin_annot3(5,413000,415000,c(3,4,5,6))		Full Conversion	238	393.845
99	OM1	1500	OM	1	8	195826	195949	196180	196402	195887	196291	(6:2)_(4:4aCO)	2_nonsis	232	404	575	2	404	231	576	195826_196180	195949_196402	196180_267804	196402_268308	0.99	48	0.02	3	0	0	[2, 3]	1	15	1	1	0	1	2	1	0	196089	196089	NA	NA	graph_bin_annot3(8,194000,197000,c(3,4,5,6))		Full Conversion	287.5	0.9871
47	OM1	1500	OM	1	4	908967	909447	909447	909908	909207	909677	(6:2)_(4:4aCO)	2_nonsis	1	470	940	2	470	0	941	908967_909447	909447_909908	909447_1004000	909908_1004480	356.83	78	4.56	1	0	0	[2, 4]	1	15	1	1	0	1	2	1	0	909442	909442	NA	NA	graph_bin_annot3(4,907000,910000,c(3,4,7,8))		Full Conversion	470	356.83
208	OM1	1500	OM	1	16	677287	677647	677836	678266	677467	678051	(6:2)_(4:4aCO)	2_nonsis	190	584	978	2	584	189	979	677287_677836	677647_678266	677836_828891	678266_829002	12.34	81	0.15	5	0	0	[3, 4]	1	15	1	1	0	1	2	1	0	677759	677759	NA	NA	graph_bin_annot3(16,676000,679000,c(5,6,7,8))		Full Conversion	489	12.3385
79	OM1	1500	OM	1	7	244757	245112	245422	245686	244934	245554	(6:2)_(4:4aCO)	2_nonsis	311	620	928	2	620	310	929	244757_245422	245112_245686	245422_271422	245686_271683	244.8	77	3.17	2	0	0	[1, 4]	1	15	1	1	0	1	2	1	0	245244	245244	NA	NA	graph_bin_annot3(7,243000,246000,c(1,2,7,8))		Full Conversion	464	244.796
129	OM1	1500	OM	1	11	172715	173133	173315	173801	172924	173558	(6:2)_(4:4aCO)	2_nonsis	183	634	1085	2	634	182	1086	172715_173315	173133_173801	173315_316845	173801_317019	2.47	90	0.03	2	0	0	[2, 4]	1	15	1	1	0	1	2	1	0	173241	173241	NA	NA	graph_bin_annot3(11,171000,174000,c(3,4,7,8))		Full Conversion	542.5	2.4677
193	OM1	1500	OM	1	15	510696	511001	511476	511568	510848	511522	(6:2)_(4:4aCO)	2_nonsis	476	674	871	2	674	475	872	510696_511476	511001_511568	511476_586076	511568_586304	262.56	73	3.62	8	0	0	[1, 3]	1	15	1	1	0	1	2	1	0	511185	511185	NA	NA	graph_bin_annot3(15,509000,512000,c(1,2,5,6))		Full Conversion	435.5	262.564
50	OM1	1500	OM	1	4	1044635	1044751	1045062	1045735	1.04469e+06	1.0454e+06	(6:2)_(4:4aCO)	2_nonsis	312	706	1099	2	706	311	1100	1044635_1045062	1044751_1045735	1045062_1102674	1045735_1103455	170.77	92	1.87	2	0	0	[3, 4]	1	15	1	1	0	1	2	1	0	1.04505e+06	1.04505e+06	NA	NA	graph_bin_annot3(4,1043000,1046000,c(5,6,7,8))		Full Conversion	549.5	170.765
203	OM1	1500	OM	1	16	253297	253600	254117	254324	253448	254220	(6:2)_(4:4aCO)	2_nonsis	518	772	1026	2	772	517	1027	253297_254117	253600_254324	254117_374857	254324_375235	63.67	85	0.75	13	0	0	[3, 4]	1	15	1	1	0	1	2	1	0	253834	253834	NA	NA	graph_bin_annot3(16,252000,255000,c(5,6,7,8))		Full Conversion	513	63.6667
19	OM1	1500	OM	1	2	611338	611905	611905	613145	611621	612525	(6:2)_(4:4aCO)	2_nonsis	1	904	1806	2	904	0	1807	611338_611905	611905_613145	611905_641433	613145_641467	41.46	150	0.28	1	0	0	[3, 4]	1	15	1	1	0	1	2	1	0	612073	612073	NA	NA	graph_bin_annot3(2,610000,614000,c(5,6,7,8))		Full Conversion	903	41.4574
53	OM1	1500	OM	1	4	1268647	1269918	1269918	1270457	1.26928e+06	1.27019e+06	(6:2)_(4:4aCO)	2_nonsis	1	905	1809	2	905	0	1810	1268647_1269918	1269918_1270457	1269918_1355944	1270457_1357024	894.79	151	5.94	1	0	0	[2, 3]	1	15	1	1	0	1	2	1	0	1269735	1269735	NA	NA	graph_bin_annot3(4,1267000,1271000,c(3,4,5,6))		Full Conversion	904.5	894.789
17	OM1	1500	OM	1	2	504535	504568	505298	506138	504552	505718	(6:2)_(4:4aCO)	2_nonsis	731	1166	1602	2	1166	730	1603	504535_505298	504568_506138	505298_558042	506138_558499	400.75	133	3	7	0	0	[3, 4]	1	15	1	1	0	1	2	1	0	505135	505135	NA	NA	graph_bin_annot3(2,503000,507000,c(5,6,7,8))		Full Conversion	801	400.755
200	OM1	1500	OM	1	16	29458	29604	29674	29749	29531.2	29711.2	(2:6)_(4:4aCO)	2_nonsis	71	180	290	2	180	70	291	29458_29674	29604_29749	29674_63201	29749_63205	7.4	24	0.31	2	0	0	[1, 4]	1	16	1	1	0	1	2	1	0	29621.2	29621.2	NA	NA	graph_bin_annot3(16,28000,30000,c(1,2,7,8))		Full Conversion	145	7.4031
43	OM1	1500	OM	1	4	699938	700023	700170	700186	699980	700178	(2:6)_(4:4aCO)	2_nonsis	148	198	247	2	198	147	248	699938_700170	700023_700186	700170_743651	700186_743850	19.74	21	0.96	3	0	0	[2, 3]	1	16	1	1	0	1	2	1	0	700079	700079	NA	NA	graph_bin_annot3(4,698000,701000,c(3,4,5,6))		Full Conversion	123.5	19.7416
195	OM1	1500	OM	1	15	670429	670593	670593	670904	670511	670749	(2:6)_(4:4aCO)	2_nonsis	1	238	474	2	238	0	475	670429_670593	670593_670904	670593_806960	670904_807123	249.73	39	6.33	1	0	0	[2, 3]	1	16	1	1	0	1	2	1	0	670630	670630	NA	NA	graph_bin_annot3(15,669000,671000,c(3,4,5,6))		Full Conversion	237	249.732
190	OM1	1500	OM	1	15	407171	407340	407340	407771	407256	407556	(2:6)_(4:4aCO)	2_nonsis	1	300	599	2	300	0	600	407171_407340	407340_407771	407340_461434	407771_461644	10.36	50	0.21	1	0	0	[3, 4]	1	16	1	1	0	1	2	1	0	407406	407406	NA	NA	graph_bin_annot3(15,406000,408000,c(5,6,7,8))		Full Conversion	299.5	10.3644
166	OM1	1500	OM	1	13	838248	838336	838336	838867	838292	838602	(2:6)_(4:4aCO)	2_nonsis	1	310	618	2	310	0	619	838248_838336	838336_838867	838336_917449	838867_924431	1.48	51	0.03	1	0	0	[2, 4]	1	16	1	1	0	1	2	1	0	838447	838447	NA	NA	graph_bin_annot3(13,837000,839000,c(3,4,7,8))		Full Conversion	309	1.4806
148	OM1	1500	OM	1	12	677815	677890	678194	678512	677853	678353	(2:6)_(4:4aCO)	2_nonsis	305	500	696	2	500	304	697	677815_678194	677890_678512	678194_849651	678512_854761	1102.08	58	19.02	4	0	0	[1, 3]	1	16	1	1	0	1	2	1	0	678103	678103	NA	NA	graph_bin_annot3(12,676000,679000,c(1,2,5,6))		Full Conversion	348	1102.08
96	OM1	1500	OM	1	8	81320	81666	81685	82351	81493	82018	(2:6)_(4:4aCO)	2_nonsis	20	525	1030	2	525	19	1031	81320_81685	81666_82351	81685_98484	82351_98622	137.7	86	1.61	2	0	0	[1, 3]	1	16	1	1	0	1	2	1	0	81755.5	81755.5	NA	NA	graph_bin_annot3(8,80000,83000,c(1,2,5,6))		Full Conversion	515	137.698
40	OM1	1500	OM	1	4	410728	411048	411335	411785	410888	411560	(2:6)_(4:4aCO)	2_nonsis	288	672	1056	2	672	287	1057	410728_411335	411048_411785	411335_476888	411785_477034	176.19	88	2	2	0	0	[2, 4]	1	16	1	1	0	1	2	1	0	411224	411224	NA	NA	graph_bin_annot3(4,409000,412000,c(3,4,7,8))		Full Conversion	528	176.194
196	OM1	1500	OM	1	15	806960	807123	807631	807840	807042	807736	(2:6)_(4:4aCO)	2_nonsis	509	694	879	2	694	508	880	806960_807631	807123_807840	807631_985000	807840_985377	189.52	73	2.59	6	0	0	[1, 2]	1	16	1	1	0	1	2	1	0	807388	807388	NA	NA	graph_bin_annot3(15,805000,808000,c(1,2,3,4))		Full Conversion	439.5	189.52
168	OM1	1500	OM	1	14	56038	57439	57439	57579	56738.8	57508.8	(2:6)_(4:4aCO)	2_nonsis	1	770	1540	2	770	0	1541	56038_57439	57439_57579	57439_116131	57579_116459	42.44	128	0.33	1	0	0	[2, 3]	1	16	1	1	0	1	2	1	0	57123.8	57123.8	NA	NA	graph_bin_annot3(14,55000,58000,c(3,4,5,6))		Full Conversion	770	42.4445
21	OM1	1500	OM	1	2	661374	662094	662444	666708	661734	664576	(2:6)_(4:4aCO)	2_nonsis	351	2842	5333	2	2842	350	5334	661374_662444	662094_666708	662444_679385	666708_680044	1862.13	444	4.19	3	0	0	[3, 4]	1	16	1	1	0	1	2	1	0	663155	663155	NA	NA	graph_bin_annot3(2,660000,667000,c(5,6,7,8))		Full Conversion	2666.5	1862.13
157	OM1	1500	OM	1	13	287574	287682	287574	287682	287601	287655	(4:4aCO)	2_nonsis	0	54	107	1	0	0	0	287574	287682	456970	457507	79.95	9	8.97	0	0	0	[1, 2]	1	100	1	1	0	1	1	0	0	287628	287628	NA	NA	graph_bin_annot3(13,286000,288000,c(1,2,3,4))		No Strand Transfer	53.5	79.9536
38	OM1	1500	OM	1	4	164096	164298	164096	164298	164147	164247	(4:4aCO)	2_nonsis	0	100	201	1	0	0	0	164096	164298	278692	280191	318.83	17	19.05	0	0	0	[2, 3]	1	100	1	1	0	1	1	0	0	164197	164197	NA	NA	graph_bin_annot3(4,163000,165000,c(3,4,5,6))		No Strand Transfer	100.5	318.827
2	OM1	1500	OM	1	1	61708	61999	61708	61999	61781	61926	(4:4aCO)	2_nonsis	0	145	290	1	0	0	0	61708	61999	130975	135319	3.95	24	0.16	0	0	0	[1, 4]	1	100	1	1	0	1	1	0	0	61853.5	61853.5	NA	NA	graph_bin_annot3(1,60000,62000,c(1,2,7,8))		No Strand Transfer	145	3.9483
204	OM1	1500	OM	1	16	374857	375235	374857	375235	374952	375140	(4:4aCO)	2_nonsis	0	188	377	1	0	0	0	374857	375235	454587	454982	149.05	31	4.75	0	0	0	[1, 4]	1	100	1	1	0	1	1	0	0	375046	375046	NA	NA	graph_bin_annot3(16,373000,376000,c(1,2,7,8))		No Strand Transfer	188.5	149.049
31	OM1	1500	OM	1	3	225200	225631	225200	225631	225308	225523	(4:4aCO)	2_nonsis	0	215	430	1	0	0	0	225200	225631	238725	238995	1911.48	36	53.39	0	0	0	[1, 4]	1	100	1	1	0	1	1	0	0	225416	225416	NA	NA	graph_bin_annot3(3,224000,226000,c(1,2,7,8))		No Strand Transfer	215	1911.48
143	OM1	1500	OM	1	12	341070	341507	341070	341507	341180	341398	(4:4aCO)	2_nonsis	0	218	436	1	0	0	0	341070	341507	439951	440042	1630.16	36	44.91	0	0	0	[2, 4]	1	100	1	1	0	1	1	0	0	341288	341288	NA	NA	graph_bin_annot3(12,340000,342000,c(3,4,7,8))		No Strand Transfer	218	1630.16
111	OM1	1500	OM	1	9	303489	303983	303489	303983	303613	303859	(4:4aCO)	2_nonsis	0	246	493	1	0	0	0	303489	303983	424642	424776	1.48	41	0.04	0	0	0	[1, 3]	1	100	1	1	0	1	1	0	0	303736	303736	NA	NA	graph_bin_annot3(9,302000,304000,c(1,2,5,6))		No Strand Transfer	246.5	1.4806
207	OM1	1500	OM	1	16	607028	607677	607028	607677	607190	607514	(4:4aCO)	2_nonsis	0	324	648	1	0	0	0	607028	607677	677287	677647	108.09	54	2	0	0	0	[3, 4]	1	100	1	1	0	1	1	0	0	607352	607352	NA	NA	graph_bin_annot3(16,606000,608000,c(5,6,7,8))		No Strand Transfer	324	108.085
27	OM1	1500	OM	1	3	77900	78844	77900	78844	78136	78608	(4:4aCO)	2_nonsis	0	472	943	1	0	0	0	77900	78844	96055	96799	255.65	79	3.26	0	0	0	[3, 4]	1	100	1	1	0	1	1	0	0	78372	78372	NA	NA	graph_bin_annot3(3,76000,79000,c(5,6,7,8))		No Strand Transfer	471.5	255.654
54	OM1	1500	OM	1	4	1355944	1357024	1355944	1357024	1356214	1356754	(4:4aCO)	2_nonsis	0	540	1079	1	0	0	0	1355944	1357024	1509719	1509983	4.94	90	0.05	0	0	0	[3, 4]	1	100	1	1	0	1	1	0	0	1356484	1356484	NA	NA	graph_bin_annot3(4,1354000,1358000,c(5,6,7,8))		No Strand Transfer	539.5	4.9354
59	OM1	1500	OM	1	5	256810	258361	256810	258361	257198	257973	(4:4aCO)	2_nonsis	0	775	1550	1	0	0	0	256810	258361	318016	318309	62.68	129	0.49	0	0	0	[1, 4]	1	100	1	1	0	1	1	0	0	257586	257586	NA	NA	graph_bin_annot3(5,255000,259000,c(1,2,7,8))		No Strand Transfer	775	62.6796
3	OM1	1500	OM	1	1	130975	135319	130975	135319	132061	134233	(4:4aCO)	2_nonsis	0	2172	4343	1	0	0	0	130975	135319	173222	173966	524.14	362	1.45	0	0	0	[2, 4]	1	100	1	1	0	1	1	0	0	133147	133147	NA	NA	graph_bin_annot3(1,129000,136000,c(3,4,7,8))		No Strand Transfer	2171.5	524.14
46	OM1	1500	OM	1	4	816853	817682	817919	818507	817267	818213	(3:5)_(3:5a)_(4:4aCO)	2_nonsis	238	946	1653	3	500_445	0_65	1001_825	816853_817682_817919	817682_817854_818507	817682_817919_908967	817854_818507_909447	144.61	138	1.05	3	0	0	[1, 4]	2	31	1	1	0	1	1	0	0	817740	817740	NA	NA	graph_bin_annot3(4,815000,819000,c(1,2,7,8))		Two-Sided Unidirectional	826.5	144.607
121	OM1	1500	OM	1	10	398357	398746	399390	400622	398552	400006	(3:5)_(3:5a)_(4:4aCO)	2_nonsis	645	1454	2264	3	320_1134	0_393	640_1876	398357_398746_399390	398746_398997_400622	398746_399390_453451	398997_400622_454963	15.3	189	0.08	3	0	0	[1, 2]	2	31	1	1	0	1	1	0	0	399279	399279	NA	NA	graph_bin_annot3(10,397000,401000,c(1,2,3,4))		Two-Sided Unidirectional	1132	15.2998
91	OM1	1500	OM	1	7	799970	800086	803311	803780	800028	803546	(3:5)_(3:5a)_(3:5b)_(4:4aCO)	2_nonsis	3226	3518	3809	4	278_2546_692	85_2108_155	472_2985_1230	799970_800171_802550_803311	800086_800442_803156_803780	800171_802550_803311_848452	800442_803156_803780_848688	1288.14	317	4.06	13	0	0	[1, 2]	2	31	1	1	0	1	1	0	0	801787	801787	NA	NA	graph_bin_annot3(7,798000,804000,c(1,2,3,4))		Two-Sided Unidirectional	1904.5	1288.14
182	OM1	1500	OM	1	14	689057	689310	690428	691115	689184	690772	(2:6)_(4:4aCO)_(3:5)_(3:5a)_(4:4a)	2_nonsis	1119	1588	2057	5	250_629_232_476	0_406_0_0	501_852_464_953	689057_689310_689964_690162_690428	689310_689558_690162_690428_691115	689310_689964_690162_690428_781374	689558_690162_690428_691115_784333	624.33	171	3.65	8	0	0	[2, 3]	2	31	1	1	0	1	1	0	0	689978	689978	NA	NA	graph_bin_annot3(14,688000,692000,c(3,4,5,6))		Two-Sided Unidirectional	1028.5	624.329
106	OM1	1500	OM	1	9	37222	39367	42866	43949	38294.5	43407.5	(2:6)_(3:5)_(2:6)_(3:5)_(3:5a)_(4:4aCO)	2_nonsis	3500	5113	6726	6	1088_1866_57_474_1626	6_1830_0_327_968	2171_1903_114_622_2285	37222_39373_41223_41276_41664_42866	39367_39393_41276_41337_41898_43949	39373_41223_41276_41664_42866_46174	39393_41276_41337_41898_43949_46556	453.07	560	0.81	25	0	0	[1, 4]	2	31	1	1	0	1	1	0	0	40851	40851	NA	NA	graph_bin_annot3(9,36000,44000,c(1,2,7,8))		Two-Sided Unidirectional	3363	453.07
56	OM1	1500	OM	1	5	15966	16323	18447	18515	16144.8	18480.8	(5:3)_(4:4)_(5:3a)_(4:4aCO)	2_nonsis	2125	2336	2548	4	550_1442_346	0_759_0	1099_2124_691	15966_16323_17824_18447	16323_17065_18447_18515	16323_17824_18447_173989	17065_18447_18515_174295	116.97	212	0.55	11	0	0	[1, 2]	2	32	1	1	0	1	1	0	0	17312.8	17312.8	NA	NA	graph_bin_annot3(5,14000,19000,c(1,2,3,4))		Two-Sided Unidirectional	1274	116.969
169	OM1	1500	OM	1	14	116131	116459	118803	119128	116295	118965	(3:5)_(4:4)_(3:5a)_(4:4aCO)	2_nonsis	2345	2670	2996	4	638_146_1888	433_82_1702	842_209_2073	116131_116892_117055_118803	116459_116973_117101_119128	116892_117055_118803_136113	116973_117101_119128_136144	987.08	249	3.96	21	0	0	[2, 3]	2	32	1	1	0	1	1	0	0	117630	117630	NA	NA	graph_bin_annot3(14,115000,120000,c(3,4,5,6))		Two-Sided Unidirectional	1498	987.081
117	OM1	1500	OM	1	10	189441	190275	192156	192956	189858	192556	(5:3)_(4:4aCO)_(5:3a)_(4:4a)	2_nonsis	1882	2698	3514	4	916_766_1016	23_209_535	1808_1323_1498	189441_190298_191458_192156	190275_191249_191621_192956	190298_191458_192156_302207	191249_191621_192956_302882	1319.73	293	4.51	10	0	0	[1, 2]	2	32	1	1	0	1	1	0	0	191207	191207	NA	NA	graph_bin_annot3(10,188000,193000,c(1,2,3,4))		Two-Sided Unidirectional	1757	1319.73
42	OM1	1500	OM	1	4	614321	614433	617533	617915	614377	617724	(5:3)_(6:2)_(5:3a)_(4:4aCO)	2_nonsis	3101	3347	3593	4	81_1839_1427	0_1731_1153	162_1947_1701	614321_614433_616214_617533	614433_614483_616380_617915	614433_616214_617533_699938	614483_616380_617915_700023	450.11	299	1.5	38	0	0	[1, 3]	2	32	1	1	0	1	1	0	0	616050	616050	NA	NA	graph_bin_annot3(4,613000,618000,c(1,2,5,6))		Two-Sided Unidirectional	1796.5	450.109
86	OM1	1500	OM	1	7	559914	560083	560364	560455	559998	560410	(5:3)_(3:5)_(4:4aCO)	2_nonsis	282	411	540	3	225_186	0_0	450_372	559914_560083_560364	560083_560364_560455	560083_560364_609614	560364_560455_609644	61.2	45	1.36	2	0	0	[3, 4]	3	20	1	1	0	2	2	1	1	560204	560204	NA	NA	graph_bin_annot3(7,558000,561000,c(5,6,7,8))		One-Sided Bidirectional	270	61.199
210	OM1	1500	OM	1	16	921352	921490	921998	922220	921421	922109	(2:6)_(6:2)_(4:4aCO)	2_nonsis	509	688	867	3	500_188	355_0	646_375	921352_921845_921998	921490_921998_922220	921845_921998_925093	921998_922220_948066	1769.34	72	24.51	3	0	0	[3, 4]	3	20	1	1	0	2	2	1	1	921765	921765	NA	NA	graph_bin_annot3(16,920000,923000,c(5,6,7,8))		One-Sided Bidirectional	433.5	1769.34
5	OM1	1500	OM	1	1	184083	184235	184921	185150	184159	185035	(2:6)_(6:2)_(4:4aCO)	2_nonsis	687	876	1066	3	556_320	275_0	838_640	184083_184510_184921	184235_184921_185150	184510_184921_203038	184921_185150_230218	68.11	89	0.77	10	0	0	[2, 4]	3	20	1	1	0	2	2	1	1	184597	184597	NA	NA	graph_bin_annot3(1,183000,186000,c(3,4,7,8))		One-Sided Bidirectional	533	68.1086
176	OM1	1500	OM	1	14	372088	372101	373375	373628	372094	373502	(3:5)_(5:3)_(4:4aCO)	2_nonsis	1275	1407	1539	3	343_1064	158_759	528_1369	372088_372259_373375	372101_372616_373628	372259_373375_410941	372616_373628_411667	171.26	128	1.34	9	0	0	[2, 3]	3	20	1	1	0	2	2	1	1	372798	372798	NA	NA	graph_bin_annot3(14,371000,374000,c(3,4,5,6))		One-Sided Bidirectional	769.5	171.259
110	OM1	1500	OM	1	9	175126	175167	176578	177082	175146	176830	(5:3)_(3:5)_(4:4aCO)	2_nonsis	1412	1684	1955	3	406_1277	201_840	612_1714	175126_175368_176578	175167_175738_177082	175368_176578_303489	175738_177082_303983	55.28	163	0.34	10	0	0	[1, 3]	3	20	1	1	0	2	2	1	1	175988	175988	NA	NA	graph_bin_annot3(9,174000,178000,c(1,2,5,6))		One-Sided Bidirectional	977.5	55.2765
123	OM1	1500	OM	1	10	544523	545038	547200	547730	544781	547465	(3:5)_(5:3)_(4:4aCO)	2_nonsis	2163	2684	3206	3	1534_1150	1065_673	2004_1627	544523_546103_547200	545038_546527_547730	546103_547200_585466	546527_547730_586827	780.29	267	2.92	8	0	0	[1, 2]	3	20	1	1	0	2	2	1	1	546123	546123	NA	NA	graph_bin_annot3(10,543000,548000,c(1,2,3,4))		One-Sided Bidirectional	1603	780.288
90	OM1	1500	OM	1	7	733970	733979	734573	734668	733974	734620	(2:6)_(5:3)_(2:6)_(4:4aCO)	2_nonsis	595	646	697	4	252_225_169	144_0_0	360_450_338	733970_734123_734330_734573	733979_734330_734573_734668	734123_734330_734573_799970	734330_734573_734668_800086	2.96	58	0.05	4	0	0	[1, 2]	3	20	1	1	0	2	2	1	1	734298	734298	NA	NA	graph_bin_annot3(7,732000,735000,c(1,2,3,4))		One-Sided Bidirectional	348.5	2.9612
57	OM1	1500	OM	1	5	173989	174295	174794	175154	174142	174974	(3:5)_(4:4)_(5:3)_(4:4aCO)	2_nonsis	500	832	1164	4	409_162_260	174_0_0	644_325_521	173989_174469_174633_174794	174295_174633_174794_175154	174469_174633_174794_183549	174633_174794_175154_183864	954.51	97	9.85	5	0	0	[1, 3]	3	20	1	1	0	2	2	1	1	174558	174558	NA	NA	graph_bin_annot3(5,172000,176000,c(1,2,5,6))		One-Sided Bidirectional	582	954.507
34	OM1	1500	OM	1	4	61175	61275	62205	62366	61225.2	62285.2	(3:5)_(6:2)_(5:3)_(4:4aCO)	2_nonsis	931	1060	1190	4	443_465_152	0_0_0	886_930_305	61175_61275_62061_62205	61275_62061_62205_62366	61275_62061_62205_64539	62061_62205_62366_64917	703.3	99	7.1	3	0	0	[2, 4]	3	20	1	1	0	2	2	1	1	61755.2	61755.2	NA	NA	graph_bin_annot3(4,60000,63000,c(3,4,7,8))		One-Sided Bidirectional	595	703.295
98	OM1	1500	OM	1	8	120445	121477	122655	122848	120961	122751	(5:3)_(3:5)_(6:2)_(4:4aCO)	2_nonsis	1179	1790	2402	4	842_598_350	141_182_22	1542_1015_679	120445_121618_122169_122655	121477_121987_122633_122848	121618_122169_122655_195826	121987_122633_122848_195949	2659.69	200	13.3	7	0	0	[1, 3]	3	20	1	1	0	2	2	1	1	121856	121856	NA	NA	graph_bin_annot3(8,119000,123000,c(1,2,5,6))		One-Sided Bidirectional	1201	2659.69
39	OM1	1500	OM	1	4	278692	280191	281647	281853	279442	281750	(2:6)_(4:4aCO)_(6:2)_(5:3)_(4:4a)	2_nonsis	1457	2308	3160	5	953_253_370_732	0_0_237_545	1906_506_504_919	278692_280191_280598_280934_281647	280191_280598_280697_281102_281853	280191_280598_280934_281647_410728	280598_280697_281102_281853_411048	17.77	263	0.07	15	0	0	[2, 3]	3	20	1	1	0	2	2	1	1	280596	280596	NA	NA	graph_bin_annot3(4,277000,282000,c(3,4,5,6))		One-Sided Bidirectional	1580	17.7675
179	OM1	1500	OM	1	14	549663	550069	553809	554217	549866	554013	(3:5)_(5:3)_(4:4aCO)_(5:3)_(4:4a)	2_nonsis	3741	4147	4553	5	1344_631_306_1866	704_0_0_1550	1983_1262_613_2182	549663_550773_551646_552035_553809	550069_551646_552035_552259_554217	550773_551646_552035_553809_574949	551646_552035_552259_554217_575525	669.73	379	1.77	13	0	0	[1, 3]	3	20	1	1	0	2	2	1	1	551940	551940	NA	NA	graph_bin_annot3(14,548000,555000,c(1,2,5,6))		One-Sided Bidirectional	2276.5	669.735
135	OM1	1500	OM	1	11	573530	574134	577779	578230	573832	578004	(5:3)_(6:2)_(5:3)_(3:5)_(4:4aCO)	2_nonsis	3646	4172	4699	5	2340_358_212_1262	1718_30_0_832	2962_685_425_1693	573530_575852_576522_576537_577779	574134_576492_576537_576947_578230	575852_576522_576537_577779_614450	576492_576537_576947_578230_614538	769.43	391	1.97	22	0	0	[1, 3]	3	20	1	1	0	2	2	1	1	575918	575918	NA	NA	graph_bin_annot3(11,572000,579000,c(1,2,5,6))		One-Sided Bidirectional	2349.5	769.43
1	OM1	1500	OM	1	1	36160	36898	38689	38888	36528.8	38788.8	(2:6)_(3:5)_(5:3)_(4:4aCO)_(3:5)_(4:4a)	2_nonsis	1792	2260	2727	6	430_373_83_160_1214	0_275_0_93_1094	859_471_166_226_1335	36160_36898_37294_37369_37553_38689	36898_37019_37369_37460_37595_38888	36898_37294_37369_37553_38689_61708	37019_37369_37460_37595_38888_61999	431.85	227	1.9	20	0	0	[2, 3]	3	20	1	1	0	2	2	1	1	37658.8	37658.8	NA	NA	graph_bin_annot3(1,35000,39000,c(3,4,5,6))		One-Sided Bidirectional	1363.5	431.848
82	OM1	1500	OM	1	7	427600	427741	431344	431867	427670	431606	(3:5)_(4:4)_(5:3)_(4:4aCO)_(5:3)_(4:4a)	2_nonsis	3604	3935	4266	6	309_259_910_224_2233	66_0_695_0_1877	552_518_1126_447_2589	427600_427807_428152_429020_429278_431344	427741_428152_428325_429278_429467_431867	427807_428152_429020_429278_431344_442184	428152_428325_429278_429467_431867_442299	1221.02	355	3.44	25	0	0	[1, 2]	3	20	1	1	0	2	2	1	1	429638	429638	NA	NA	graph_bin_annot3(7,426000,432000,c(1,2,3,4))		One-Sided Bidirectional	2133	1221.02
185	OM1	1500	OM	1	15	170203	170363	172081	172515	170283	172298	(3:5)_(4:4)_(3:5a)_(2:6)_(3:5)_(6:2)_(4:4aCO)	2_nonsis	1719	2015	2311	7	135_154_224_271_898_333	0_0_0_0_636_0	270_308_448_542_1160_666	170203_170363_170473_170671_170921_171849_172081	170363_170473_170671_170921_171213_172081_172515	170363_170473_170671_170921_171849_172081_205739	170473_170671_170921_171213_172081_172515_205841	535	192	2.78	9	0	0	[1, 2]	3	20	1	1	0	2	2	1	1	171290	171290	NA	NA	graph_bin_annot3(15,169000,173000,c(1,2,3,4))		Two-Sided Bidirectional	1155.5	534.998
160	OM1	1500	OM	1	13	540526	540798	543392	543706	540662	543549	(6:2)_(4:4)_(6:2)_(4:4)_(6:2)_(3:5)_(4:4aCO)	2_nonsis	2595	2887	3179	7	272_1051_358_144_282_779	0_781_179_0_0_439	545_1321_537_289_564_1119	540526_540798_541852_542298_542389_542587_543392	540798_541071_542119_542389_542587_542953_543706	540798_541852_542298_542389_542587_543392_590865	541071_542119_542389_542587_542953_543706_591615	1322.69	265	5	22	0	0	[2, 4]	3	20	1	1	0	2	2	1	1	542106	542106	NA	NA	graph_bin_annot3(13,539000,544000,c(3,4,7,8))		One-Sided Bidirectional	1589.5	1322.69
202	OM1	1500	OM	1	16	168076	169035	171270	171314	168556	171292	(6:2)_(4:4)_(3:5)_(2:6)_(3:5)_(4:4)_(3:5)_(4:4aCO)	2_nonsis	2236	2736	3237	8	768_1166_318_106_110_149_120	0_736_129_0_0_0_0	1537_1595_507_213_219_298_239	168076_169035_170349_170759_170856_170972_171075_171270	169035_169613_170630_170856_170972_171075_171270_171314	169035_170349_170759_170856_170972_171075_171270_253297	169613_170630_170856_170972_171075_171270_171314_253600	744.75	270	2.76	25	0	0	[3, 4]	3	20	1	1	0	2	2	1	1	169924	169924	NA	NA	graph_bin_annot3(16,167000,172000,c(5,6,7,8))		One-Sided Bidirectional	1618.5	744.753
132	OM1	1500	OM	1	11	428081	428986	429694	429883	428534	429788	(4:4ai)_(5:3)_(3:5)_(4:4bCO)	2_nonsis	709	1255	1801	4	508_134_612	19_64_484	998_205_740	428081_429005_429143_429694	428986_429079_429210_429883	429005_429143_429694_477776	429079_429210_429883_479195	379.53	150	2.53	12	0	0	[1, 3]	3	21	1	1	0	2	2	1	1	429161	429161	NA	NA	graph_bin_annot3(11,427000,430000,c(1,2,5,6))		Sym 4:4	900.5	379.533
8	OM1	1500	OM	1	2	70638	70774	72233	72395	70706	72314	(5:3)_(4:4ai)_(3:5)_(2:6)_(3:5)_(4:4bCO)	2_nonsis	1460	1608	1756	6	512_268_141_296_391	387_144_68_194_215	638_392_214_397_567	70638_71161_71420_71621_71828_72233	70774_71276_71553_71634_72018_72395	71161_71420_71621_71828_72233_215989	71276_71553_71634_72018_72395_216051	1762.43	146	12.05	17	0	0	[2, 3]	3	21	1	1	0	2	2	1	1	71510	71510	NA	NA	graph_bin_annot3(2,69000,73000,c(3,4,5,6))		Sym 4:4	878	1762.43
35	OM1	1500	OM	1	4	64539	64917	66855	67141	64728	66998	(5:3)_(4:4ai)_(3:5)_(2:6)_(3:5)_(4:4bCO)	2_nonsis	1939	2270	2601	6	364_808_388_86_625	33_337_0_0_454	694_1280_775_171_796	64539_64950_65570_66230_66345_66855	64917_65233_66230_66345_66401_67141	64950_65570_66230_66345_66855_68799	65233_66230_66345_66401_67141_69384	45.41	217	0.21	14	0	0	[1, 2]	3	21	1	1	0	2	2	1	1	65863	65863	NA	NA	graph_bin_annot3(4,63000,68000,c(1,2,3,4))		Sym 4:4	1300.5	45.4057
9	OM1	1500	OM	1	2	215989	216051	218741	219119	216020	218930	(3:5)_(4:4ai)_(5:3)_(4:4bCO)	3	2691	2910	3129	0	1070_484_1356	1019_0_702	1120_969_2010	215989_217070_217109_218741	216051_217109_218039_219119	217070_217109_218741_269036	217109_218039_219119_269210	1758.98	261	6.75	17	0	0	[1, 3]	0	2	2	1	1	2	2	1	1	217475	216748	218202	NA	graph_bin_annot3(2,214000,220000,c(1,2,3,4,5,6))		>2 Chr CO	1564.5	1758.98
15	OM1	1500	OM	1	2	430067	431229	435951	436119	430648	436035	(3:5)_(3:5a)_(2:6)_(3:5)_(4:4)_(3:5)_(5:3)_(4:4aCO)	3	4723	5387	6051	0	798_731_1387_893_403_950_225	0_362_943_574_0_433_0	1596_1100_1831_1212_806_1467_450	430067_431229_432025_433272_434430_434484_435669_435951	431229_431663_432329_433856_434484_435236_435951_436119	431229_432025_433272_434430_434484_435669_435951_466266	431663_432329_433856_434484_435236_435951_436119_466523	705.76	504	1.4	29	0	0	[2, 4]	0	2	2	1	1	2	2	1	1	433342	431995	434688	NA	graph_bin_annot3(2,429000,437000,c(3,4,5,6,7,8))		>2 Chr CO	3025.5	705.763
80	OM1	1500	OM	1	7	271422	271683	273422	273707	271552	273564	(3:5)_(4:4ai)_(4:4bCO)	3	1740	2012	2284	0	1442_570	885_0	2000_1139	271422_272568_273422	271683_273422_273707	272568_273422_345438	273422_273707_345471	1943.07	190	10.22	5	0	0	[2, 3]	0	2	2	1	1	2	2	1	1	272558	272056	273062	NA	graph_bin_annot3(7,270000,274000,c(1,2,3,4,5,6))		>2 Chr CO	1142	1943.07
140	OM1	1500	OM	1	12	223258	223495	225620	225795	223376	225708	(3:5)_(2:6)_(3:5)_(4:4)_(3:5a)_(4:4aCO)	3	2126	2331	2536	0	829_49_468_720_265	698_21_0_91_0	960_77_935_1350_530	223258_224193_224239_224270_225265_225620	223495_224218_224270_225174_225620_225795	224193_224239_224270_225265_225620_230218	224218_224270_225174_225620_225795_230960	419.02	211	1.98	19	0	0	[3, 4]	0	2	2	1	1	2	2	1	1	224542	223959	225125	NA	graph_bin_annot3(12,222000,226000,c(1,2,5,6,7,8))		>2 Chr CO	1268	419.016
172	OM1	1500	OM	1	14	190429	190588	192780	193106	190509	192943	(2:6)_(3:5)_(4:4ai)_(4:4bCO)	3	2193	2434	2676	0	542_1246_647	376_779_104	708_1712_1190	190429_190964_191916_192780	190588_191137_192676_193106	190964_191916_192780_307665	191137_192676_193106_307785	274.9	223	1.23	12	0	0	[2, 3]	0	2	2	1	1	2	2	1	1	191726	191117	192334	NA	graph_bin_annot3(14,189000,194000,c(1,2,3,4,5,6))		>2 Chr CO	1338	274.902
209	OM1	1500	OM	1	16	828891	829002	832685	832807	828946	832746	(2:6)_(4:4aCO)_(3:5)_(3:5a)_(4:4a)	3	3684	3800	3915	0	764_1458_1181_396	416_1156_1119_282	1113_1760_1243_510	828891_829418_831160_832297_832685	829002_830004_831178_832403_832807	829418_831160_832297_832685_921352	830004_831178_832403_832807_921490	504.4	326	1.55	18	0	0	[3, 4]	0	2	2	1	1	2	2	1	1	830846	829896	831796	NA	graph_bin_annot3(16,827000,833000,c(3,4,5,6,7,8))		>2 Chr CO	1957.5	504.398
95	OM1	1500	OM	1	7	1050064	1050446	1052107	1052468	1.05026e+06	1.05229e+06	(2:6)_(4:4aCO)_(6:2)_(4:4bCO)	3	1662	2032	2403	0	496_782_754	0_36_134	993_1527_1375	1050064_1050446_1051093_1052107	1050446_1051057_1051973_1052468	1050446_1051093_1052107_1064130	1051057_1051973_1052468_1090940	731.92	200	3.66	7	0	0	[3, 4]	0	3	2	1	1	2	2	1	1	1.05127e+06	1.05076e+06	1.05178e+06	NA	graph_bin_annot3(7,1049000,1053000,c(1,2,5,6,7,8))	Not dCO, 1CO 1NCO	>2 Chr CO	1201.5	731.921
122	OM1	1500	OM	1	10	453451	454963	455506	456781	454207	456143	(3:5)_(4:4aCO)_(3:5a)_(4:4CO)	2_nonsis	544	1936	3329	0	904_336_696	0_130_0	1809_543_1391	453451_454963_455390_455506	454963_455260_455506_456781	454963_455390_455506_544523	455260_455506_456781_545038	528.09	277	1.91	4	0	0	[]	0	3	2	0	2	1	2	2	1	455175	454691	455659	NA	graph_bin_annot3(10,452000,457000,c(5,6,7,8))	Not dCO, 2NCOs	2-sis NCO	1664.5	528.088
126	OM1	1500	OM	1	10	722676	723534	725475	725492	723105	725483	(3:5)_(4:4aCO)_(3:5)_(2:6)_(3:5)_(4:4CO)_(5:3)_(4:4)	2_nonsis	1942	2378	2815	0	1544_34_140_40_208_206_206	1108_0_110_0_119_0_42	1981_68_169_81_297_413_369	722676_724642_724657_724820_724826_725020_725123_725475	723534_724657_724710_724826_724901_725123_725433_725492	724642_724657_724820_724826_725020_725123_725475_725933	724657_724710_724826_724901_725123_725433_725492_745751	79.95	234	0.34	31	0	0	[]	0	3	2	0	2	1	2	2	1	724294	723700	724889	NA	graph_bin_annot3(10,721000,726000,c(3,4,7,8))	Not dCO, 2NCOs	2-sis NCO	1407.5	79.9536
150	OM1	1500	OM	1	12	1013592	1014017	1015598	1015774	1.0138e+06	1.01569e+06	(4:4aCO)_(2:6)_(3:5)_(4:4a)_(2:6)_(3:5a)_(4:4CO)	2_nonsis	1582	1882	2181	0	303_105_67_208_108_1091	0_0_0_105_3_949	606_210_134_311_212_1233	1013592_1014017_1014198_1014227_1014437_1014541_1015598	1014017_1014198_1014227_1014332_1014538_1014649_1015774	1014017_1014198_1014227_1014437_1014541_1015598_1059350	1014198_1014227_1014332_1014538_1014649_1015774_1078177	334.13	182	1.84	13	0	0	[]	0	3	2	0	2	1	2	2	1	1.01475e+06	1.01427e+06	1.01522e+06	NA	graph_bin_annot3(12,1012000,1016000,c(5,6,7,8))	Not dCO, 2NCOs	2-sis NCO	1090.5	334.127
16	OM10	1500	OM	0	2	549839	550124	550142	550241	549982	550192	05:03:00	1	19	210	401	1	210	18	402	549839_550142	550124_550241	550142_625298	550241_626092	1.48	33	0.04	2	0	0	[]	1	1	1	1	0	1	1	0	0	550086	550086	NA	NA	graph_bin_annot3(2,548000,551000,c(1,2))	NA	One-Sided Unidirectional	200.5	1.4806
73	OM10	1500	OM	0	5	45963	46022	46098	46310	45992.2	46204.2	05:03:00	1	77	212	346	1	212	76	347	45963_46098	46022_46310	46098_69083	46310_69209	53.3	29	1.85	3	0	0	[]	1	1	1	1	0	1	1	0	0	46098.2	46098.2	NA	NA	graph_bin_annot3(5,44000,47000,c(5,6))	NA	One-Sided Unidirectional	173	53.3024
202	OM10	1500	OM	0	13	732051	732373	732395	732528	732212	732462	05:03:00	1	23	250	476	1	250	22	477	732051_732395	732373_732528	732395_795946	732528_796038	68.11	40	1.72	2	0	0	[]	1	1	1	1	0	1	1	0	0	732337	732337	NA	NA	graph_bin_annot3(13,731000,733000,c(7,8))	NA	One-Sided Unidirectional	238	68.1086
74	OM10	1500	OM	0	5	69083	69209	69229	69568	69146.2	69398.2	05:03:00	1	21	252	484	1	252	20	485	69083_69229	69209_69568	69229_70969	69568_71501	1521.59	40	37.76	2	0	0	[]	1	1	1	1	0	1	1	0	0	69272.2	69272.2	NA	NA	graph_bin_annot3(5,68000,70000,c(5,6))	NA	One-Sided Unidirectional	242	1521.59
5	OM10	1500	OM	0	1	138499	138650	138650	139076	138575	138863	05:03:00	1	1	288	576	1	288	0	577	138499_138650	138650_139076	138650_141984	139076_143085	170.27	48	3.55	1	0	0	[]	1	1	1	1	0	1	1	0	0	138719	138719	NA	NA	graph_bin_annot3(1,137000,140000,c(5,6))	NA	One-Sided Unidirectional	288	170.272
198	OM10	1500	OM	0	13	492116	492266	492266	492749	492191	492507	05:03:00	1	1	316	632	1	316	0	633	492116_492266	492266_492749	492266_535437	492749_535721	163.86	53	3.11	1	0	0	[]	1	1	1	1	0	1	1	0	0	492349	492349	NA	NA	graph_bin_annot3(13,491000,493000,c(3,4))	NA	One-Sided Unidirectional	316	163.856
223	OM10	1500	OM	0	15	360812	360995	360995	361461	360904	361228	05:03:00	1	1	324	648	1	324	0	649	360812_360995	360995_361461	360995_362851	361461_363553	31.09	54	0.58	1	0	0	[]	1	1	1	1	0	1	1	0	0	361066	361066	NA	NA	graph_bin_annot3(15,359000,362000,c(3,4))	NA	One-Sided Unidirectional	324	31.0931
193	OM10	1500	OM	0	13	119087	119306	119476	119630	119197	119553	05:03:00	1	171	356	542	1	356	170	543	119087_119476	119306_119630	119476_227027	119630_227957	230.48	45	5.11	3	0	0	[]	1	1	1	1	0	1	1	0	0	119375	119375	NA	NA	graph_bin_annot3(13,118000,120000,c(5,6))	NA	One-Sided Unidirectional	271	230.483
45	OM10	1500	OM	0	4	444672	445249	445249	445472	444960	445360	05:03:00	1	1	400	799	1	400	0	800	444672_445249	445249_445472	445249_480846	445472_480972	1.97	67	0.03	1	0	0	[]	1	1	1	1	0	1	1	0	0	445160	445160	NA	NA	graph_bin_annot3(4,443000,446000,c(5,6))	NA	One-Sided Unidirectional	399.5	1.9742
140	OM10	1500	OM	0	10	379811	380369	380369	380706	380090	380538	05:03:00	1	1	448	894	1	448	0	895	379811_380369	380369_380706	380369_384052	380706_384310	29.61	74	0.4	1	0	0	[]	1	1	1	1	0	1	1	0	0	380314	380314	NA	NA	graph_bin_annot3(10,378000,381000,c(7,8))	NA	One-Sided Unidirectional	447	29.6124
67	OM10	1500	OM	0	4	1459261	1459669	1459669	1460259	1459465	1459964	05:03:00	1	1	499	997	1	499	0	998	1459261_1459669	1459669_1460259	1459669_1464680	1460259_1465187	319.32	83	3.85	1	0	0	[]	1	1	1	1	0	1	1	0	0	1.45971e+06	1.45971e+06	NA	NA	graph_bin_annot3(4,1458000,1461000,c(1,2))	NA	One-Sided Unidirectional	498.5	319.321
214	OM10	1500	OM	0	14	323136	323238	323606	323787	323187	323697	05:03:00	1	369	510	650	1	510	368	651	323136_323606	323238_323787	323606_412609	323787_413686	98.21	54	1.81	4	0	0	[]	1	1	1	1	0	1	1	0	0	323442	323442	NA	NA	graph_bin_annot3(14,322000,324000,c(5,6))	NA	One-Sided Unidirectional	325	98.2146
18	OM10	1500	OM	0	2	651616	652362	652467	652587	651989	652527	05:03:00	1	106	538	970	1	538	105	971	651616_652467	652362_652587	652467_695479	652587_697455	8.39	81	0.1	2	0	0	[]	1	1	1	1	0	1	1	0	0	652258	652258	NA	NA	graph_bin_annot3(2,650000,653000,c(1,2))	NA	One-Sided Unidirectional	485	8.3902
142	OM10	1500	OM	0	10	465282	465795	465816	466454	465539	466135	05:03:00	1	22	596	1171	1	596	21	1172	465282_465816	465795_466454	465816_503880	466454_504158	730.93	98	7.5	2	0	0	[]	1	1	1	1	0	1	1	0	0	465837	465837	NA	NA	graph_bin_annot3(10,464000,467000,c(1,2))	NA	One-Sided Unidirectional	585.5	730.933
61	OM10	1500	OM	0	4	1270457	1270902	1270902	1271755	1.27068e+06	1.27133e+06	05:03:00	1	1	649	1297	1	649	0	1298	1270457_1270902	1270902_1271755	1270902_1335831	1271755_1337219	141.65	108	1.31	1	0	0	[]	1	1	1	1	0	1	1	0	0	1271004	1271004	NA	NA	graph_bin_annot3(4,1269000,1272000,c(5,6))	NA	One-Sided Unidirectional	648.5	141.646
55	OM10	1500	OM	0	4	960101	960464	960787	961189	960282	960988	05:03:00	1	324	706	1087	1	706	323	1088	960101_960787	960464_961189	960787_963777	961189_964418	360.28	91	3.98	3	0	0	[]	1	1	1	1	0	1	1	0	0	960635	960635	NA	NA	graph_bin_annot3(4,959000,962000,c(7,8))	NA	One-Sided Unidirectional	543.5	360.285
195	OM10	1500	OM	0	13	281241	282022	282022	282723	281632	282372	05:03:00	1	1	741	1481	1	741	0	1482	281241_282022	282022_282723	282022_396448	282723_396594	4.44	123	0.04	1	0	0	[]	1	1	1	1	0	1	1	0	0	282002	282002	NA	NA	graph_bin_annot3(13,280000,283000,c(7,8))	NA	One-Sided Unidirectional	740.5	4.4419
128	OM10	1500	OM	0	9	169820	170156	170681	170921	169988	170801	05:03:00	1	526	813	1100	1	813	525	1101	169820_170681	170156_170921	170681_185865	170921_188629	356.83	92	3.9	4	0	0	[]	1	1	1	1	0	1	1	0	0	170394	170394	NA	NA	graph_bin_annot3(9,168000,171000,c(5,6))	NA	One-Sided Unidirectional	550	356.83
155	OM10	1500	OM	0	11	317019	317375	317831	318297	317197	318064	05:03:00	1	457	867	1277	1	867	456	1278	317019_317831	317375_318297	317831_327998	318297_328057	244.3	106	2.3	5	0	0	[]	1	1	1	1	0	1	1	0	0	317630	317630	NA	NA	graph_bin_annot3(11,316000,319000,c(1,2))	NA	One-Sided Unidirectional	638.5	244.303
84	OM10	1500	OM	0	5	460411	461582	461594	462226	460996	461910	05:03:00	1	13	914	1814	1	914	12	1815	460411_461594	461582_462226	461594_473950	462226_474020	1722.46	151	11.4	2	0	0	[]	1	1	1	1	0	1	1	0	0	461453	461453	NA	NA	graph_bin_annot3(5,459000,463000,c(7,8))	NA	One-Sided Unidirectional	907	1722.46
179	OM10	1500	OM	0	12	746872	747505	747982	748236	747189	748109	05:03:00	1	478	920	1363	1	920	477	1364	746872_747982	747505_748236	747982_757131	748236_757763	1354.28	113	11.93	9	0	0	[]	1	1	1	1	0	1	1	0	0	747649	747649	NA	NA	graph_bin_annot3(12,745000,749000,c(3,4))	NA	One-Sided Unidirectional	681.5	1354.28
170	OM10	1500	OM	0	12	398453	398570	399414	399454	398512	399434	05:03:00	1	845	922	1000	1	922	844	1001	398453_399414	398570_399454	399414_416464	399454_416793	24.68	83	0.3	17	0	0	[]	1	1	1	1	0	1	1	0	0	398973	398973	NA	NA	graph_bin_annot3(12,397000,400000,c(3,4))	NA	One-Sided Unidirectional	500	24.677
36	OM10	1500	OM	0	4	225248	226059	226209	227127	225654	226668	05:03:00	1	151	1014	1878	1	1014	150	1879	225248_226209	226059_227127	226209_231260	227127_231400	146.09	156	0.93	3	0	0	[]	1	1	1	1	0	1	1	0	0	226161	226161	NA	NA	graph_bin_annot3(4,224000,228000,c(1,2))	NA	One-Sided Unidirectional	939	146.088
94	OM10	1500	OM	0	6	254081	254393	255300	255612	254237	255456	05:03:00	1	908	1219	1530	1	1219	907	1531	254081_255300	254393_255612	255300_269707	255612_270161	218.64	127	1.72	12	0	0	[]	1	1	1	1	0	1	1	0	0	254846	254846	NA	NA	graph_bin_annot3(6,253000,256000,c(7,8))	NA	One-Sided Unidirectional	765	218.638
114	OM10	1500	OM	0	8	111246	111464	112492	112944	111355	112718	05:03:00	1	1029	1363	1697	1	1363	1028	1698	111246_112492	111464_112944	112492_139506	112944_142299	13.33	141	0.09	9	0	0	[]	1	1	1	1	0	1	1	0	0	112036	112036	NA	NA	graph_bin_annot3(8,110000,113000,c(7,8))	NA	One-Sided Unidirectional	848.5	13.3256
118	OM10	1500	OM	0	8	316015	317153	317992	318122	316584	318057	05:03:00	1	840	1473	2106	1	1473	839	2107	316015_317992	317153_318122	317992_360186	318122_360262	457.02	175	2.61	5	0	0	[]	1	1	1	1	0	1	1	0	0	317320	317320	NA	NA	graph_bin_annot3(8,315000,319000,c(3,4))	NA	One-Sided Unidirectional	1053	457.019
239	OM10	1500	OM	0	16	294452	294899	296393	297021	294675	296707	05:03:00	1	1495	2032	2568	1	2032	1494	2569	294452_296393	294899_297021	296393_381121	297021_381362	447.64	214	2.09	20	0	0	[]	1	1	1	1	0	1	1	0	0	295691	295691	NA	NA	graph_bin_annot3(16,293000,298000,c(3,4))	NA	One-Sided Unidirectional	1284	447.641
31	OM10	1500	OM	0	4	52141	52534	54490	55084	52337.2	54787.2	05:03:00	1	1957	2450	2942	1	2450	1956	2943	52141_54490	52534_55084	54490_104069	55084_104854	391.38	245	1.6	15	0	0	[]	1	1	1	1	0	1	1	0	0	53562.2	53562.2	NA	NA	graph_bin_annot3(4,51000,56000,c(7,8))	NA	One-Sided Unidirectional	1471	391.378
35	OM10	1500	OM	0	4	212682	214052	215967	216258	213367	216113	05:03:00	1	1916	2746	3575	1	2746	1915	3576	212682_215967	214052_216258	215967_225248	216258_226059	1049.27	298	3.52	6	0	0	[]	1	1	1	1	0	1	1	0	0	214740	214740	NA	NA	graph_bin_annot3(4,211000,217000,c(1,2))	NA	One-Sided Unidirectional	1787.5	1049.27
8	OM10	1500	OM	0	1	202856	202897	202977	203031	202876	203004	03:05:00	1	81	128	174	1	128	80	175	202856_202977	202897_203031	202977_204232	203031_230218	1.48	14	0.1	6	0	0	[]	1	2	1	1	0	1	1	0	0	202940	202940	NA	NA	graph_bin_annot3(1,201000,204000,c(1,2))	NA	One-Sided Unidirectional	87	1.4806
12	OM10	1500	OM	0	2	269653	269904	269904	269983	269778	269944	03:05:00	1	1	165	329	1	165	0	330	269653_269904	269904_269983	269904_354720	269983_355349	51.82	27	1.89	1	0	0	[]	1	2	1	1	0	1	1	0	0	269861	269861	NA	NA	graph_bin_annot3(2,268000,270000,c(7,8))	NA	One-Sided Unidirectional	164.5	51.8218
125	OM10	1500	OM	0	9	138686	138762	138762	139068	138724	138915	03:05:00	1	1	191	381	1	191	0	382	138686_138762	138762_139068	138762_141022	139068_141141	37.51	32	1.18	1	0	0	[]	1	2	1	1	0	1	1	0	0	138820	138820	NA	NA	graph_bin_annot3(9,137000,140000,c(1,2))	NA	One-Sided Unidirectional	190.5	37.5091
34	OM10	1500	OM	0	4	176273	176423	176519	176588	176348	176554	03:05:00	1	97	206	314	1	206	96	315	176273_176519	176423_176588	176519_212682	176588_214052	417.54	26	15.97	3	0	0	[]	1	2	1	1	0	1	1	0	0	176451	176451	NA	NA	graph_bin_annot3(4,175000,177000,c(3,4))	NA	One-Sided Unidirectional	157	417.535
89	OM10	1500	OM	0	6	74647	74850	74906	75052	74748.8	74978.8	03:05:00	1	57	230	404	1	230	56	405	74647_74906	74850_75052	74906_85636	75052_85688	1628.19	34	48.4	7	0	0	[]	1	2	1	1	0	1	1	0	0	74863.8	74863.8	NA	NA	graph_bin_annot3(6,73000,76000,c(7,8))	NA	One-Sided Unidirectional	202	1628.19
40	OM10	1500	OM	0	4	266029	266113	266302	266398	266071	266350	03:05:00	1	190	279	368	1	279	189	369	266029_266302	266113_266398	266302_313728	266398_313860	2.47	31	0.08	2	0	0	[]	1	2	1	1	0	1	1	0	0	266210	266210	NA	NA	graph_bin_annot3(4,265000,267000,c(3,4))	NA	One-Sided Unidirectional	184	2.4677
159	OM10	1500	OM	0	11	384228	384363	384363	384792	384296	384578	03:05:00	1	1	282	563	1	282	0	564	384228_384363	384363_384792	384363_433175	384792_433506	0.49	47	0.01	1	0	0	[]	1	2	1	1	0	1	1	0	0	384436	384436	NA	NA	graph_bin_annot3(11,383000,385000,c(5,6))	NA	One-Sided Unidirectional	281.5	0.4935
51	OM10	1500	OM	0	4	722776	723150	723150	723345	722963	723247	03:05:00	1	1	284	568	1	284	0	569	722776_723150	723150_723345	723150_770352	723345_770770	53.8	47	1.14	1	0	0	[]	1	2	1	1	0	1	1	0	0	723105	723105	NA	NA	graph_bin_annot3(4,721000,724000,c(3,4))	NA	One-Sided Unidirectional	284	53.7959
122	OM10	1500	OM	0	8	517036	517336	517336	517734	517186	517535	03:05:00	1	1	349	697	1	349	0	698	517036_517336	517336_517734	517336_526324	517734_562643	628.77	58	10.84	1	0	0	[]	1	2	1	1	0	1	1	0	0	517360	517360	NA	NA	graph_bin_annot3(8,516000,518000,c(7,8))	NA	One-Sided Unidirectional	348.5	628.771
162	OM10	1500	OM	0	11	576209	576492	576498	576947	576350	576722	03:05:00	1	7	372	737	1	372	6	738	576209_576498	576492_576947	576498_616404	576947_616917	46.89	61	0.76	3	0	0	[]	1	2	1	1	0	1	1	0	0	576536	576536	NA	NA	graph_bin_annot3(11,575000,577000,c(1,2))	NA	One-Sided Unidirectional	368.5	46.8864
167	OM10	1500	OM	0	12	259471	260086	260086	260298	259778	260192	03:05:00	1	1	414	826	1	414	0	827	259471_260086	260086_260298	260086_322903	260298_323570	398.29	69	5.79	1	0	0	[]	1	2	1	1	0	1	1	0	0	259985	259985	NA	NA	graph_bin_annot3(12,258000,261000,c(7,8))	NA	One-Sided Unidirectional	413	398.287
80	OM10	1500	OM	0	5	237481	238122	238122	238396	237801	238259	03:05:00	1	1	458	914	1	458	0	915	237481_238122	238122_238396	238122_330953	238396_332219	799.54	76	10.51	1	0	0	[]	1	2	1	1	0	1	1	0	0	238030	238030	NA	NA	graph_bin_annot3(5,236000,239000,c(5,6))	NA	One-Sided Unidirectional	457	799.536
149	OM10	1500	OM	0	11	114400	114572	114793	115293	114486	115043	03:05:00	1	222	557	892	1	557	221	893	114400_114793	114572_115293	114793_138050	115293_140833	64.65	74	0.87	2	0	0	[]	1	2	1	1	0	1	1	0	0	114764	114764	NA	NA	graph_bin_annot3(11,113000,116000,c(5,6))	NA	One-Sided Unidirectional	446	64.6538
41	OM10	1500	OM	0	4	313728	313860	314232	314500	313794	314366	03:05:00	1	373	572	771	1	572	372	772	313728_314232	313860_314500	314232_372201	314500_372238	283.79	64	4.42	5	0	0	[]	1	2	1	1	0	1	1	0	0	314080	314080	NA	NA	graph_bin_annot3(4,312000,315000,c(7,8))	NA	One-Sided Unidirectional	385.5	283.786
71	OM10	1500	OM	0	5	26594	26638	27119	27260	26615.8	27189.8	03:05:00	1	482	574	665	1	574	481	666	26594_27119	26638_27260	27119_42646	27260_43070	159.91	55	2.89	5	0	0	[]	1	2	1	1	0	1	1	0	0	26902.8	26902.8	NA	NA	graph_bin_annot3(5,25000,28000,c(7,8))	NA	One-Sided Unidirectional	332.5	159.907
101	OM10	1500	OM	0	7	375036	375227	375494	375933	375132	375714	03:05:00	1	268	582	896	1	582	267	897	375036_375494	375227_375933	375494_398049	375933_398572	14.31	75	0.19	2	0	0	[]	1	2	1	1	0	1	1	0	0	375422	375422	NA	NA	graph_bin_annot3(7,374000,376000,c(3,4))	NA	One-Sided Unidirectional	448	14.3127
92	OM10	1500	OM	0	6	202731	202970	203253	203623	202850	203438	03:05:00	1	284	588	891	1	588	283	892	202731_203253	202970_203623	203253_247354	203623_247915	550.3	74	7.42	4	0	0	[]	1	2	1	1	0	1	1	0	0	203144	203144	NA	NA	graph_bin_annot3(6,201000,204000,c(5,6))	NA	One-Sided Unidirectional	445.5	550.298
235	OM10	1500	OM	0	16	54755	55257	55562	55625	55005.8	55593.8	03:05:00	1	306	588	869	1	588	305	870	54755_55562	55257_55625	55562_131754	55625_131951	128.32	72	1.77	5	0	0	[]	1	2	1	1	0	1	1	0	0	55299.8	55299.8	NA	NA	graph_bin_annot3(16,53000,56000,c(3,4))	NA	One-Sided Unidirectional	434.5	128.321
213	OM10	1500	OM	0	14	316782	316808	317078	317738	316795	317408	03:05:00	1	271	613	955	1	613	270	956	316782_317078	316808_317738	317078_323136	317738_323238	5.43	80	0.07	4	0	0	[]	1	2	1	1	0	1	1	0	0	317102	317102	NA	NA	graph_bin_annot3(14,315000,318000,c(1,2))	NA	One-Sided Unidirectional	477.5	5.4289
121	OM10	1500	OM	0	8	488330	488425	488588	489445	488378	489016	03:05:00	1	164	639	1114	1	639	163	1115	488330_488588	488425_489445	488588_517036	489445_517336	184.09	93	1.98	4	0	0	[]	1	2	1	1	0	1	1	0	0	488697	488697	NA	NA	graph_bin_annot3(8,487000,490000,c(1,2))	NA	One-Sided Unidirectional	557	184.091
242	OM10	1500	OM	0	16	539197	539336	539891	539931	539267	539911	03:05:00	1	556	644	733	1	644	555	734	539197_539891	539336_539931	539891_642789	539931_643790	1.48	61	0.02	6	0	0	[]	1	2	1	1	0	1	1	0	0	539589	539589	NA	NA	graph_bin_annot3(16,538000,540000,c(1,2))	NA	One-Sided Unidirectional	366.5	1.4806
226	OM10	1500	OM	0	15	553518	554715	554715	554820	554116	554768	03:05:00	1	1	651	1301	1	651	0	1302	553518_554715	554715_554820	554715_558128	554820_558487	38	108	0.35	1	0	0	[]	1	2	1	1	0	1	1	0	0	554442	554442	NA	NA	graph_bin_annot3(15,552000,555000,c(5,6))	NA	One-Sided Unidirectional	650.5	38.0026
106	OM10	1500	OM	0	7	784625	785199	785318	785828	784912	785573	03:05:00	1	120	661	1202	1	661	119	1203	784625_785318	785199_785828	785318_798257	785828_798821	310.93	100	3.11	2	0	0	[]	1	2	1	1	0	1	1	0	0	785242	785242	NA	NA	graph_bin_annot3(7,783000,786000,c(1,2))	NA	One-Sided Unidirectional	601	310.93
20	OM10	1500	OM	0	2	701832	702521	702673	703042	702176	702858	03:05:00	1	153	681	1209	1	681	152	1210	701832_702673	702521_703042	702673_742150	703042_742220	1262.97	101	12.55	3	0	0	[]	1	2	1	1	0	1	1	0	0	702517	702517	NA	NA	graph_bin_annot3(2,700000,704000,c(1,2))	NA	One-Sided Unidirectional	604.5	1262.97
59	OM10	1500	OM	0	4	1078458	1078855	1079258	1079450	1.07866e+06	1.07935e+06	03:05:00	1	404	698	991	1	698	403	992	1078458_1079258	1078855_1079450	1079258_1241519	1079450_1242168	10.86	83	0.13	4	0	0	[]	1	2	1	1	0	1	1	0	0	1.07901e+06	1.07901e+06	NA	NA	graph_bin_annot3(4,1077000,1080000,c(1,2))	NA	One-Sided Unidirectional	495.5	10.8579
49	OM10	1500	OM	0	4	651672	652022	652205	652907	651847	652556	03:05:00	1	184	709	1234	1	709	183	1235	651672_652205	652022_652907	652205_698788	652907_699022	193.96	103	1.89	3	0	0	[]	1	2	1	1	0	1	1	0	0	652202	652202	NA	NA	graph_bin_annot3(4,650000,653000,c(7,8))	NA	One-Sided Unidirectional	617	193.961
151	OM10	1500	OM	0	11	140833	141109	141122	142268	140971	141695	03:05:00	1	14	724	1434	1	724	13	1435	140833_141122	141109_142268	141122_176780	142268_177108	62.19	119	0.52	2	0	0	[]	1	2	1	1	0	1	1	0	0	141333	141333	NA	NA	graph_bin_annot3(11,139000,143000,c(3,4))	NA	One-Sided Unidirectional	717	62.1861
180	OM10	1500	OM	0	12	757131	757763	758099	758246	757447	758173	03:05:00	1	337	726	1114	1	726	336	1115	757131_758099	757763_758246	758099_789236	758246_789356	204.33	93	2.2	4	0	0	[]	1	2	1	1	0	1	1	0	0	757810	757810	NA	NA	graph_bin_annot3(12,756000,759000,c(5,6))	NA	One-Sided Unidirectional	557	204.326
148	OM10	1500	OM	0	11	99646	100443	100670	101183	100044	100926	03:05:00	1	228	882	1536	1	882	227	1537	99646_100670	100443_101183	100670_114400	101183_114572	1798.96	128	14.07	3	0	0	[]	1	2	1	1	0	1	1	0	0	100486	100486	NA	NA	graph_bin_annot3(11,98000,102000,c(5,6))	NA	One-Sided Unidirectional	768	1798.96
62	OM10	1500	OM	0	4	1335831	1337219	1337219	1337684	1.33653e+06	1.33745e+06	03:05:00	1	1	926	1852	1	926	0	1853	1335831_1337219	1337219_1337684	1337219_1385671	1337684_1385846	201.86	154	1.31	1	0	0	[]	1	2	1	1	0	1	1	0	0	1.33699e+06	1.33699e+06	NA	NA	graph_bin_annot3(4,1334000,1338000,c(3,4))	NA	One-Sided Unidirectional	926	201.858
1	OM10	1500	OM	0	1	43565	43691	44588	44675	43627.8	44631.8	03:05:00	1	898	1004	1109	1	1004	897	1110	43565_44588	43691_44675	44588_80077	44675_80554	5.92	92	0.06	5	0	0	[]	1	2	1	1	0	1	1	0	0	44129.8	44129.8	NA	NA	graph_bin_annot3(1,42000,45000,c(5,6))	NA	One-Sided Unidirectional	554.5	5.9225
196	OM10	1500	OM	0	13	396448	396594	397289	397850	396521	397569	03:05:00	1	696	1048	1401	1	1048	695	1402	396448_397289	396594_397850	397289_487831	397850_489569	1501.84	117	12.87	10	0	0	[]	1	2	1	1	0	1	1	0	0	397045	397045	NA	NA	graph_bin_annot3(13,395000,398000,c(3,4))	NA	One-Sided Unidirectional	700.5	1501.84
110	OM10	1500	OM	0	7	972322	972898	973354	974241	972610	973798	03:05:00	1	457	1188	1918	1	1188	456	1919	972322_973354	972898_974241	973354_1010428	974241_1010860	46.89	160	0.29	6	0	0	[]	1	2	1	1	0	1	1	0	0	973204	973204	NA	NA	graph_bin_annot3(7,971000,975000,c(5,6))	NA	One-Sided Unidirectional	959	46.8864
217	OM10	1500	OM	0	14	673326	674407	674690	676029	673866	675360	03:05:00	1	284	1493	2702	1	1493	283	2703	673326_674690	674407_676029	674690_705870	676029_706528	525.62	225	2.34	2	0	0	[]	1	2	1	1	0	1	1	0	0	674613	674613	NA	NA	graph_bin_annot3(14,672000,677000,c(7,8))	NA	One-Sided Unidirectional	1351	525.621
129	OM10	1500	OM	0	9	185865	188629	188877	188919	187247	188898	03:05:00	1	249	1651	3053	1	1651	248	3054	185865_188877	188629_188919	188877_255654	188919_256051	526.61	254	2.07	5	0	0	[]	1	2	1	1	0	1	1	0	0	188072	188072	NA	NA	graph_bin_annot3(9,184000,189000,c(7,8))	NA	One-Sided Unidirectional	1526.5	526.608
48	OM10	1500	OM	0	4	628602	629487	630674	631576	629045	631125	03:05:00	1	1188	2080	2973	1	2080	1187	2974	628602_630674	629487_631576	630674_651672	631576_652022	1662.24	248	6.72	7	0	0	[]	1	2	1	1	0	1	1	0	0	630085	630085	NA	NA	graph_bin_annot3(4,627000,632000,c(5,6))	NA	One-Sided Unidirectional	1486.5	1662.24
69	OM10	1500	OM	0	4	1476514	1476956	1479784	1480113	1.47673e+06	1.47995e+06	03:05:00	1	2829	3214	3598	1	3214	2828	3599	1476514_1479784	1476956_1480113	1479784_1488904	1480113_1489122	914.04	300	3.05	21	0	0	[]	1	2	1	1	0	1	1	0	0	1.47834e+06	1.47834e+06	NA	NA	graph_bin_annot3(4,1475000,1481000,c(3,4))	NA	One-Sided Unidirectional	1799	914.037
23	OM10	1500	OM	0	3	39281	39706	40294	40374	39493.8	40333.8	5:3_6:2_5:3	1	589	840	1092	3	290_192_359	0_0_205	580_383_513	39281_39706_39861_40294	39706_39861_40089_40374	39706_39861_40294_41852	39861_40089_40374_42410	81.43	91	0.9	7	0	0	[]	1	3	1	1	0	1	1	0	0	39913.8	39913.8	NA	NA	graph_bin_annot3(3,38000,41000,c(7,8))	NA	One-Sided Unidirectional	546	81.4342
156	OM10	1500	OM	0	11	327998	328057	329482	329573	328028	329528	5:3_4:4_5:3	1	1426	1500	1574	3	466_602_432	316_96_0	615_1109_864	327998_328373_328709_329482	328057_328613_329482_329573	328373_328709_329482_368313	328613_329482_329573_369378	181.13	131	1.38	10	0	0	[]	1	3	1	1	0	1	1	0	0	328778	328778	NA	NA	graph_bin_annot3(11,326000,330000,c(5,6))	NA	One-Sided Unidirectional	787	181.129
210	OM10	1500	OM	0	14	184882	184944	185309	185417	184913	185363	5:3_6:2	1	366	450	534	2	238_212	48_0	427_425	184882_184992_185309	184944_185309_185417	184992_185309_199873	185309_185417_199979	166.82	44	3.75	3	0	0	[]	1	7	1	1	0	1	1	0	0	185138	185138	NA	NA	graph_bin_annot3(14,183000,186000,c(3,4))	NA	One-Sided Unidirectional	267	166.817
177	OM10	1500	OM	0	12	714641	714966	715622	715772	714803	715697	6:2_5:3	1	657	894	1130	2	214_680	0_554	427_806	714641_714966_715622	714966_715068_715772	714966_715622_717181	715068_715772_717475	29.12	94	0.31	6	0	0	[]	1	7	1	1	0	1	1	0	0	715250	715250	NA	NA	graph_bin_annot3(12,713000,716000,c(7,8))	NA	One-Sided Unidirectional	565	29.1189
77	OM10	1500	OM	0	5	187705	187805	189254	189662	187755	189458	6:2_5:3	1	1450	1703	1956	2	382_1322	33_819	730_1824	187705_187838_189254	187805_188435_189662	187838_189254_201006	188435_189662_201879	182.12	163	1.12	8	0	0	[]	1	7	1	1	0	1	1	0	0	188606	188606	NA	NA	graph_bin_annot3(5,186000,190000,c(3,4))	NA	One-Sided Unidirectional	978	182.117
65	OM10	1500	OM	0	4	1409336	1409468	1412942	1413914	1409402	1413428	5:3_6:2	1	3475	4026	4577	2	2582_1444	2454_895	2711_1992	1409336_1411922_1412942	1409468_1412047_1413914	1411922_1412942_1446792	1412047_1413914_1446979	1310.84	381	3.44	27	0	0	[]	1	7	1	1	0	1	1	0	0	1411415	1411415	NA	NA	graph_bin_annot3(4,1408000,1414000,c(1,2))	NA	One-Sided Unidirectional	2288.5	1310.84
72	OM10	1500	OM	0	5	42646	43070	43260	43494	42858	43377	3:5_4:4_2:6	1	191	519	847	3	268_93_158	4_0_0	533_186_315	42646_43074_43179_43260	43070_43179_43260_43494	43074_43179_43260_45963	43179_43260_43494_46022	626.8	71	8.89	4	0	0	[]	1	8	1	1	0	1	1	0	0	43117.5	43117.5	NA	NA	graph_bin_annot3(5,41000,44000,c(7,8))	NA	One-Sided Unidirectional	423.5	626.797
185	OM10	1500	OM	0	12	954173	954404	954404	954572	954288	954488	06:02:00	1	1	200	398	1	200	0	399	954173_954404	954404_954572	954404_1000048	954572_1000542	423.46	33	12.78	1	0	0	[]	1	10	1	1	0	1	1	0	0	954388	954388	NA	NA	graph_bin_annot3(12,953000,955000,c(5,6))	NA	One-Sided Unidirectional	199	423.458
14	OM10	1500	OM	0	2	356462	356648	356648	356805	356555	356727	02:06:00	1	1	172	342	1	172	0	343	356462_356648	356648_356805	356648_452218	356805_452408	163.36	28	5.74	1	0	0	[]	1	10.1	1	1	0	1	1	0	0	356641	356641	NA	NA	graph_bin_annot3(2,355000,357000,c(1,2))	NA	Other	171	163.362
76	OM10	1500	OM	0	5	160729	160912	160912	161191	160820	161052	02:06:00	1	1	231	461	1	231	0	462	160729_160912	160912_161191	160912_187705	161191_187805	1.97	38	0.05	1	0	0	[]	1	10.1	1	1	0	1	1	0	0	160936	160936	NA	NA	graph_bin_annot3(5,159000,162000,c(5,6))	NA	Other	230.5	1.9742
205	OM10	1500	OM	0	14	40306	40397	40430	41146	40351.8	40787.8	02:06:00	1	34	436	839	1	436	33	840	40306_40430	40397_41146	40430_51050	41146_52069	316.36	70	4.53	2	0	0	[]	1	10.1	1	1	0	1	1	0	0	40569.8	40569.8	NA	NA	graph_bin_annot3(14,39000,42000,c(5,6))	NA	Other	419.5	316.36
63	OM10	1500	OM	0	4	1385671	1385846	1386016	1386524	1.38576e+06	1.38627e+06	02:06:00	1	171	512	852	1	512	170	853	1385671_1386016	1385846_1386524	1386016_1400232	1386524_1400438	695.89	71	9.81	3	0	0	[]	1	10.1	1	1	0	1	1	0	0	1.38601e+06	1.38601e+06	NA	NA	graph_bin_annot3(4,1384000,1387000,c(7,8))	NA	Other	426	695.892
228	OM10	1500	OM	0	15	684419	684893	685067	685601	684656	685334	02:06:00	1	175	678	1181	1	678	174	1182	684419_685067	684893_685601	685067_686985	685601_687587	16.78	98	0.17	2	0	0	[]	1	10.1	1	1	0	1	1	0	0	684995	684995	NA	NA	graph_bin_annot3(15,683000,686000,c(3,4))	NA	Other	590.5	16.7804
207	OM10	1500	OM	0	14	68234	68498	68923	69145	68366	69034	5:3_5:3a	1	426	668	910	2	276_392	0_138	551_647	68234_68498_68923	68498_68785_69145	68498_68923_70909	68785_69145_71495	191.49	76	2.53	3	0	0	[]	2	11	1	1	0	1	1	0	0	68700	68700	NA	NA	graph_bin_annot3(14,67000,70000,c(1,2))	NA	Other	455	191.494
219	OM10	1500	OM	0	15	68535	68903	69357	69484	68718.8	69420.8	5:3_5:3a	1	455	702	948	2	454_248	85_0	822_496	68535_68988_69357	68903_69357_69484	68988_69357_112140	69357_69484_112969	160.89	79	2.04	4	0	0	[]	2	11	1	1	0	1	1	0	0	69069.8	69069.8	NA	NA	graph_bin_annot3(15,67000,70000,c(3,4))	NA	Other	474	160.894
173	OM10	1500	OM	0	12	539092	539704	540258	540405	539398	540332	5:3_5:3a	1	555	934	1312	2	474_460	60_279	887_641	539092_539764_540258	539704_539979_540405	539764_540258_593059	539979_540405_605739	73.54	109	0.67	6	0	0	[]	2	11	1	1	0	1	1	0	0	539865	539865	NA	NA	graph_bin_annot3(12,538000,541000,c(5,6))	NA	Other	656	73.5375
95	OM10	1500	OM	0	7	17261	17428	18259	18394	17344.5	18326.5	5:3_5:3a	1	832	982	1132	2	776_206	554_0	998_412	17261_17982_18259	17428_18259_18394	17982_18259_22405	18259_18394_23215	6.91	94	0.07	13	0	0	[]	2	11	1	1	0	1	1	0	0	17835.5	17835.5	NA	NA	graph_bin_annot3(7,16000,19000,c(5,6))	NA	Other	566	6.9096
245	OM10	1500	OM	0	16	833382	833507	834395	834534	833444	834464	5:3_5:3a	1	889	1020	1151	2	178_842	5_661	352_1022	833382_833512_834395	833507_833734_834534	833512_834395_842086	833734_834534_842864	75.02	96	0.78	6	0	0	[]	2	11	1	1	0	1	1	0	0	833954	833954	NA	NA	graph_bin_annot3(16,832000,835000,c(5,6))	NA	Other	575.5	75.0182
6	OM10	1500	OM	0	1	141984	143085	143679	143822	142534	143750	5:3_5:3a	1	595	1216	1837	2	902_314	108_0	1695_629	141984_143193_143679	143085_143679_143822	143193_143679_180509	143679_143822_180583	310.93	153	2.03	3	0	0	[]	2	11	1	1	0	1	1	0	0	143142	143142	NA	NA	graph_bin_annot3(1,140000,144000,c(5,6))	NA	Other	918.5	310.93
157	OM10	1500	OM	0	11	368313	369378	369878	370412	368845	370145	5:3_5:3a	1	501	1300	2098	2	688_612	0_189	1376_1034	368313_369378_369878	369378_369689_370412	369378_369878_377390	369689_370412_377843	818.78	175	4.69	3	0	0	[]	2	11	1	1	0	1	1	0	0	369495	369495	NA	NA	graph_bin_annot3(11,367000,371000,c(1,2))	NA	Other	1049	818.784
227	OM10	1500	OM	0	15	558128	558487	559768	560108	558308	559938	5:3_5:3a	1	1282	1630	1979	2	670_960	10_309	1331_1611	558128_558497_559768	558487_559459_560108	558497_559768_684419	559459_560108_684893	410.63	165	2.49	5	0	0	[]	2	11	1	1	0	1	1	0	0	559123	559123	NA	NA	graph_bin_annot3(15,557000,561000,c(1,2))	NA	Other	989.5	410.626
164	OM10	1500	OM	0	12	45294	46479	48264	48757	45886.5	48510.5	5:3_5:3a	1	1786	2624	3462	2	1788_836	1073_467	2503_1205	45294_47552_48264	46479_47797_48757	47552_48264_124421	47797_48757_124596	191	288	0.66	10	0	0	[]	2	11	1	1	0	1	1	0	0	47198.5	47198.5	NA	NA	graph_bin_annot3(12,44000,49000,c(3,4))	NA	Other	1731	191
22	OM10	1500	OM	0	2	800055	800115	800316	800655	800085	800485	3:5_3:5a	1	202	400	599	2	170_230	80_0	261_460	800055_800195_800316	800115_800316_800655	800195_800316_801766	800316_800655_813184	93.28	50	1.87	3	0	0	[]	2	12	1	1	0	1	1	0	0	800285	800285	NA	NA	graph_bin_annot3(2,799000,801000,c(1,2))	NA	Other	299.5	93.2792
182	OM10	1500	OM	0	12	827928	828244	828622	828844	828086	828733	3:5_3:5a	1	379	647	915	2	347_300	0_0	694_600	827928_828244_828622	828244_828622_828844	828244_828622_866895	828622_828844_867114	1485.56	76	19.5	2	0	0	[]	2	12	1	1	0	1	1	0	0	828410	828410	NA	NA	graph_bin_annot3(12,826000,829000,c(5,6))	NA	Other	457.5	1485.56
39	OM10	1500	OM	0	4	254856	255187	255722	255870	255022	255796	3:5_3:5a	1	536	774	1013	2	336_438	48_241	625_635	254856_255235_255722	255187_255481_255870	255235_255722_266029	255481_255870_266113	121.9	84	1.45	4	0	0	[]	2	12	1	1	0	1	1	0	0	255409	255409	NA	NA	graph_bin_annot3(4,253000,256000,c(7,8))	NA	Other	506.5	121.904
191	OM10	1500	OM	0	13	76522	77019	77482	77676	76770.8	77578.8	3:5_3:5a	1	464	808	1153	2	480_328	0_0	960_657	76522_77019_77482	77019_77482_77676	77019_77482_113641	77482_77676_114304	448.13	96	4.67	2	0	0	[]	2	12	1	1	0	1	1	0	0	77174.8	77174.8	NA	NA	graph_bin_annot3(13,75000,78000,c(1,2))	NA	Other	576.5	448.135
153	OM10	1500	OM	0	11	216709	216788	217514	217814	216748	217664	3:5_3:5a	1	727	916	1104	2	103_812	0_599	206_1026	216709_216788_217514	216788_216915_217814	216788_217514_298637	216915_217814_298924	132.76	92	1.44	9	0	0	[]	2	12	1	1	0	1	1	0	0	217206	217206	NA	NA	graph_bin_annot3(11,215000,218000,c(3,4))	NA	Other	552	132.762
78	OM10	1500	OM	0	5	201006	201879	202285	202470	201442	202378	3:5_3:5a	1	407	935	1463	2	583_352	0_113	1166_591	201006_201879_202285	201879_202172_202470	201879_202285_223802	202172_202470_224276	660.36	122	5.42	4	0	0	[]	2	12	1	1	0	1	1	0	0	201910	201910	NA	NA	graph_bin_annot3(5,200000,203000,c(7,8))	NA	Other	731.5	660.357
87	OM10	1500	OM	0	6	27638	27761	28662	28792	27699.2	28727.2	3:5_3:5a	1	902	1028	1153	2	222_806	49_629	395_982	27638_27810_28662	27761_28033_28792	27810_28662_35993	28033_28792_36224	303.03	96	3.16	12	0	0	[]	2	12	1	1	0	1	1	0	0	28213.2	28213.2	NA	NA	graph_bin_annot3(6,26000,29000,c(7,8))	NA	Other	576.5	303.034
199	OM10	1500	OM	0	13	535437	535721	536671	536833	535579	536752	3:5_3:5a	1	951	1173	1395	2	519_654	35_231	1003_1077	535437_535756_536671	535721_536440_536833	535756_536671_556437	536440_536833_556610	70.58	116	0.61	5	0	0	[]	2	12	1	1	0	1	1	0	0	536166	536166	NA	NA	graph_bin_annot3(13,534000,537000,c(7,8))	NA	Other	697.5	70.5763
54	OM10	1500	OM	0	4	855461	855709	856679	857591	855585	857135	3:5_3:5a	1	971	1550	2129	2	654_896	492_401	817_1390	855461_856201_856679	855709_856278_857591	856201_856679_960101	856278_857591_960464	167.31	177	0.94	7	0	0	[]	2	12	1	1	0	1	1	0	0	856360	856360	NA	NA	graph_bin_annot3(4,854000,858000,c(1,2))	NA	Other	1064.5	167.31
225	OM10	1500	OM	0	15	477707	478649	479565	480090	478178	479828	3:5_3:5a	1	917	1650	2382	2	1062_588	266_0	1858_1175	477707_478915_479565	478649_479565_480090	478915_479565_553518	479565_480090_554715	648.51	198	3.27	5	0	0	[]	2	12	1	1	0	1	1	0	0	479003	479003	NA	NA	graph_bin_annot3(15,476000,481000,c(3,4))	NA	Other	1191	648.512
203	OM10	1500	OM	0	13	795946	796038	798390	798447	795992	798418	3:5_3:5a	1	2353	2426	2500	2	2219_208	2052_58	2386_357	795946_798090_798390	796038_798332_798447	798090_798390_850650	798332_798447_851409	3850.6	208	18.5	33	0	0	[]	2	12	1	1	0	1	1	0	0	797205	797205	NA	NA	graph_bin_annot3(13,794000,799000,c(5,6))	NA	Other	1250	3850.6
43	OM10	1500	OM	0	4	402050	402371	403830	403952	402211	403891	5:3_4:4_5:3_5:3a	1	1460	1680	1901	4	418_769_232_262	31_491_131_151	806_1047_332_372	402050_402402_403347_403580_403830	402371_402856_403449_403679_403952	402402_403347_403580_403830_423595	402856_403449_403679_403952_423759	22.7	158	0.14	11	0	0	[]	2	13	1	1	0	1	1	0	0	403051	403051	NA	NA	graph_bin_annot3(4,401000,404000,c(5,6))	NA	Other	950.5	22.7029
38	OM10	1500	OM	0	4	240657	240792	243004	243234	240725	243119	5:3_6:2_5:3_5:3a	1	2213	2394	2576	4	1114_160_201_919	1024_101_58_698	1204_220_344_1140	240657_241816_241962_242094_243004	240792_241861_242036_242306_243234	241816_241962_242094_243004_254856	241861_242036_242306_243234_255187	437.77	214	2.04	21	0	0	[]	2	13	1	1	0	1	1	0	0	241922	241922	NA	NA	graph_bin_annot3(4,239000,244000,c(5,6))	NA	Other	1288	437.771
82	OM10	1500	OM	0	5	334460	334676	335812	335874	334568	335843	6:2_5:3_4:4_5:3_5:3a	1	1137	1275	1413	5	340_252_354_236_94	74_0_207_120_0	605_504_502_351_187	334460_334750_335065_335461_335687_335812	334676_335065_335254_335567_335812_335874	334750_335065_335461_335687_335812_377465	335065_335254_335567_335812_335874_378265	988.07	118	8.4	15	0	0	[]	2	13	1	1	0	1	1	0	0	335206	335206	NA	NA	graph_bin_annot3(5,333000,336000,c(1,2))	NA	Other	706.5	988.068
231	OM10	1500	OM	0	15	824928	825148	826879	827016	825038	826948	3:5_3:5a_4:4_2:6_3:5a	1	1732	1910	2087	5	646_392_341_302_228	197_10_92_18_81	1096_775_590_586_374	824928_825345_826034_826212_826642_826879	825148_826024_826120_826624_826798_827016	825345_826034_826212_826642_826879_890409	826024_826120_826624_826798_827016_890957	960.92	174	5.53	14	0	0	[]	2	14	1	1	0	1	1	0	0	825993	825993	NA	NA	graph_bin_annot3(15,823000,828000,c(3,4))	NA	Other	1043.5	960.923
211	OM10	1500	OM	0	14	199873	199979	200718	201078	199926	200898	5:3_4:4_5:3a	1	740	972	1204	3	114_170_688	35_106_470	193_234_906	199873_200014_200172_200718	199979_200066_200248_201078	200014_200172_200718_237756	200066_200248_201078_238024	365.22	100	3.64	7	0	0	[]	2	15	1	1	0	1	1	0	0	200412	200412	NA	NA	graph_bin_annot3(14,198000,202000,c(3,4))	NA	Other	602	365.22
111	OM10	1500	OM	0	7	1010428	1010860	1011510	1011792	1010644	1011651	5:3_4:4_5:3a	1	651	1007	1363	3	368_327_312	0_40_36	735_614_589	1010428_1010860_1011203_1011510	1010860_1011163_1011474_1011792	1010860_1011203_1011510_1042643	1011163_1011474_1011792_1043244	567.57	113	5	8	0	0	[]	2	15	1	1	0	1	1	0	0	1.01115e+06	1.01115e+06	NA	NA	graph_bin_annot3(7,1009000,1012000,c(1,2))	NA	Other	681.5	567.572
120	OM10	1500	OM	0	8	463706	463854	464855	464897	463780	464876	5:3_4:4_5:3a	1	1002	1096	1190	3	225_782_90	0_562_0	450_1001_179	463706_463854_464718_464855	463854_464156_464855_464897	463854_464718_464855_488330	464156_464855_464897_488425	177.67	99	1.79	13	0	0	[]	2	15	1	1	0	1	1	0	0	464328	464328	NA	NA	graph_bin_annot3(8,462000,465000,c(5,6))	NA	Other	595	177.675
206	OM10	1500	OM	0	14	51050	52069	52659	52850	51559.5	52754.5	5:3_4:4_5:3a	1	591	1195	1799	3	596_336_263	0_81_0	1193_590_526	51050_52069_52324_52659	52069_52243_52659_52850	52069_52324_52659_68234	52243_52659_52850_68498	414.57	150	2.77	5	0	0	[]	2	15	1	1	0	1	1	0	0	52157	52157	NA	NA	graph_bin_annot3(14,50000,53000,c(1,2))	NA	Other	899.5	414.574
236	OM10	1500	OM	0	16	131754	131951	133388	133624	131852	133506	5:3_4:4_5:3a	1	1438	1654	1869	3	312_637_705	0_316_479	623_958_931	131754_131951_132693_133388	131951_132377_132909_133624	131951_132693_133388_135194	132377_132909_133624_135326	1016.2	156	6.53	10	0	0	[]	2	15	1	1	0	1	1	0	0	132679	132679	NA	NA	graph_bin_annot3(16,130000,134000,c(1,2))	NA	Other	934.5	1016.2
124	OM10	1500	OM	0	9	124830	125455	126608	127421	125142	127014	5:3_4:4_5:3a	1	1154	1872	2590	3	503_825_544	0_539_42	1006_1111_1046	124830_125455_126375_126608	125455_125836_126566_127421	125455_126375_126608_138686	125836_126566_127421_138762	84.89	216	0.39	12	0	0	[]	2	15	1	1	0	1	1	0	0	126078	126078	NA	NA	graph_bin_annot3(9,123000,128000,c(3,4))	NA	Other	1295	84.889
99	OM10	1500	OM	0	7	165523	166667	167983	168156	166095	168069	5:3_4:4_5:3a	1	1317	1974	2632	3	776_467_731	0_23_405	1553_911_1057	165523_166667_167099_167983	166667_167076_167578_168156	166667_167099_167983_170211	167076_167578_168156_170880	1384.38	219	6.32	7	0	0	[]	2	15	1	1	0	1	1	0	0	167082	167082	NA	NA	graph_bin_annot3(7,164000,169000,c(5,6))	NA	Other	1316	1384.38
246	OM10	1500	OM	0	16	842086	842864	843720	843861	842475	843791	3:5_4:4_3:5a	1	857	1316	1774	3	512_230_574	67_0_329	956_460_819	842086_842931_843042_843720	842864_843042_843391_843861	842931_843042_843720_876719	843042_843391_843861_876810	46.89	148	0.32	5	0	0	[]	2	16	1	1	0	1	1	0	0	843133	843133	NA	NA	graph_bin_annot3(16,841000,844000,c(1,2))	NA	Other	887	46.8864
83	OM10	1500	OM	0	5	377465	378265	379332	379879	377865	379605	3:5_4:4_3:5a	1	1068	1740	2413	3	416_210_1115	0_98_746	832_321_1484	377465_378265_378395_379332	378265_378297_378586_379879	378265_378395_379332_460411	378297_378586_379879_461582	767.46	201	3.82	6	0	0	[]	2	16	1	1	0	1	1	0	0	378735	378735	NA	NA	graph_bin_annot3(5,376000,380000,c(3,4))	NA	Other	1206.5	767.456
135	OM10	1500	OM	0	10	35680	35863	37127	37895	35771.2	37511.2	3:5_4:4_3:5a	1	1265	1740	2214	3	998_202_538	859_0_0	1138_405_1077	35680_36722_36818_37127	35863_36818_37127_37895	36722_36818_37127_100496	36818_37127_37895_101106	634.2	184	3.44	14	0	0	[]	2	16	1	1	0	1	1	0	0	36641.2	36641.2	NA	NA	graph_bin_annot3(10,34000,38000,c(1,2))	NA	Other	1107	634.2
104	OM10	1500	OM	0	7	598733	598948	600706	601348	598841	601027	3:5_4:4_3:5a	1	1759	2186	2614	3	174_841_1172	0_734_810	348_948_1533	598733_598948_599815_600706	598948_599081_599896_601348	598948_599815_600706_605648	599081_599896_601348_605710	415.07	218	1.91	9	0	0	[]	2	16	1	1	0	1	1	0	0	599934	599934	NA	NA	graph_bin_annot3(7,597000,602000,c(7,8))	NA	Other	1307	415.068
112	OM10	1500	OM	0	8	20117	20294	20921	21033	20205.2	20977.2	5:3_4:4_5:3a_6:2	1	628	772	915	4	240_280_103_148	24_84_11_69	456_477_195_227	20117_20318_20657_20806_20921	20294_20573_20795_20852_21033	20318_20657_20806_20921_45102	20573_20795_20852_21033_46055	2.96	76	0.04	9	0	0	[]	2	17	1	1	0	1	1	0	0	20591.2	20591.2	NA	NA	graph_bin_annot3(8,19000,22000,c(5,6))	NA	Other	457.5	2.9612
44	OM10	1500	OM	0	4	423595	423759	424131	424226	423677	424179	2:6_3:5_4:4_3:5a	1	373	502	630	4	126_74_144_157	0_0_4_0	252_149_284_314	423595_423759_423847_423912_424131	423759_423847_423908_424131_424226	423759_423847_423912_424131_444672	423847_423908_424131_424226_445249	94.76	52	1.81	5	0	0	[]	2	18	1	1	0	1	1	0	0	423928	423928	NA	NA	graph_bin_annot3(4,422000,425000,c(3,4))	NA	Other	315	94.7598
176	OM10	1500	OM	0	12	611812	611864	612358	612475	611838	612416	3:5_2:6_4:4_3:5a	1	495	578	662	4	91_150_206_131	0_0_100_52	182_301_312_210	611812_611864_611994_612265_612358	611864_611994_612165_612306_612475	611864_611994_612265_612358_714641	611994_612165_612306_612475_714966	1135.14	55	20.59	11	0	0	[]	2	23	1	1	0	1	1	0	0	612127	612127	NA	NA	graph_bin_annot3(12,610000,613000,c(5,6))	NA	Other	331	1135.14
100	OM10	1500	OM	0	7	170211	170880	171571	171676	170546	171624	5:3_6:2_4:4_5:3a	1	692	1078	1464	4	464_384_144_88	0_144_0_2	927_623_287_173	170211_170880_171282_171503_171571	170880_171138_171503_171569_171676	170880_171282_171503_171571_375036	171138_171503_171569_171676_375227	10.86	122	0.09	7	0	0	[]	2	23	1	1	0	1	1	0	0	171084	171084	NA	NA	graph_bin_annot3(7,169000,172000,c(5,6))	NA	Other	732	10.8579
57	OM10	1500	OM	0	4	1010910	1011237	1012073	1012387	1.01107e+06	1.01223e+06	3:5_2:6_4:4_3:5a	1	837	1156	1476	4	194_96_328_538	0_0_19_137	389_193_637_938	1010910_1011237_1011299_1011449_1012073	1011237_1011299_1011430_1011936_1012387	1011237_1011299_1011449_1012073_1061165	1011299_1011430_1011936_1012387_1061318	549.31	123	4.47	7	0	0	[]	2	23	1	1	0	1	1	0	0	1.01165e+06	1.01165e+06	NA	NA	graph_bin_annot3(4,1009000,1013000,c(1,2))	NA	Other	738	549.311
64	OM10	1500	OM	0	4	1400232	1400438	1402144	1402695	1.40034e+06	1.40242e+06	5:3_5:3a	2_nonsis	1707	2084	2462	2	1146_938	994_614	1298_1263	1400232_1401432_1402144	1400438_1401530_1402695	1401432_1402144_1409336	1401530_1402695_1409468	70.58	205	0.34	16	0	0	[]	3	30	1	1	0	1	2	1	0	1.40138e+06	1.40138e+06	NA	NA	graph_bin_annot3(4,1399000,1403000,c(1,2,7,8))	NA	Other	1231	70.5763
152	OM10	1500	OM	0	11	176780	177108	179509	179637	176944	179573	3:5_3:5a_2:6_3:5b	2_nonsis	2402	2629	2856	4	1390_904_93_242	1160_801_14_137	1619_1007_172_348	176780_178268_179200_179289_179509	177108_178399_179275_179372_179637	178268_179200_179289_179509_216709	178399_179275_179372_179637_216788	331.66	238	1.39	18	0	0	[]	3	30	1	1	0	1	2	1	0	178258	178258	NA	NA	graph_bin_annot3(11,175000,180000,c(1,2,3,4))	NA	Other	1428	331.659
136	OM10	1500	OM	0	10	100496	101106	101339	101966	100801	101653	4:4ai_5:3	2_nonsis	234	852	1469	2	422_430	0_0	843_860	100496_101106_101339	101106_101339_101966	101106_101339_155705	101339_101966_156143	137.7	122	1.13	2	0	0	[]	3	31	1	1	0	1	2	1	0	101227	101227	NA	NA	graph_bin_annot3(10,99000,102000,c(3,4,7,8))	NA	Other	734.5	137.698
86	OM10	1500	OM	0	5	523260	523683	525834	526150	523472	525992	3:5_4:4ai	2_nonsis	2152	2520	2889	2	1326_1194	837_759	1815_1630	523260_524520_525834	523683_525075_526150	524520_525834_566942	525075_526150_576874	82.42	241	0.34	6	0	0	[]	3	31	1	1	0	1	2	1	0	524732	524732	NA	NA	graph_bin_annot3(5,522000,527000,c(3,4,5,6))	NA	Other	1444.5	82.4213
25	OM10	1500	OM	0	3	56432	57568	59465	59925	57000	59695	4:4ai_3:5	2_nonsis	1898	2695	3492	2	1530_1164	465_437	2596_1892	56432_58033_59465	57568_59028_59925	58033_59465_135329	59028_59925_136159	325.24	291	1.12	6	0	0	[]	3	31	1	1	0	1	2	1	0	58347.5	58347.5	NA	NA	graph_bin_annot3(3,55000,60000,c(3,4,7,8))	NA	Other	1746	325.243
88	OM10	1500	OM	0	6	35993	36224	38359	38588	36108.5	38473.5	4:4ai_5:3_5:3a_6:2_5:3a	2_nonsis	2136	2365	2594	5	364_159_400_196_1247	199_81_323_0_984	528_237_476_392_1510	35993_36423_36602_36983_37078_38359	36224_36521_36660_37078_37375_38588	36423_36602_36983_37078_38359_74647	36521_36660_37078_37375_38588_74850	574.48	216	2.66	24	0	0	[]	3	31	1	1	0	1	2	1	0	37291	37291	NA	NA	graph_bin_annot3(6,34000,39000,c(3,4,5,6))	NA	Other	1297	574.481
2	OM10	1500	OM	0	1	80077	80554	82379	83613	80315.8	82995.8	4:4ai_5:3_4:4ai_5:3_5:3a	2_nonsis	1826	2680	3535	5	319_97_724_710_832	0_0_558_495_149	638_194_889_924_1514	80077_80554_80715_81306_82099_82379	80554_80715_80748_81604_82230_83613	80554_80715_81306_82099_82379_90516	80715_80748_81604_82230_83613_90665	917.49	294	3.12	17	0	0	[]	3	31	1	1	0	1	2	1	0	81655.8	81655.8	NA	NA	graph_bin_annot3(1,79000,84000,c(1,2,5,6))	NA	Other	1767.5	917.492
11	OM10	1500	OM	0	2	212886	213058	218557	218624	212972	218590	4:4ai_3:5_4:4ai_5:3_5:3a_5:3b	2_nonsis	5500	5618	5737	6	834_325_2456_806_1044_154	670_0_2163_478_639_0	997_650_2748_1135_1448_309	212886_213728_213883_216541_217109_218315_218557	213058_213883_214378_216631_217676_218557_218624	213728_213883_216541_217109_218315_218557_269653	213883_214378_216631_217676_218557_218624_269904	1763.42	478	3.69	32	0	0	[]	3	31	1	1	0	1	2	1	0	215781	215781	NA	NA	graph_bin_annot3(2,211000,219000,c(1,2,5,6))	NA	Other	2868.5	1763.42
160	OM10	1500	OM	0	11	433175	433506	437754	437891	433340	437822	4:4ai_3:5_2:6_3:5_2:6_3:5a_4:4_3:5a_4:4ai	2_nonsis	4249	4482	4715	9	256_94_74_704_700_560_117_1148_830	57_30_1_591_440_291_0_1056_707	455_158_146_816_960_829_234_1240_953	433175_433563_433660_433722_434397_434978_435648_435807_436938_437754	433506_433630_433721_433806_434538_435357_435807_435882_437047_437891	433563_433660_433722_434397_434978_435648_435807_436938_437754_573486	433630_433721_433806_434538_435357_435807_435882_437047_437891_573513	215.18	393	0.55	33	0	0	[]	3	31	1	1	0	1	2	1	0	435582	435582	NA	NA	graph_bin_annot3(11,432000,438000,c(3,4,7,8))	NA	Other	2357.5	215.184
209	OM10	1500	OM	0	14	121220	121385	124154	124235	121302	124194	5:3_6:2_5:3_6:2_5:3_6:2_5:3_5:3a_4:4ai_3:5	2_nonsis	2770	2892	3014	10	150_154_264_68_309_152_538_817_270_170	9_0_150_0_229_0_197_455_0_0	290_309_379_135_389_303_880_1179_541_339	121220_121394_121510_121853_121889_122217_122278_122717_123613_123896_124154	121385_121510_121703_121889_121988_122278_122520_123158_123896_124154_124235	121394_121510_121853_121889_122217_122278_122717_123613_123896_124154_184882	121510_121703_121889_121988_122278_122520_123158_123896_124154_124235_184944	830.63	251	3.31	26	0	0	[]	3	31	1	1	0	1	2	1	0	122748	122748	NA	NA	graph_bin_annot3(14,120000,125000,c(3,4,5,6))	NA	Other	1507	830.629
178	OM10	1500	OM	0	12	717181	717475	717475	717529	717328	717502	(5:3)_(4:4aCO)	2_nonsis	1	174	347	2	174	0	348	717181_717475	717475_717529	717475_746872	717529_747505	1.97	29	0.07	1	0	0	[2, 4]	1	1	1	2	-1	1	1	-1	-1	717415	717415	NA	NA	graph_bin_annot3(12,716000,718000,c(3,4,7,8))	NA	Other	173.5	1.9742
237	OM10	1500	OM	0	16	135194	135326	135326	135618	135260	135472	(5:3)_(4:4aCO)	2_nonsis	1	212	423	2	212	0	424	135194_135326	135326_135618	135326_291355	135618_292215	71.56	35	2.03	1	0	0	[1, 3]	1	1	1	2	-1	1	1	-1	-1	135366	135366	NA	NA	graph_bin_annot3(16,134000,136000,c(1,2,5,6))	NA	Other	211.5	71.5634
208	OM10	1500	OM	0	14	70909	71495	72005	72122	71201.8	72063.8	(5:3)_(4:4aCO)	2_nonsis	511	862	1212	2	862	510	1213	70909_72005	71495_72122	72005_121220	72122_121385	4.94	101	0.05	7	0	0	[1, 4]	1	1	1	2	-1	1	1	-1	-1	71632.8	71632.8	NA	NA	graph_bin_annot3(14,69000,73000,c(1,2,7,8))	NA	Other	606	4.9354
147	OM10	1500	OM	0	11	77827	78581	79874	80353	78203.8	80113.8	(5:3)_(4:4aCO)	2_nonsis	1294	1910	2525	2	1910	1293	2526	77827_79874	78581_80353	79874_99646	80353_100443	176.19	210	0.84	10	0	0	[1, 4]	1	1	1	2	-1	1	1	-1	-1	79158.8	79158.8	NA	NA	graph_bin_annot3(11,76000,81000,c(1,2,7,8))	NA	Other	1262.5	176.194
131	OM10	1500	OM	0	9	289127	292353	292446	292870	290740	292658	(5:3)_(4:4aCO)	2_nonsis	94	1918	3742	2	1918	93	3743	289127_292446	292353_292870	292446_357298	292870_357540	497.49	312	1.6	2	0	0	[2, 3]	1	1	1	2	-1	1	1	-1	-1	291699	291699	NA	NA	graph_bin_annot3(9,288000,293000,c(3,4,5,6))	NA	Other	1871	497.489
113	OM10	1500	OM	0	8	45102	46055	47072	48088	45578.2	47580.2	(5:3)_(4:4aCO)	2_nonsis	1018	2002	2985	2	2002	1017	2986	45102_47072	46055_48088	47072_111246	48088_111464	70.08	249	0.28	6	0	0	[1, 4]	1	1	1	2	-1	1	1	-1	-1	46579.2	46579.2	NA	NA	graph_bin_annot3(8,44000,49000,c(1,2,7,8))	NA	Other	1492.5	70.0828
98	OM10	1500	OM	0	7	82858	84678	85628	86297	83768.2	85962.2	(5:3)_(4:4aCO)	2_nonsis	951	2194	3438	2	2194	950	3439	82858_85628	84678_86297	85628_165523	86297_166667	416.05	286	1.45	8	0	0	[3, 4]	1	1	1	2	-1	1	1	-1	-1	84865.2	84865.2	NA	NA	graph_bin_annot3(7,81000,87000,c(5,6,7,8))	NA	Other	1719	416.055
146	OM10	1500	OM	0	11	30068	33673	34686	35758	31870.2	35222.2	(5:3)_(4:4aCO)	2_nonsis	1014	3352	5689	2	3352	1013	5690	30068_34686	33673_35758	34686_77827	35758_78581	478.73	474	1.01	2	0	0	[2, 3]	1	1	1	2	-1	1	1	-1	-1	33546.2	33546.2	NA	NA	graph_bin_annot3(11,29000,36000,c(3,4,5,6))	NA	Other	2844.5	478.734
134	OM10	1500	OM	0	10	21859	22066	22066	22158	21962.2	22112.2	(3:5)_(4:4aCO)	2_nonsis	1	150	298	2	150	0	299	21859_22066	22066_22158	22066_35680	22158_35863	8.88	25	0.36	1	0	0	[2, 4]	1	2	1	2	-1	1	1	-1	-1	22037.2	22037.2	NA	NA	graph_bin_annot3(10,20000,23000,c(3,4,7,8))	NA	Other	149	8.8837
183	OM10	1500	OM	0	12	866895	867114	867118	867405	867004	867262	(3:5)_(4:4aCO)	2_nonsis	5	257	509	2	257	4	510	866895_867118	867114_867405	867118_892436	867405_930472	230.98	42	5.45	2	0	0	[1, 4]	1	2	1	2	-1	1	1	-1	-1	867133	867133	NA	NA	graph_bin_annot3(12,865000,868000,c(1,2,7,8))	NA	Other	254.5	230.977
137	OM10	1500	OM	0	10	155705	156143	156143	156360	155924	156252	(3:5)_(4:4aCO)	2_nonsis	1	328	654	2	328	0	655	155705_156143	156143_156360	156143_235976	156360_236393	60.21	54	1.11	1	0	0	[1, 3]	1	2	1	2	-1	1	1	-1	-1	156088	156088	NA	NA	graph_bin_annot3(10,154000,157000,c(1,2,5,6))	NA	Other	327	60.2119
240	OM10	1500	OM	0	16	381121	381362	381362	381920	381241	381641	(3:5)_(4:4aCO)	2_nonsis	1	400	798	2	400	0	799	381121_381362	381362_381920	381362_476851	381920_477152	624.33	66	9.4	1	0	0	[1, 2]	1	2	1	2	-1	1	1	-1	-1	381441	381441	NA	NA	graph_bin_annot3(16,380000,382000,c(1,2,3,4))	NA	Other	399	624.329
197	OM10	1500	OM	0	13	487831	489569	489569	490109	488700	489839	(3:5)_(4:4aCO)	2_nonsis	1	1139	2277	2	1139	0	2278	487831_489569	489569_490109	489569_492116	490109_492266	6.42	190	0.03	1	0	0	[2, 4]	1	2	1	2	-1	1	1	-1	-1	489270	489270	NA	NA	graph_bin_annot3(13,486000,491000,c(3,4,7,8))	NA	Other	1138.5	6.416
46	OM10	1500	OM	0	4	480846	480972	481400	481806	480909	481603	(5:3)_(4:4)_(4:4aCO)	2_nonsis	429	694	959	3	278_416	3_1	553_831	480846_480975_481400	480972_481399_481806	480975_481400_613630	481399_481806_613738	0.49	80	0.01	4	0	0	[2, 4]	1	3	1	2	-1	1	1	-1	-1	481256	481256	NA	NA	graph_bin_annot3(4,479000,482000,c(3,4,7,8))	NA	Other	479.5	0.4935
161	OM10	1500	OM	0	11	573486	573513	574194	574788	573499	574491	(5:3)_(4:4)_(4:4aCO)	2_nonsis	682	992	1301	3	332_659	17_60	648_1258	573486_573530_574194	573513_574134_574788	573530_574194_576209	574134_574788_576492	38.5	108	0.36	4	0	0	[1, 3]	1	3	1	2	-1	1	1	-1	-1	573995	573995	NA	NA	graph_bin_annot3(11,572000,575000,c(1,2,5,6))	NA	Other	650.5	38.4962
192	OM10	1500	OM	0	13	113641	114304	115471	115959	113973	115715	(4:4aCO)_(5:3)_(4:4a)	2_nonsis	1168	1742	2317	3	1100_642	659_288	1542_996	113641_114963_115471	114304_115183_115959	114963_115471_119087	115183_115959_119306	210.25	193	1.09	9	0	0	[3, 4]	1	4	1	2	-1	1	1	-1	-1	114844	114844	NA	NA	graph_bin_annot3(13,112000,116000,c(5,6,7,8))	NA	Other	1158.5	210.248
163	OM10	1500	OM	0	11	616404	616917	618540	618631	616660	618586	(4:4aCO)_(5:3)_(4:4a)	2_nonsis	1624	1925	2226	3	543_1382	33_1083	1053_1681	616404_616950_618540	616917_617457_618631	616950_618540_658549	617457_618631_666816	9.38	185	0.05	9	0	0	[1, 3]	1	4	1	2	-1	1	1	-1	-1	617623	617623	NA	NA	graph_bin_annot3(11,615000,619000,c(1,2,5,6))	NA	Other	1113	9.3773
108	OM10	1500	OM	0	7	847727	847980	848688	849134	847853	848911	(3:5)_(4:4)_(4:4aCO)	2_nonsis	709	1058	1406	3	480_577	0_0	961_1154	847727_847980_848688	847980_848688_849134	847980_848688_948202	848688_849134_949014	3915.26	117	33.44	2	0	0	[1, 4]	1	5	1	2	-1	1	1	-1	-1	848382	848382	NA	NA	graph_bin_annot3(7,846000,850000,c(1,2,7,8))	NA	Other	703	3915.26
10	OM10	1500	OM	0	2	115894	116084	116947	117726	115989	117337	(3:5)_(4:4)_(4:4aCO)	2_nonsis	864	1348	1831	3	620_727	434_246	807_1208	115894_116518_116947	116084_116701_117726	116518_116947_212886	116701_117726_213058	464.42	152	3.05	15	0	0	[1, 3]	1	5	1	2	-1	1	1	-1	-1	116663	116663	NA	NA	graph_bin_annot3(2,114000,118000,c(1,2,5,6))	NA	Other	915.5	464.422
24	OM10	1500	OM	0	3	41852	42410	43346	43513	42131.2	43429.2	(4:4aCO)_(3:5)_(4:4a)	2_nonsis	937	1298	1660	3	1096_203	697_0	1494_406	41852_43107_43346	42410_43346_43513	43107_43346_56432	43346_43513_57568	115.98	138	0.84	7	0	0	[2, 4]	1	6	1	2	-1	1	1	-1	-1	42780.2	42780.2	NA	NA	graph_bin_annot3(3,40000,44000,c(3,4,7,8))	NA	Other	830	115.982
21	OM10	1500	OM	0	2	742150	742220	742660	742721	742185	742691	(3:5)_(2:6)_(4:4aCO)	2_nonsis	441	506	570	3	161_344	0_188	322_501	742150_742220_742660	742220_742472_742721	742220_742660_800055	742472_742721_800115	102.66	47	2.16	3	0	0	[2, 4]	1	9	1	2	-1	1	1	-1	-1	742438	742438	NA	NA	graph_bin_annot3(2,741000,743000,c(3,4,7,8))	NA	Other	285	102.656
234	OM10	1500	OM	0	16	45800	45974	46435	46547	45887	46491	(3:5)_(2:6)_(4:4aCO)	2_nonsis	462	604	746	3	157_447	0_321	314_573	45800_45974_46435	45974_46114_46547	45974_46435_54755	46114_46547_55257	10.36	62	0.17	6	0	0	[2, 4]	1	9	1	2	-1	1	1	-1	-1	46189	46189	NA	NA	graph_bin_annot3(16,44000,47000,c(3,4,7,8))	NA	Other	373	10.3644
7	OM10	1500	OM	0	1	180509	180583	180822	183100	180546	181961	(3:5)_(2:6)_(4:4aCO)	2_nonsis	240	1415	2590	3	236_1178	164_4	309_2353	180509_180747_180822	180583_180818_183100	180747_180822_202856	180818_183100_202897	330.18	216	1.53	11	0	0	[2, 3]	1	9	1	2	-1	1	1	-1	-1	181254	181254	NA	NA	graph_bin_annot3(1,179000,184000,c(3,4,5,6))	NA	Other	1295	330.179
60	OM10	1500	OM	0	4	1241519	1242168	1242510	1242658	1.24184e+06	1.24258e+06	(2:6)_(3:5)_(4:4aCO)	2_nonsis	343	740	1138	3	532_208	73_0	991_417	1241519_1242241_1242510	1242168_1242510_1242658	1242241_1242510_1270457	1242510_1242658_1270902	1123.79	95	11.86	4	0	0	[1, 4]	1	10	1	2	-1	1	1	-1	-1	1.24221e+06	1.24221e+06	NA	NA	graph_bin_annot3(4,1240000,1243000,c(1,2,7,8))	NA	Other	569	1123.79
30	OM10	1500	OM	0	4	44032	45363	46818	47365	44697.5	47091.5	(2:6)_(3:5)_(4:4aCO)	2_nonsis	1456	2394	3332	3	1696_698	816_210	2576_1186	44032_46179_46818	45363_46608_47365	46179_46818_52141	46608_47365_52534	572.51	277	2.06	8	0	0	[2, 4]	1	10	1	2	-1	1	1	-1	-1	45894.5	45894.5	NA	NA	graph_bin_annot3(4,43000,48000,c(3,4,7,8))	NA	Other	1666	572.507
105	OM10	1500	OM	0	7	605648	605710	606561	606799	605679	606680	(4:4ai)_(3:5)_(4:4bCO)	2_nonsis	852	1001	1150	3	72_928	0_768	145_1089	605648_605710_606561	605710_605793_606799	605710_606561_784625	605793_606799_785199	83.41	96	0.87	10	0	0	[1, 4]	1	11	1	2	-1	1	1	-1	-1	606180	606180	NA	NA	graph_bin_annot3(7,604000,607000,c(1,2,7,8))	NA	Other	575	83.4084
50	OM10	1500	OM	0	4	698788	699022	699280	699436	698905	699358	(4:4ai)_(5:3)_(4:4)_(4:4bCO)	2_nonsis	259	453	647	4	182_167_104	0_76_0	365_258_207	698788_699022_699229_699280	699022_699153_699280_699436	699022_699229_699280_722776	699153_699280_699436_723150	4.44	54	0.08	4	0	0	[2, 3]	1	11	1	2	-1	1	1	-1	-1	699132	699132	NA	NA	graph_bin_annot3(4,697000,700000,c(3,4,5,6))	NA	Other	323.5	4.4419
189	OM10	1500	OM	0	13	18729	20392	21881	22318	19560.5	22099.5	(4:4ai)_(2:6)_(3:5)_(2:6)_(4:4bCO)_(2:6)_(4:4b)	2_nonsis	1490	2539	3588	7	999_292_294_198_328_428	105_0_0_108_93_0	1893_585_589_288_562_855	18729_20497_20622_21082_21319_21463_21881	20392_20622_21082_21211_21370_21881_22318	20497_20622_21082_21319_21463_21881_73368	20622_21082_21211_21370_21881_22318_73993	411.61	299	1.38	32	0	0	[2, 4]	1	11	1	2	-1	1	1	-1	-1	20830	20830	NA	NA	graph_bin_annot3(13,17000,23000,c(3,4,7,8))	NA	Other	1794	411.613
27	OM10	1500	OM	0	3	218655	218906	219723	219844	218780	219784	(4:4aCO)_(2:6)_(4:4a)	2_nonsis	818	1003	1188	3	332_671	43_447	621_895	218655_218949_219723	218906_219276_219844	218949_219723_224674	219276_219844_224994	4.94	99	0.05	9	0	0	[1, 2]	1	12	1	2	-1	1	1	-1	-1	219282	219282	NA	NA	graph_bin_annot3(3,217000,220000,c(1,2,3,4))	NA	Other	594	4.9354
154	OM10	1500	OM	0	11	298637	298924	299201	300874	298780	300038	(3:5)_(4:4)_(3:5)_(4:4aCO)	2_nonsis	278	1257	2236	4	186_138_933	0_0_0	371_277_1866	298637_298924_299008_299201	298924_299008_299201_300874	298924_299008_299201_317019	299008_299201_300874_317375	232.95	186	1.25	3	0	0	[3, 4]	1	12	1	2	-1	1	1	-1	-1	299409	299409	NA	NA	graph_bin_annot3(11,297000,301000,c(5,6,7,8))	NA	Other	1118	232.951
230	OM10	1500	OM	0	15	774457	774673	776223	776725	774565	776474	(3:5)_(2:6)_(4:4)_(4:4aCO)	2_nonsis	1551	1909	2267	4	242_389_1278	74_99_797	409_679_1760	774457_774747_774965_776223	774673_774866_775426_776725	774747_774965_776223_824928	774866_775426_776725_825148	82.42	189	0.44	9	0	0	[2, 3]	1	12	1	2	-1	1	1	-1	-1	775520	775520	NA	NA	graph_bin_annot3(15,773000,777000,c(3,4,5,6))	NA	Other	1133.5	82.4213
241	OM10	1500	OM	0	16	476851	477152	478714	479396	477001	479055	(6:2)_(4:4aCO)_(6:2)_(4:4a)	2_nonsis	1563	2054	2544	4	1209_265_580	992_17_57	1426_513_1102	476851_478144_478294_478714	477152_478277_478657_479396	478144_478294_478714_539197	478277_478657_479396_539336	95.75	212	0.45	16	0	0	[1, 4]	1	12	1	2	-1	1	1	-1	-1	478028	478028	NA	NA	graph_bin_annot3(16,475000,480000,c(1,2,7,8))	NA	Other	1272	95.7469
187	OM10	1500	OM	0	12	1009719	1011169	1011934	1013592	1010444	1012763	(5:3)_(6:2)_(5:3)_(4:4aCO)	2_nonsis	766	2319	3872	4	1126_207_986	351_0_0	1902_414_1971	1009719_1011520_1011621_1011934	1011169_1011621_1011934_1013592	1011520_1011621_1011934_1055872	1011621_1011934_1013592_1056105	2371.46	322	7.36	5	0	0	[2, 4]	1	12	1	2	-1	1	1	-1	-1	1.0116e+06	1.0116e+06	NA	NA	graph_bin_annot3(12,1008000,1014000,c(3,4,7,8))	NA	Other	1936	2371.46
145	OM10	1500	OM	0	10	723717	723783	725123	725433	723750	725278	(5:3)_(6:2)_(5:3)_(6:2)_(4:4aCO)	2_nonsis	1341	1528	1715	5	416_292_122_698	237_84_0_482	596_499_244_914	723717_724020_724397_724519_725123	723783_724313_724519_724641_725433	724020_724397_724519_725123_726401	724313_724519_724641_725433_745751	67.12	143	0.47	21	0	0	[2, 3]	1	12	1	2	-1	1	1	-1	-1	724514	724514	NA	NA	graph_bin_annot3(10,722000,726000,c(3,4,5,6))	NA	Other	857.5	67.1215
15	OM10	1500	OM	0	2	452218	452408	454336	454401	452313	454369	(2:6)_(3:5)_(2:6)_(3:5)_(2:6)_(4:4aCO)	2_nonsis	1929	2056	2182	6	943_244_412_391_64	687_9_129_150_0	1199_480_696_632_129	452218_453095_453426_453704_454272_454336	452408_453417_453575_454122_454336_454401	453095_453426_453704_454272_454336_549839	453417_453575_454122_454336_454401_550124	894.3	182	4.92	16	0	0	[1, 4]	1	12	1	2	-1	1	1	-1	-1	453341	453341	NA	NA	graph_bin_annot3(2,451000,455000,c(1,2,7,8))	NA	Other	1091	894.295
130	OM10	1500	OM	0	9	255654	256051	256051	256581	255852	256316	(6:2)_(4:4aCO)	2_nonsis	1	464	926	2	464	0	927	255654_256051	256051_256581	256051_289127	256581_292353	3.45	77	0.04	1	0	0	[1, 2]	1	15	1	2	-1	1	2	0	-1	256084	256084	NA	NA	graph_bin_annot3(9,254000,257000,c(1,2,3,4))	NA	Other	463	3.4548
107	OM10	1500	OM	0	7	798257	798821	798848	799244	798539	799046	(6:2)_(4:4aCO)	2_nonsis	28	507	986	2	507	27	987	798257_798848	798821_799244	798848_847727	799244_847980	245.29	82	2.99	2	0	0	[1, 4]	1	15	1	2	-1	1	2	0	-1	798792	798792	NA	NA	graph_bin_annot3(7,797000,800000,c(1,2,7,8))	NA	Other	493	245.29
247	OM10	1500	OM	0	16	876719	876810	876914	877898	876764	877406	(6:2)_(4:4aCO)	2_nonsis	105	642	1178	2	642	104	1179	876719_876914	876810_877898	876914_925606	877898_948066	232.46	98	2.37	3	0	0	[2, 4]	1	15	1	2	-1	1	2	0	-1	877085	877085	NA	NA	graph_bin_annot3(16,875000,878000,c(3,4,7,8))	NA	Other	589	232.458
190	OM10	1500	OM	0	13	73368	73993	74014	74346	73680.2	74180.2	(2:6)_(4:4aCO)	2_nonsis	22	500	977	2	500	21	978	73368_74014	73993_74346	74014_76522	74346_77019	17.27	81	0.21	2	0	0	[1, 2]	1	16	1	2	-1	1	2	0	-1	73930.2	73930.2	NA	NA	graph_bin_annot3(13,72000,75000,c(1,2,3,4))	NA	Other	488.5	17.2739
168	OM10	1500	OM	0	12	322903	323570	323570	324050	323236	323810	(2:6)_(4:4aCO)	2_nonsis	1	574	1146	2	574	0	1147	322903_323570	323570_324050	323570_340008	324050_340119	690.96	95	7.24	1	0	0	[1, 2]	1	16	1	2	-1	1	2	0	-1	323523	323523	NA	NA	graph_bin_annot3(12,321000,325000,c(1,2,3,4))	NA	Other	573	690.957
224	OM10	1500	OM	0	15	362851	363553	363824	363974	363202	363899	(2:6)_(4:4aCO)	2_nonsis	272	697	1122	2	697	271	1123	362851_363824	363553_363974	363824_477707	363974_478649	6.91	93	0.07	2	0	0	[2, 4]	1	16	1	2	-1	1	2	0	-1	363550	363550	NA	NA	graph_bin_annot3(15,361000,364000,c(3,4,7,8))	NA	Other	561	6.9096
212	OM10	1500	OM	0	14	237756	238024	238429	238793	237890	238611	(2:6)_(4:4aCO)	2_nonsis	406	721	1036	2	721	405	1037	237756_238429	238024_238793	238429_316782	238793_316808	181.13	86	2.1	3	0	0	[2, 3]	1	16	1	2	-1	1	2	0	-1	238250	238250	NA	NA	graph_bin_annot3(14,236000,239000,c(3,4,5,6))	NA	Other	518	181.129
143	OM10	1500	OM	0	10	503880	504158	504158	506424	504019	505291	(2:6)_(4:4aCO)	2_nonsis	1	1272	2543	2	1272	0	2544	503880_504158	504158_506424	504158_596891	506424_601293	88.34	212	0.42	1	0	0	[1, 4]	1	16	1	2	-1	1	2	0	-1	504655	504655	NA	NA	graph_bin_annot3(10,502000,507000,c(1,2,7,8))	NA	Other	1271.5	88.3438
17	OM10	1500	OM	0	2	625298	626092	627055	627259	625695	627157	(2:6)_(4:4aCO)	2_nonsis	964	1462	1960	2	1462	963	1961	625298_627055	626092_627259	627055_651616	627259_652362	49.85	163	0.31	6	0	0	[2, 3]	1	16	1	2	-1	1	2	0	-1	626426	626426	NA	NA	graph_bin_annot3(2,624000,628000,c(3,4,5,6))	NA	Other	980	49.8476
165	OM10	1500	OM	0	12	124421	124596	124421	124596	124465	124552	(4:4aCO)	2_nonsis	0	87	174	1	0	0	0	124421	124596	233766	234128	15.79	14	1.09	0	0	0	[2, 3]	1	100	1	2	-1	1	1	-1	-1	124508	124508	NA	NA	graph_bin_annot3(12,123000,125000,c(3,4,5,6))	NA	Other	87	15.7933
52	OM10	1500	OM	0	4	770352	770770	770352	770770	770457	770665	(4:4aCO)	2_nonsis	0	208	417	1	0	0	0	770352	770770	848136	848397	0.99	35	0.03	0	0	0	[1, 4]	1	100	1	2	-1	1	1	-1	-1	770561	770561	NA	NA	graph_bin_annot3(4,769000,771000,c(1,2,7,8))	NA	Other	208.5	0.9871
216	OM10	1500	OM	0	14	547958	548436	547958	548436	548078	548316	(4:4aCO)	2_nonsis	0	238	477	1	0	0	0	547958	548436	673326	674407	5.43	40	0.14	0	0	0	[1, 3]	1	100	1	2	-1	1	1	-1	-1	548197	548197	NA	NA	graph_bin_annot3(14,546000,549000,c(1,2,5,6))	NA	Other	238.5	5.4289
229	OM10	1500	OM	0	15	686985	687587	686985	687587	687136	687436	(4:4aCO)	2_nonsis	0	300	601	1	0	0	0	686985	687587	774457	774673	2.47	50	0.05	0	0	0	[1, 2]	1	100	1	2	-1	1	1	-1	-1	687286	687286	NA	NA	graph_bin_annot3(15,685000,688000,c(1,2,3,4))	NA	Other	300.5	2.4677
175	OM10	1500	OM	0	12	606928	607531	606928	607531	607079	607380	(4:4aCO)	2_nonsis	0	301	602	1	0	0	0	606928	607531	611812	611864	170.27	50	3.4	0	0	0	[1, 3]	1	100	1	2	-1	1	1	-1	-1	607230	607230	NA	NA	graph_bin_annot3(12,605000,608000,c(1,2,5,6))	NA	Other	301	170.272
13	OM10	1500	OM	0	2	354720	355349	354720	355349	354878	355192	(4:4aCO)	2_nonsis	0	314	628	1	0	0	0	354720	355349	356462	356648	1.48	52	0.03	0	0	0	[1, 4]	1	100	1	2	-1	1	1	-1	-1	355034	355034	NA	NA	graph_bin_annot3(2,353000,356000,c(1,2,7,8))	NA	Other	314	1.4806
56	OM10	1500	OM	0	4	963777	964418	963777	964418	963938	964258	(4:4aCO)	2_nonsis	0	320	640	1	0	0	0	963777	964418	1010910	1011237	1.48	53	0.03	0	0	0	[3, 4]	1	100	1	2	-1	1	1	-1	-1	964098	964098	NA	NA	graph_bin_annot3(4,962000,965000,c(5,6,7,8))	NA	Other	320	1.4806
218	OM10	1500	OM	0	14	705870	706528	705870	706528	706035	706363	(4:4aCO)	2_nonsis	0	328	657	1	0	0	0	705870	706528	781274	784333	134.74	55	2.46	0	0	0	[2, 3]	1	100	1	2	-1	1	1	-1	-1	706199	706199	NA	NA	graph_bin_annot3(14,704000,707000,c(3,4,5,6))	NA	Other	328.5	134.737
109	OM10	1500	OM	0	7	948202	949014	948202	949014	948405	948811	(4:4aCO)	2_nonsis	0	406	811	1	0	0	0	948202	949014	972322	972898	2.47	68	0.04	0	0	0	[1, 2]	1	100	1	2	-1	1	1	-1	-1	948608	948608	NA	NA	graph_bin_annot3(7,947000,950000,c(1,2,3,4))	NA	Other	405.5	2.4677
238	OM10	1500	OM	0	16	291355	292215	291355	292215	291570	292000	(4:4aCO)	2_nonsis	0	430	859	1	0	0	0	291355	292215	294452	294899	2.47	72	0.03	0	0	0	[2, 4]	1	100	1	2	-1	1	1	-1	-1	291785	291785	NA	NA	graph_bin_annot3(16,290000,293000,c(3,4,7,8))	NA	Other	429.5	2.4677
221	OM10	1500	OM	0	15	154073	154995	154073	154995	154304	154764	(4:4aCO)	2_nonsis	0	460	921	1	0	0	0	154073	154995	309144	309237	160.4	77	2.09	0	0	0	[3, 4]	1	100	1	2	-1	1	1	-1	-1	154534	154534	NA	NA	graph_bin_annot3(15,153000,155000,c(5,6,7,8))	NA	Other	460.5	160.401
233	OM10	1500	OM	0	15	996896	997902	996896	997902	997148	997650	(4:4aCO)	2_nonsis	0	502	1005	1	0	0	0	996896	997902	1083116	1091291	44.42	84	0.53	0	0	0	[1, 3]	1	100	1	2	-1	1	1	-1	-1	997399	997399	NA	NA	graph_bin_annot3(15,995000,998000,c(1,2,5,6))	NA	Other	502.5	44.4186
19	OM10	1500	OM	0	2	695479	697455	695479	697455	695973	696961	(4:4aCO)	2_nonsis	0	988	1975	1	0	0	0	695479	697455	701832	702521	1.97	164	0.01	0	0	0	[1, 4]	1	100	1	2	-1	1	1	-1	-1	696467	696467	NA	NA	graph_bin_annot3(2,694000,698000,c(1,2,7,8))	NA	Other	987.5	1.9742
150	OM10	1500	OM	0	11	138050	140833	138050	140833	138746	140137	(4:4aCO)	2_nonsis	0	1391	2782	1	0	0	0	138050	140833	140833	141109	11.84	232	0.05	0	0	0	[2, 4]	1	100	1	2	-1	1	1	-1	-1	139442	139442	NA	NA	graph_bin_annot3(11,137000,141000,c(3,4,7,8))	NA	Other	1391	11.845
115	OM10	1500	OM	0	8	139506	142299	139506	142299	140204	141600	(4:4aCO)	2_nonsis	0	1396	2792	1	0	0	0	139506	142299	142800	142863	899.72	232	3.87	0	0	0	[1, 3]	1	100	1	2	-1	1	1	-1	-1	140902	140902	NA	NA	graph_bin_annot3(8,138000,143000,c(1,2,5,6))	NA	Other	1396	899.724
144	OM10	1500	OM	0	10	596891	601293	596891	601293	597992	600192	(4:4aCO)	2_nonsis	0	2200	4401	1	0	0	0	596891	601293	723717	723783	310.44	366	0.85	0	0	0	[1, 4]	1	100	1	2	-1	1	1	-1	-1	599092	599092	NA	NA	graph_bin_annot3(10,595000,602000,c(1,2,7,8))	NA	Other	2200.5	310.437
174	OM10	1500	OM	0	12	593059	605739	593059	605739	596229	602569	(4:4aCO)	2_nonsis	0	6340	12679	1	0	0	0	593059	605739	606928	607531	1147.48	1056	1.09	0	0	0	[1, 4]	1	100	1	2	-1	1	1	-1	-1	599399	599399	NA	NA	graph_bin_annot3(12,592000,606000,c(1,2,7,8))	NA	Other	6339.5	1147.48
184	OM10	1500	OM	0	12	892436	930472	892436	930472	901945	920963	(4:4aCO)	2_nonsis	0	19018	38035	1	0	0	0	892436	930472	954173	954404	2327.54	3167	0.73	0	0	0	[2, 3]	1	100	1	2	-1	1	1	-1	-1	911454	911454	NA	NA	graph_bin_annot3(12,891000,931000,c(3,4,5,6))	NA	Other	19017.5	2327.54
97	OM10	1500	OM	0	7	75778	76021	76989	77983	75899.8	77485.8	(5:3)_(5:3a)_(4:4aCO)	2_nonsis	969	1586	2204	3	873_714	642_107	1104_1320	75778_76663_76989	76021_76882_77983	76663_76989_82858	76882_77983_84678	1958.37	184	10.67	9	0	0	[2, 4]	2	30	1	2	-1	1	1	-1	-1	76692.8	76692.8	NA	NA	graph_bin_annot3(7,74000,78000,c(3,4,7,8))	NA	Other	1102	1958.37
172	OM10	1500	OM	0	12	439126	439413	441152	441612	439270	441382	(5:3)_(5:3a)_(4:4aCO)	2_nonsis	1740	2112	2485	3	920_1192	629_815	1211_1570	439126_440042_441152	439413_440337_441612	440042_441152_539092	440337_441612_539704	20.73	207	0.1	9	0	0	[3, 4]	2	30	1	2	-1	1	1	-1	-1	440326	440326	NA	NA	graph_bin_annot3(12,438000,442000,c(5,6,7,8))	NA	Other	1242.5	20.7287
186	OM10	1500	OM	0	12	1000048	1000542	1001464	1001833	1.00029e+06	1.00165e+06	(6:2)_(5:3)_(5:3a)_(4:4aCO)	2_nonsis	923	1354	1784	4	575_346_432	259_84_55	891_608_810	1000048_1000801_1001023_1001464	1000542_1000939_1001409_1001833	1000801_1001023_1001464_1009719	1000939_1001409_1001833_1011169	23.2	149	0.16	7	0	0	[1, 4]	2	30	1	2	-1	1	1	-1	-1	1.00097e+06	1.00097e+06	NA	NA	graph_bin_annot3(12,999000,1002000,c(1,2,7,8))	NA	Other	892	23.1964
32	OM10	1500	OM	0	4	104069	104854	106899	107966	104462	107432	(4:4aCO)_(5:3)_(5:3a)_(4:4a)	2_nonsis	2046	2971	3896	4	1242_732_998	769_359_172	1715_1104_1823	104069_105623_106143_106899	104854_105784_106727_107966	105623_106143_106899_137047	105784_106727_107966_137547	1796.49	324	5.54	16	0	0	[1, 3]	2	30	1	2	-1	1	1	-1	-1	105947	105947	NA	NA	graph_bin_annot3(4,103000,108000,c(1,2,5,6))	NA	Other	1948	1796.49
188	OM10	1500	OM	0	12	1055872	1056105	1057759	1058607	1.05599e+06	1.05818e+06	(5:3)_(6:2)_(5:3)_(5:3a)_(4:4aCO)	2_nonsis	1655	2194	2734	5	346_330_756_762	0_4_322_0	693_655_1190_1525	1055872_1056105_1056569_1057082_1057759	1056105_1056565_1056760_1057759_1058607	1056105_1056569_1057082_1057759_1059364	1056565_1056760_1057759_1058607_1078177	239.86	228	1.05	11	0	0	[3, 4]	2	30	1	2	-1	1	1	-1	-1	1.05709e+06	1.05709e+06	NA	NA	graph_bin_annot3(12,1054000,1059000,c(5,6,7,8))	NA	Other	1367	239.861
70	OM10	1500	OM	0	4	1488904	1489122	1489808	1490249	1.48901e+06	1.49003e+06	(3:5)_(3:5a)_(4:4aCO)_(3:5a)_(4:4a)	2_nonsis	687	1016	1344	5	361_150_154_352	123_0_2_0	599_299_305_703	1488904_1489245_1489503_1489546_1489808	1489122_1489503_1489544_1489808_1490249	1489245_1489503_1489546_1489808_1523648	1489503_1489544_1489808_1490249_1531933	149.05	112	1.33	7	0	0	[1, 3]	2	31	1	2	-1	1	1	-1	-1	1.48952e+06	1.48952e+06	NA	NA	graph_bin_annot3(4,1487000,1491000,c(1,2,5,6))	NA	Other	672	149.049
138	OM10	1500	OM	0	10	235976	236393	236615	236901	236184	236758	(5:3)_(6:2)_(5:3a)_(4:4aCO)	2_nonsis	223	574	924	4	318_97_158	28_0_0	609_194_316	235976_236421_236585_236615	236393_236585_236615_236901	236421_236585_236615_347630	236585_236615_236901_347852	1287.15	77	16.73	4	0	0	[2, 3]	2	32	1	2	-1	1	1	-1	-1	236471	236471	NA	NA	graph_bin_annot3(10,234000,237000,c(3,4,5,6))	NA	Other	462	1287.15
81	OM10	1500	OM	0	5	330953	332219	332482	333114	331586	332798	(3:5)_(2:6)_(3:5a)_(4:4aCO)	2_nonsis	264	1212	2160	4	719_120_372	0_0_22	1438_241_723	330953_332219_332391_332482	332219_332391_332460_333114	332219_332391_332482_334460	332391_332460_333114_334676	72.55	180	0.4	4	0	0	[1, 2]	2	32	1	2	-1	1	1	-1	-1	332192	332192	NA	NA	graph_bin_annot3(5,329000,334000,c(1,2,3,4))	NA	Other	1080	72.5505
141	OM10	1500	OM	0	10	384052	384310	385510	385772	384181	385641	(3:5)_(2:6)_(3:5a)_(4:4aCO)	2_nonsis	1201	1460	1719	4	214_106_1139	0_0_987	429_213_1291	384052_384310_384481_385510	384310_384481_384523_385772	384310_384481_385510_465282	384481_384523_385772_465795	6.91	143	0.05	6	0	0	[2, 4]	2	32	1	2	-1	1	1	-1	-1	384911	384911	NA	NA	graph_bin_annot3(10,383000,386000,c(3,4,7,8))	NA	Other	859.5	6.9096
68	OM10	1500	OM	0	4	1464680	1465187	1466364	1466633	1.46493e+06	1.4665e+06	(5:3)_(4:4aCO)_(5:3a)_(4:4a)	2_nonsis	1178	1565	1952	4	660_706_199	210_470_26	1111_941_372	1464680_1465397_1466261_1466364	1465187_1465791_1466338_1466633	1465397_1466261_1466364_1476514	1465791_1466338_1466633_1476956	30.11	163	0.19	10	0	0	[1, 4]	2	32	1	2	-1	1	1	-1	-1	1465716	1465716	NA	NA	graph_bin_annot3(4,1463000,1467000,c(1,2,7,8))	NA	Other	976	30.106
93	OM10	1500	OM	0	6	247354	247915	249213	249459	247634	249336	(5:3)_(4:4aCO)_(5:3a)_(4:4a)	2_nonsis	1299	1702	2104	4	396_884_421	0_670_199	792_1099_643	247354_247915_248816_249213	247915_248146_249014_249459	247915_248816_249213_254081	248146_249014_249459_254393	216.66	175	1.24	9	0	0	[1, 2]	2	32	1	2	-1	1	1	-1	-1	248485	248485	NA	NA	graph_bin_annot3(6,246000,250000,c(1,2,3,4))	NA	Other	1052	216.664
96	OM10	1500	OM	0	7	22405	23215	24468	25442	22810	24955	(5:3)_(6:2)_(5:3a)_(4:4aCO)	2_nonsis	1254	2145	3036	4	749_602_794	301_252_0	1197_952_1588	22405_23516_23854_24468	23215_23602_24468_25442	23516_23854_24468_75778	23602_24468_25442_76021	180.14	253	0.71	9	0	0	[1, 3]	2	32	1	2	-1	1	1	-1	-1	23882.5	23882.5	NA	NA	graph_bin_annot3(7,21000,26000,c(1,2,5,6))	NA	Other	1518	180.142
181	OM10	1500	OM	0	12	789236	789356	791142	794003	789296	792572	(3:5)_(4:4)_(3:5a)_(4:4aCO)	2_nonsis	1787	3276	4766	4	198_888_2190	17_8_0	379_1769_4380	789236_789373_789623_791142	789356_789615_791142_794003	789373_789623_791142_827928	789615_791142_794003_828244	788.68	397	1.99	6	0	0	[1, 4]	2	32	1	2	-1	1	1	-1	-1	790934	790934	NA	NA	graph_bin_annot3(12,788000,795000,c(1,2,7,8))	NA	Other	2383	788.678
222	OM10	1500	OM	0	15	309144	309237	311489	312220	309190	311854	(5:3)_(4:4)_(6:2)_(4:4aCO)_(5:3a)_(4:4a)	2_nonsis	2253	2664	3075	6	552_422_428_778_484	378_201_1_386_60	725_642_856_1171_908	309144_309615_310070_310258_311312_311489	309237_309869_310257_310926_311429_312220	309615_310070_310258_311312_311489_360812	309869_310257_310926_311429_312220_360995	24.68	256	0.1	14	0	0	[2, 4]	2	32	1	2	-1	1	1	-1	-1	310522	310522	NA	NA	graph_bin_annot3(15,308000,313000,c(3,4,7,8))	NA	Other	1537.5	24.677
127	OM10	1500	OM	0	9	157619	157961	160764	161147	157790	160956	(6:2)_(5:3)_(4:4aCO)_(5:3a)_(5:3)_(4:4a)	2_nonsis	2804	3166	3527	6	332_420_1304_828_281	6_132_1010_578_0	657_708_1599_1079_562	157619_157967_158408_159685_160585_160764	157961_158276_158675_160007_160764_161147	157967_158408_159685_160585_160764_169820	158276_158675_160007_160764_161147_170156	1505.79	294	5.13	18	0	0	[3, 4]	2	32	1	2	-1	1	1	-1	-1	159373	159373	NA	NA	graph_bin_annot3(9,156000,162000,c(5,6,7,8))	NA	Other	1763.5	1505.79
166	OM10	1500	OM	0	12	233766	234128	235352	235684	233947	235518	(5:3)_(6:2)_(5:3a)_(6:2)_(4:4aCO)_(5:3a)_(4:4a)	2_nonsis	1225	1571	1917	7	222_117_220_212_370_430	16_0_0_35_57_0	428_234_439_389_684_860	233766_234144_234194_234378_234668_234824_235352	234128_234194_234378_234633_234767_235352_235684	234144_234194_234378_234668_234824_235352_259471	234194_234378_234633_234767_235352_235684_260086	356.83	160	2.24	9	0	0	[1, 4]	2	32	1	2	-1	1	1	-1	-1	234732	234732	NA	NA	graph_bin_annot3(12,232000,236000,c(1,2,7,8))	NA	Other	958.5	356.83
232	OM10	1500	OM	0	15	890409	890957	892736	892829	890683	892783	(5:3)_(6:2)_(5:3)_(4:4)_(4:4aCO)_(5:3a)_(4:4a)	2_nonsis	1780	2100	2419	7	433_244_116_606_542_158	0_0_0_322_189_11	866_487_233_890_895_306	890409_890957_891275_891444_891830_892523_892736	890957_891275_891444_891508_892334_892725_892829	890957_891275_891444_891830_892523_892736_996896	891275_891444_891508_892334_892725_892829_997902	322.28	201	1.6	14	0	0	[2, 4]	2	32	1	2	-1	1	1	-1	-1	891733	891733	NA	NA	graph_bin_annot3(15,889000,893000,c(3,4,7,8))	NA	Other	1209.5	322.282
220	OM10	1500	OM	0	15	112140	112969	117525	123885	112555	120705	(5:3)_(4:4aCO)_(6:2)_(5:3a)_(4:4a)_(5:3b)_(4:4a)	2_nonsis	4557	8150	11744	7	1744_1017_339_1590_202_3259	814_481_110_1260_0_0	2673_1553_568_1921_403_6518	112140_113783_115294_115446_117122_117367_117525	112969_114813_115336_115862_117367_117525_123885	113783_115294_115446_117122_117367_117525_154073	114813_115336_115862_117367_117525_123885_154995	554.25	978	0.57	46	0	0	[2, 3]	2	32	1	2	-1	1	1	-1	-1	116630	116630	NA	NA	graph_bin_annot3(15,111000,124000,c(3,4,5,6))	NA	Other	5872	554.246
85	OM10	1500	OM	0	5	473950	474020	475964	476183	473985	476073	(3:5)_(4:4)_(3:5a)_(2:6)_(3:5a)_(4:4)_(3:5b)_(4:4aCO)	2_nonsis	1945	2088	2232	8	149_538_118_146_388_504_244	57_432_0_0_140_198_0	241_645_237_292_636_810_489	473950_474077_474623_474722_474860_475154_475694_475964	474020_474191_474722_474860_475014_475496_475964_476183	474077_474623_474722_474860_475154_475694_475964_523260	474191_474722_474860_475014_475496_475964_476183_523683	1566.99	186	8.43	26	0	0	[2, 4]	2	32	1	2	-1	1	1	-1	-1	475029	475029	NA	NA	graph_bin_annot3(5,472000,477000,c(3,4,7,8))	NA	Other	1116	1566.99
26	OM10	1500	OM	0	3	135329	136159	137021	137201	135744	137111	(6:2)_(2:6)_(4:4aCO)	2_nonsis	863	1367	1871	3	730_637	0_232	1460_1042	135329_136159_137021	136159_136789_137201	136159_137021_218655	136789_137201_218906	19.25	156	0.12	3	0	0	[1, 4]	3	20	1	2	-1	2	2	0	0	136428	136428	NA	NA	graph_bin_annot3(3,134000,138000,c(1,2,7,8))	NA	Other	935.5	19.2481
215	OM10	1500	OM	0	14	412609	413686	414025	415654	413148	414840	(3:5)_(5:3)_(4:4aCO)	2_nonsis	340	1692	3044	3	700_992	0_15	1401_1968	412609_413686_414025	413686_414010_415654	413686_414025_547958	414010_415654_548436	370.65	253	1.46	3	0	0	[2, 4]	3	20	1	2	-1	2	2	0	0	413994	413994	NA	NA	graph_bin_annot3(14,411000,416000,c(3,4,7,8))	NA	Other	1522	370.649
139	OM10	1500	OM	0	10	347630	347852	349631	350244	347741	349937	(3:5)_(5:3)_(4:4aCO)	2_nonsis	1780	2196	2613	3	1120_1076	940_701	1300_1452	347630_348792_349631	347852_348930_350244	348792_349631_379811	348930_350244_380369	492.06	218	2.26	12	0	0	[3, 4]	3	20	1	2	-1	2	2	0	0	348839	348839	NA	NA	graph_bin_annot3(10,346000,351000,c(5,6,7,8))	NA	Other	1306.5	492.06
117	OM10	1500	OM	0	8	238170	238746	239033	239430	238458	239232	(3:5)_(4:4aCO)_(5:3)_(4:4a)	2_nonsis	288	774	1259	4	388_144_242	0_0_0	776_287_484	238170_238746_238946_239033	238746_238946_239033_239430	238746_238946_239033_316015	238946_239033_239430_317153	535.49	105	5.11	3	0	0	[2, 4]	3	20	1	2	-1	2	2	0	0	238845	238845	NA	NA	graph_bin_annot3(8,237000,240000,c(3,4,7,8))	NA	Other	629.5	535.491
58	OM10	1500	OM	0	4	1061165	1061318	1062037	1062818	1.06124e+06	1.06243e+06	(2:6)_(3:5)_(5:3)_(4:4aCO)	2_nonsis	720	1186	1652	4	110_446_630	0_248_76	221_643_1184	1061165_1061318_1061634_1062037	1061318_1061386_1061961_1062818	1061318_1061634_1062037_1078458	1061386_1061961_1062818_1078855	4.94	138	0.04	5	0	0	[2, 4]	3	20	1	2	-1	2	2	0	0	1.06183e+06	1.06183e+06	NA	NA	graph_bin_annot3(4,1060000,1063000,c(3,4,7,8))	NA	Other	826	4.9354
91	OM10	1500	OM	0	6	193973	194109	195471	195636	194041	195553	(6:2)_(4:4aCO)_(3:5)_(4:4a)	2_nonsis	1363	1512	1662	4	394_828_291	241_630_96	547_1025_486	193973_194350_195150_195471	194109_194520_195375_195636	194350_195150_195471_202731	194520_195375_195636_202970	161.88	138	1.17	9	0	0	[2, 4]	3	20	1	2	-1	2	2	0	0	194797	194797	NA	NA	graph_bin_annot3(6,192000,196000,c(3,4,7,8))	NA	Other	831	161.881
201	OM10	1500	OM	0	13	700620	701024	702308	702452	700822	702380	(3:5)_(4:4)_(5:3)_(4:4aCO)	2_nonsis	1285	1558	1831	4	603_563_392	220_62_0	986_1064_784	700620_701244_701668_702308	701024_701606_702308_702452	701244_701668_702308_732051	701606_702308_702452_732373	1127.74	152	7.4	5	0	0	[3, 4]	3	20	1	2	-1	2	2	0	0	701601	701601	NA	NA	graph_bin_annot3(13,699000,703000,c(5,6,7,8))	NA	Other	915.5	1127.74
158	OM10	1500	OM	0	11	377390	377843	379215	379423	377617	379319	(3:5)_(4:4)_(6:2)_(4:4aCO)	2_nonsis	1373	1702	2032	4	446_698_559	111_494_359	780_902_759	377390_377954_378664_379215	377843_378170_378856_379423	377954_378664_379215_384228	378170_378856_379423_384363	5.43	169	0.03	18	0	0	[2, 3]	3	20	1	2	-1	2	2	0	0	378468	378468	NA	NA	graph_bin_annot3(11,376000,380000,c(3,4,5,6))	NA	Other	1016	5.4289
53	OM10	1500	OM	0	4	848136	848397	849796	850164	848266	849980	(6:2)_(3:5)_(2:6)_(4:4aCO)	2_nonsis	1400	1714	2027	4	402_976_335	0_615_61	804_1338_609	848136_848397_849555_849796	848397_848940_849735_850164	848397_849555_849796_855461	848940_849735_850164_855709	355.84	169	2.11	8	0	0	[2, 3]	3	20	1	2	-1	2	2	0	0	849123	849123	NA	NA	graph_bin_annot3(4,847000,851000,c(3,4,5,6))	NA	Other	1013.5	355.843
37	OM10	1500	OM	0	4	231260	231400	233237	233528	231330	233382	(5:3)_(4:4aCO)_(3:5)_(4:4a)	2_nonsis	1838	2052	2267	4	1181_592_280	845_294_103	1517_889_457	231260_232245_233071_233237	231400_232777_233134_233528	232245_233071_233237_240657	232777_233134_233528_240792	168.79	189	0.89	10	0	0	[3, 4]	3	20	1	2	-1	2	2	0	0	232356	232356	NA	NA	graph_bin_annot3(4,230000,234000,c(5,6,7,8))	NA	Other	1133.5	168.791
194	OM10	1500	OM	0	13	227027	227957	228901	229206	227492	229054	(2:6)_(4:4aCO)_(2:6)_(5:3)_(4:4a)	2_nonsis	945	1562	2178	5	570_172_378_442	21_0_0_0	1119_344_755_884	227027_227978_228146_228322_228901	227957_228146_228322_228901_229206	227978_228146_228322_228901_281241	228146_228322_228901_229206_282022	99.7	181	0.55	6	0	0	[2, 4]	3	20	1	2	-1	2	2	0	0	228273	228273	NA	NA	graph_bin_annot3(13,226000,230000,c(3,4,7,8))	NA	Other	1089	99.6952
75	OM10	1500	OM	0	5	70969	71501	73131	73426	71234.8	73278.8	(4:4aCO)_(5:3)_(4:4a)_(3:5)_(4:4a)	2_nonsis	1631	2044	2456	5	931_278_446_388	536_90_288_141	1326_465_605_636	70969_72037_72385_72790_73131	71501_72295_72502_72990_73426	72037_72385_72790_73131_160729	72295_72502_72990_73426_160912	45.9	204	0.22	15	0	0	[1, 3]	3	20	1	2	-1	2	2	0	0	72256.8	72256.8	NA	NA	graph_bin_annot3(5,69000,74000,c(1,2,5,6))	NA	Other	1228	45.8993
126	OM10	1500	OM	0	9	141022	141141	143092	143302	141081	143197	(3:5)_(2:6)_(4:4aCO)_(5:3)_(4:4a)	2_nonsis	1952	2116	2279	5	998_216_660_242	849_32_482_54	1147_400_837_430	141022_141990_142201_142872_143092	141141_142169_142390_143038_143302	141990_142201_142872_143092_157619	142169_142390_143038_143302_157961	760.05	190	4.01	29	0	0	[3, 4]	3	20	1	2	-1	2	2	0	0	142139	142139	NA	NA	graph_bin_annot3(9,140000,144000,c(5,6,7,8))	NA	Other	1139.5	760.052
103	OM10	1500	OM	0	7	436065	436337	438470	438674	436201	438572	(2:6)_(4:4aCO)_(5:3)_(6:2)_(4:4a)	2_nonsis	2134	2371	2608	5	458_1020_410_484	206_575_22_324	709_1466_797_643	436065_436543_437349_438031_438470	436337_436774_438009_438146_438674	436543_437349_438031_438470_598733	436774_438009_438146_438674_598948	30.6	217	0.14	16	0	0	[2, 4]	3	20	1	2	-1	2	2	0	0	437386	437386	NA	NA	graph_bin_annot3(7,435000,439000,c(3,4,7,8))	NA	Other	1304	30.5995
9	OM10	1500	OM	0	2	75576	75822	77034	77154	75699	77094	(3:5)_(3:5a)_(4:4aCO)_(6:2)_(5:3)_(4:4a)	2_nonsis	1213	1395	1577	6	174_190_734_114_183	0_0_522_0_81	348_381_945_228_285	75576_75822_75924_76725_76869_77034	75822_75924_76203_76869_76953_77154	75822_75924_76725_76869_77034_115894	75924_76203_76869_76953_77154_116084	12.34	131	0.09	12	0	0	[2, 4]	3	20	1	2	-1	2	2	0	0	76396.5	76396.5	NA	NA	graph_bin_annot3(2,74000,78000,c(3,4,7,8))	NA	Other	788.5	12.3385
90	OM10	1500	OM	0	6	85636	85688	87512	87949	85662.2	87730.2	(2:6)_(4:4aCO)_(5:3)_(4:4a)_(5:3a)_(4:4a)	2_nonsis	1825	2068	2312	6	143_404_438_828_256	0_19_96_717_0	286_790_780_938_511	85636_85688_85941_86574_87438_87512	85688_85922_86478_86721_87512_87949	85688_85941_86574_87438_87512_193973	85922_86478_86721_87512_87949_194109	68.11	193	0.35	10	0	0	[2, 3]	3	20	1	2	-1	2	2	0	0	86696.2	86696.2	NA	NA	graph_bin_annot3(6,84000,88000,c(3,4,5,6))	NA	Other	1156	68.1086
244	OM10	1500	OM	0	16	700101	700285	703359	703434	700193	703397	(5:3)_(4:4)_(3:5)_(2:6)_(3:5a)_(4:4aCO)	2_nonsis	3075	3204	3332	6	202_1062_1390_463_88	24_29_259_229_0	379_2094_2521_697_175	700101_700309_700509_702662_703259_703359	700285_700480_702403_703030_703359_703434	700309_700509_702662_703259_703359_833382	700480_702403_703030_703359_703434_833507	262.56	277	0.95	13	0	0	[2, 4]	3	20	1	2	-1	2	2	0	0	701795	701795	NA	NA	graph_bin_annot3(16,699000,704000,c(3,4,7,8))	NA	Other	1666	262.564
204	OM10	1500	OM	0	13	850650	851409	854292	854948	851030	854620	(3:5)_(3:5a)_(2:6)_(4:4)_(5:3)_(4:4aCO)	2_nonsis	2884	3590	4297	6	1106_180_392_1339_573	643_0_2_801_0	1570_361_781_1877_1146	850650_852052_852220_852415_853802_854292	851409_852220_852413_853001_854292_854948	852052_852220_852415_853802_854292_917437	852220_852413_853001_854292_854948_924431	1070.49	358	2.99	17	0	0	[2, 4]	3	20	1	2	-1	2	2	0	0	852825	852825	NA	NA	graph_bin_annot3(13,849000,855000,c(3,4,7,8))	NA	Other	2148.5	1070.49
102	OM10	1500	OM	0	7	398049	398572	400297	401117	398311	400707	(2:6)_(4:4)_(5:3)_(3:5)_(4:4)_(6:2)_(4:4aCO)	2_nonsis	1726	2396	3067	7	609_344_252_144_570_478	253_18_0_0_380_0	965_669_505_288_760_955	398049_398825_399032_399494_399537_400162_400297	398572_399014_399494_399537_399782_400297_401117	398825_399032_399494_399537_400162_400297_436065	399014_399494_399537_399782_400297_401117_436337	1587.23	255	6.22	10	0	0	[3, 4]	3	20	1	2	-1	2	2	0	0	399509	399509	NA	NA	graph_bin_annot3(7,397000,402000,c(5,6,7,8))	NA	Other	1533.5	1587.23
132	OM10	1500	OM	0	9	357298	357540	360876	360955	357419	360915	(2:6)_(3:5)_(4:4aCO)_(5:3)_(4:4a)_(5:3a)_(4:4a)	2_nonsis	3337	3496	3656	7	220_276_1114_643_900_344	0_62_951_522_716_194	440_489_1277_764_1083_495	357298_357540_357800_358980_359599_360460_360876	357540_357738_358029_359077_359744_360682_360955	357540_357800_358980_359599_360460_360876_412645	357738_358029_359077_359744_360682_360955_415204	97.23	304	0.32	22	0	0	[1, 4]	3	20	1	2	-1	2	2	0	0	359167	359167	NA	NA	graph_bin_annot3(9,356000,361000,c(1,2,7,8))	NA	Other	1828	97.2275
79	OM10	1500	OM	0	5	223802	224276	230208	230344	224039	230276	(5:3)_(4:4)_(3:5)_(5:3)_(3:5)_(4:4aCO)_(3:5)_(4:4a)	2_nonsis	5933	6237	6541	8	1318_306_431_888_1076_196_2022	953_0_0_514_900_3_1816	1683_612_862_1263_1251_388_2229	223802_225229_225485_225841_226861_228004_228115_230208	224276_225485_225841_226347_227104_228112_228392_230344	225229_225485_225841_226861_228004_228115_230208_237481	225485_225841_226347_227104_228112_228392_230344_238122	1740.72	545	3.2	34	0	0	[1, 4]	3	20	1	2	-1	2	2	0	0	227158	227158	NA	NA	graph_bin_annot3(5,222000,231000,c(1,2,7,8))	NA	Other	3270.5	1740.72
171	OM10	1500	OM	0	12	416464	416793	419081	419132	416628	419106	(3:5)_(4:4)_(6:2)_(5:3)_(4:4aCO)_(3:5a)_(2:6)_(3:5a)_(4:4a)	2_nonsis	2289	2478	2667	9	268_104_212_122_468_548_84_670	83_0_54_9_292_370_0_600	454_207_371_236_645_726_168_741	416464_416876_416918_417137_417298_417665_418313_418391_419081	416793_416918_417083_417289_417373_417943_418391_418481_419132	416876_416918_417137_417298_417665_418313_418391_419081_439126	416918_417083_417289_417373_417943_418391_418481_419132_439413	424.94	222	1.91	23	0	0	[2, 4]	3	20	1	2	-1	2	2	0	0	417868	417868	NA	NA	graph_bin_annot3(12,415000,420000,c(3,4,7,8))	NA	Other	1333.5	424.938
42	OM10	1500	OM	0	4	372201	372238	375335	375458	372220	375396	(2:6)_(4:4)_(6:2)_(5:3)_(4:4aCO)_(5:3)_(4:4a)_(5:3)_(4:4a)	2_nonsis	3098	3177	3256	9	432_574_286_313_256_810_80_426	308_332_0_67_0_639_6_303	556_817_572_559_512_981_153_549	372201_372546_373089_373363_373728_373922_374879_374909_375335	372238_372757_373363_373661_373922_374240_374903_375032_375458	372546_373089_373363_373728_373922_374879_374909_375335_402050	372757_373363_373661_373922_374240_374903_375032_375458_402371	99.2	271	0.37	34	0	0	[1, 4]	3	20	1	2	-1	2	2	0	0	373808	373808	NA	NA	graph_bin_annot3(4,371000,376000,c(1,2,7,8))	NA	Other	1628	99.2016
169	OM10	1500	OM	0	12	340008	340119	341926	341974	340064	341950	(4:4ai)_(3:5)_(4:4)_(6:2)_(4:4bCO)	2_nonsis	1808	1886	1965	5	970_334_350_234	720_0_0_0	1219_668_699_467	340008_340839_341227_341507_341926	340119_341227_341507_341926_341974	340839_341227_341507_341926_398453	341227_341507_341926_341974_398570	2882.28	164	17.62	14	0	0	[1, 3]	3	21	1	2	-1	2	2	0	0	341007	341007	NA	NA	graph_bin_annot3(12,339000,342000,c(1,2,5,6))	NA	Other	982.5	2882.28
28	OM10	1500	OM	0	3	224674	224994	226498	227570	224834	227034	(6:2i)_(5:3)_(5:3a)_(4:4)_(5:3b)_(4:4)	2_sis	1505	2200	2895	0	382_235_184_470_930	94_0_0_0_0	669_470_367_940_1860	224674_225088_225343_225558_225710_226498	224994_225343_225558_225710_226498_227570	225088_225343_225558_225710_226498_307039	225343_225558_225710_226498_227570_316620	2807.75	241	11.65	9	0	0	[]	0	1	2	1	1	2	2	1	1	225934	225384	226484	NA	graph_bin_annot3(3,223000,228000,c(1,2,7,8))	NA	>2 Chr CO	1447.5	2807.75
66	OM10	1500	OM	0	4	1446792	1446979	1447313	1447362	1.44689e+06	1.44734e+06	(3:5)_(4:4)_(3:5a)_(4:4)	2_sis	335	452	569	0	111_184_156	0_135_100	222_234_213	1446792_1446979_1447149_1447313	1446979_1447014_1447213_1447362	1446979_1447149_1447313_1459261	1447014_1447213_1447362_1459669	287.73	47	6.07	11	0	0	[]	0	1	2	1	1	2	2	1	1	1.44711e+06	1.447e+06	1.44722e+06	NA	graph_bin_annot3(4,1445000,1448000,c(3,4,7,8))	NA	>2 Chr CO	284.5	287.734
116	OM10	1500	OM	0	8	142800	142863	144393	144688	142832	144540	(2:6)_(2:6ai)_(3:5)_(4:4)	2_sis	1531	1709	1887	0	372_572_765	0_184_569	743_961_961	142800_142863_143727_144393	142863_143543_143824_144688	142863_143727_144393_238170	143543_143824_144688_238746	672.7	157	4.28	7	0	0	[]	0	1	2	1	1	2	2	1	1	143686	143259	144113	NA	graph_bin_annot3(8,141000,145000,c(3,4,5,6))	NA	>2 Chr CO	943.5	672.696
133	OM10	1500	OM	0	9	412645	415204	416339	416694	413924	416516	(6:2i)_(5:3)_(4:4)	2_sis	1136	2592	4048	0	1525_1067	163_807	2887_1327	412645_415367_416339	415204_415532_416694	415367_416339_434270	415532_416694_439888	129.8	337	0.39	13	0	0	[]	0	1	2	1	1	2	2	1	1	415220	414572	415868	NA	graph_bin_annot3(9,411000,417000,c(3,4,7,8))	NA	>2 Chr CO	2024	129.801
3	OM10	1500	OM	0	1	90516	90665	95139	95169	90590.2	95154.2	(5:3)_(4:4aCO)_(3:5)_(4:4a)	3	4475	4564	4652	0	1416_1220_1927	964_507_1576	1868_1934_2278	90516_91629_92891_95139	90665_92384_93563_95169	91629_92891_95139_128756	92384_93563_95169_129476	829.64	387	2.14	21	0	0	[2, 4]	0	2	2	2	0	2	2	0	0	92872.2	91731.2	94013.2	NA	graph_bin_annot3(1,89000,96000,c(3,4,5,6,7,8))	NA	dCO	2326	829.642
29	OM10	1500	OM	0	4	34237	34987	39986	40439	34612.2	40212.2	(5:3)_(4:4ai)_(5:3)_(5:3a)_(6:2i)_(4:4ai)_(4:4bCO)_(3:5)_(4:4b)	4	5000	5600	6201	0	570_256_1014_1270_664_1038_320_470	0_0_309_501_0_423_0_0	1141_511_1718_2040_1327_1653_639_939	34237_34987_35378_35807_37597_37847_39347_39500_39986	34987_35378_35498_37096_37847_38924_39500_39986_40439	34987_35378_35807_37597_37847_39347_39500_39986_44032	35378_35498_37096_37847_38924_39500_39986_40439_45363	307.48	516	0.6	14	0	0	[2, 4]	0	2	2	2	0	2	3	1	0	37412.2	36012.2	38812.2	NA	graph_bin_annot3(4,33000,41000)	NA	dCO	3100.5	307.476
33	OM10	1500	OM	0	4	137047	137547	139926	140600	137297	140263	(6:2)_(4:4)_(2:6)_(5:3)_(6:2)_(4:4)_(4:4aCO)	3	2380	2966	3552	0	380_278_736_706_408_460	0_14_0_0_182_0	759_541_1473_1411_633_919	137047_137547_137820_138088_139293_139681_139926	137547_137806_138088_139293_139499_139926_140600	137547_137820_138088_139293_139681_139926_176273	137806_138088_139293_139499_139926_140600_176423	175.21	296	0.59	8	0	0	[1, 3]	0	2	2	2	0	2	2	0	0	138780	138038	139522	NA	graph_bin_annot3(4,136000,141000,c(1,2,3,4,5,6))	NA	dCO	1776	175.207
47	OM10	1500	OM	0	4	613630	613738	617421	617533	613684	617477	(3:5)_(2:6)_(3:5)_(4:4ai)_(3:5a)_(2:6)_(3:5b)_(3:5c)_(4:4bi)_(3:5d)_(4:4cCO)_(5:3)_(4:4c)	3	3684	3793	3902	0	93_62_1026_746_484_202_200_95_225_444_136_81	6_3_925_641_334_0_54_0_126_270_4_0	180_120_1127_852_633_405_345_190_324_617_268_162	613630_613744_613813_614789_615581_615975_616214_616434_616559_616750_617153_617371_617421	613738_613810_613864_614940_615641_616214_616380_616559_616624_616883_617367_617421_617533	613744_613813_614789_615581_615975_616214_616434_616559_616750_617153_617371_617421_628602	613810_613864_614940_615641_616214_616380_616559_616624_616883_617367_617421_617533_629487	459.49	325	1.41	55	0	0	[1, 3]	0	2	2	2	0	2	2	0	0	615580	614632	616529	NA	graph_bin_annot3(4,612000,618000,c(1,2,3,4,5,6))	NA	dCO	1951	459.486
119	OM10	1500	OM	0	8	360186	360262	362567	362829	360224	362698	(2:6)_(3:5)_(4:4)_(3:5)_(5:3)_(4:4ai)_(4:4bi)_(4:4cCO)	4	2306	2474	2642	0	114_114_134_652_394_468_598	0_0_54_575_297_0_63	229_227_215_729_492_935_1132	360186_360262_360415_360543_361205_361569_361697_362567	360262_360415_360489_360630_361272_361697_362504_362829	360262_360415_360543_361205_361569_361697_362567_463706	360415_360489_360630_361272_361697_362504_362829_463854	643.08	220	2.92	17	0	0	[1, 3]	0	2	2	2	0	2	3	1	0	361461	360842	362080	NA	graph_bin_annot3(8,359000,363000)	NA	dCO	1321	643.083
123	OM10	1500	OM	0	9	98435	98672	99653	99761	98553.2	99707.2	(5:3)_(4:4ai)_(5:3)_(4:4)_(4:4bCO)	3	982	1154	1325	0	248_186_358_362	0_0_0_6	497_371_715_718	98435_98672_98932_99043_99653	98672_98932_99043_99647_99761	98672_98932_99043_99653_124830	98932_99043_99647_99761_125455	39.48	110	0.36	5	0	0	[3, 4]	0	2	2	2	0	2	2	0	0	99130.2	98841.8	99418.8	NA	graph_bin_annot3(9,97000,100000,c(1,2,5,6,7,8))	NA	dCO	662.5	39.4832
200	OM10	1500	OM	0	13	556437	556610	557425	557517	556523	557471	(5:3)_(5:3a)_(4:4aCO)	3	816	948	1079	0	464_484	0_60	928_907	556437_556610_557425	556610_557365_557517	556610_557425_700620	557365_557517_701024	1099.11	90	12.23	3	0	0	[1, 2]	0	2	2	2	0	2	2	0	0	556997	556760	557234	NA	graph_bin_annot3(13,555000,558000,c(1,2,3,4,5,6))	NA	dCO	539.5	1099.11
243	OM10	1500	OM	0	16	642789	643790	644963	645683	643289	645323	(5:3)_(4:4)_(4:4aCO)	3	1174	2034	2893	0	892_1142	5_395	1779_1888	642789_643795_644963	643790_644568_645683	643795_644963_700101	644568_645683_700285	515.26	241	2.14	5	0	0	[2, 4]	0	2	2	2	0	2	2	0	0	644306	643798	644815	NA	graph_bin_annot3(16,641000,646000,c(3,4,5,6,7,8))	NA	dCO	1446.5	515.256
4	OM10	1500	OM	0	1	128756	129476	130975	131303	129116	131139	(3:5)_(6:2i)_(4:4aCO)_(6:2ai)_(5:3)_(4:4bCO)	4	1500	2023	2546	0	770_684_268_100_203	41_108_0_0_0	1498_1259_535_199_406	128756_129517_130362_130776_130897_130975	129476_130254_130776_130897_130975_131303	129517_130362_130776_130897_130975_138499	130254_130776_130897_130975_131303_138650	3014.05	212	14.22	8	0	0	[1, 2, 3, 4]	0	3	2	3	-1	2	2	-1	-1	130128	129622	130633	NA	graph_bin_annot3(1,127000,132000)	NA	dCO	1273	3014.05
359	OM10	1500	OM	0	7	1042643	1043244	1064130	1090940	1.04294e+06	1.07754e+06	2:6_2:6	3	20887	34592	48296	0	0	NA	0	NA	NA	NA	NA	1402.64	4021	0.35	14	0	0	NA	0	4	1	4	-3	1	1	-3	-3	1.06024e+06	1.06024e+06	NA	NA	graph_bin_annot3(7,1041000,1091000)	NA	dCO	24148	1402.64
61	OM11	1500	OM	1	5	441963	442012	442069	442111	441988	442090	05:03:00	1	58	102	147	1	102	57	148	441963_442069	442012_442111	442069_460411	442111_461582	17.77	12	1.45	2	0	0	[]	1	1	1	0	1	1	1	1	1	442039	442039	NA	NA	graph_bin_annot3(5,440000,443000,c(7,8))	NA	One-Sided	73.5	17.7675
67	OM11	1500	OM	1	6	119126	119224	119229	119328	119175	119279	05:03:00	1	6	104	201	1	104	5	202	119126_119229	119224_119328	119229_155336	119328_155718	201.86	17	12.06	2	0	0	[]	1	1	1	0	1	1	1	1	1	119227	119227	NA	NA	graph_bin_annot3(6,118000,120000,c(5,6))	NA	One-Sided	100.5	201.858
97	OM11	1500	OM	1	8	297072	297365	297365	297421	297219	297393	05:03:00	1	1	174	348	1	174	0	349	297072_297365	297365_297421	297365_360543	297421_360630	162.37	29	5.6	1	0	0	[]	1	1	1	0	1	1	1	1	1	297306	297306	NA	NA	graph_bin_annot3(8,296000,298000,c(3,4))	NA	One-Sided	174	162.375
98	OM11	1500	OM	1	8	360543	360630	360630	360898	360586	360764	05:03:00	1	1	178	354	1	178	0	355	360543_360630	360630_360898	360630_379789	360898_380530	301.55	29	10.23	1	0	0	[]	1	1	1	0	1	1	1	1	1	360675	360675	NA	NA	graph_bin_annot3(8,359000,361000,c(3,4))	NA	One-Sided	177	301.553
10	OM11	1500	OM	1	2	292212	292254	292290	292541	292233	292415	05:03:00	1	37	182	328	1	182	36	329	292212_292290	292254_292541	292290_323214	292541_323896	153.49	27	5.62	5	0	0	[]	1	1	1	0	1	1	1	1	1	292324	292324	NA	NA	graph_bin_annot3(2,291000,293000,c(1,2))	NA	One-Sided	164	153.491
14	OM11	1500	OM	1	2	419495	419604	419604	419859	419550	419732	05:03:00	1	1	182	363	1	182	0	364	419495_419604	419604_419859	419604_534745	419859_534864	99.7	30	3.3	1	0	0	[]	1	1	1	0	1	1	1	1	1	419640	419640	NA	NA	graph_bin_annot3(2,418000,420000,c(5,6))	NA	One-Sided	181.5	99.6952
87	OM11	1500	OM	1	7	766129	766363	766363	766579	766246	766471	05:03:00	1	1	225	449	1	225	0	450	766129_766363	766363_766579	766363_801970	766579_802249	988.07	37	26.43	1	0	0	[]	1	1	1	0	1	1	1	1	1	766358	766358	NA	NA	graph_bin_annot3(7,765000,767000,c(1,2))	NA	One-Sided	224.5	988.068
168	OM11	1500	OM	1	13	517277	517743	517743	517791	517510	517767	05:03:00	1	1	257	513	1	257	0	514	517277_517743	517743_517791	517743_538839	517791_539007	99.2	43	2.32	1	0	0	[]	1	1	1	0	1	1	1	1	1	517638	517638	NA	NA	graph_bin_annot3(13,516000,518000,c(5,6))	NA	One-Sided	256.5	99.2016
71	OM11	1500	OM	1	7	48448	48835	48835	49026	48641.5	48930.5	05:03:00	1	1	289	577	1	289	0	578	48448_48835	48835_49026	48835_53982	49026_54056	94.76	48	1.97	1	0	0	[]	1	1	1	0	1	1	1	1	1	48786	48786	NA	NA	graph_bin_annot3(7,47000,50000,c(5,6))	NA	One-Sided	288.5	94.7598
84	OM11	1500	OM	1	7	581464	581660	581814	581949	581562	581882	05:03:00	1	155	320	484	1	320	154	485	581464_581814	581660_581949	581814_609958	581949_610218	130.79	40	3.25	4	0	0	[]	1	1	1	0	1	1	1	1	1	581722	581722	NA	NA	graph_bin_annot3(7,580000,582000,c(5,6))	NA	One-Sided	242	130.788
185	OM11	1500	OM	1	14	715182	715380	715430	715791	715281	715611	05:03:00	1	51	330	608	1	330	50	609	715182_715430	715380_715791	715430_781274	715791_784333	167.31	51	3.31	3	0	0	[]	1	1	1	0	1	1	1	1	1	715446	715446	NA	NA	graph_bin_annot3(14,714000,716000,c(7,8))	NA	One-Sided	304	167.31
18	OM11	1500	OM	1	3	40637	40987	41015	41289	40812	41152	05:03:00	1	29	340	651	1	340	28	652	40637_41015	40987_41289	41015_51650	41289_52371	439.74	54	8.11	3	0	0	[]	1	1	1	0	1	1	1	1	1	40982	40982	NA	NA	graph_bin_annot3(3,39000,42000,c(5,6))	NA	One-Sided	325.5	439.745
78	OM11	1500	OM	1	7	271853	272144	272144	272568	271998	272356	05:03:00	1	1	358	714	1	358	0	715	271853_272144	272144_272568	272144_370641	272568_370822	1627.2	59	27.37	1	0	0	[]	1	1	1	0	1	1	1	1	1	272177	272177	NA	NA	graph_bin_annot3(7,270000,273000,c(7,8))	NA	One-Sided	357	1627.2
46	OM11	1500	OM	1	4	1269687	1269918	1269918	1270457	1.2698e+06	1.27019e+06	05:03:00	1	1	385	769	1	385	0	770	1269687_1269918	1269918_1270457	1269918_1300388	1270457_1300582	841.49	64	13.14	1	0	0	[]	1	1	1	0	1	1	1	1	1	1269995	1269995	NA	NA	graph_bin_annot3(4,1268000,1271000,c(1,2))	NA	One-Sided	384.5	841.487
38	OM11	1500	OM	1	4	722270	722407	722687	722776	722338	722732	05:03:00	1	281	393	505	1	393	280	506	722270_722687	722407_722776	722687_834537	722776_834720	142.63	42	3.39	2	0	0	[]	1	1	1	0	1	1	1	1	1	722535	722535	NA	NA	graph_bin_annot3(4,721000,723000,c(1,2))	NA	One-Sided	252.5	142.633
32	OM11	1500	OM	1	4	497463	498138	498138	498305	497800	498222	05:03:00	1	1	421	841	1	421	0	842	497463_498138	498138_498305	498138_538707	498305_538878	6.91	70	0.1	1	0	0	[]	1	1	1	0	1	1	1	1	1	498011	498011	NA	NA	graph_bin_annot3(4,496000,499000,c(5,6))	NA	One-Sided	420.5	6.9096
41	OM11	1500	OM	1	4	945892	946425	946452	946721	946158	946586	05:03:00	1	28	428	828	1	428	27	829	945892_946452	946425_946721	946452_1013982	946721_1014713	132.76	69	1.93	2	0	0	[]	1	1	1	0	1	1	1	1	1	946372	946372	NA	NA	graph_bin_annot3(4,944000,947000,c(5,6))	NA	One-Sided	414	132.762
198	OM11	1500	OM	1	15	638364	639159	639159	639225	638762	639192	05:03:00	1	1	430	860	1	430	0	861	638364_639159	639159_639225	639159_770868	639225_771765	576.95	72	8.06	1	0	0	[]	1	1	1	0	1	1	1	1	1	638977	638977	NA	NA	graph_bin_annot3(15,637000,640000,c(5,6))	NA	One-Sided	430	576.949
209	OM11	1500	OM	1	16	404106	404554	404667	404858	404330	404762	05:03:00	1	114	432	751	1	432	113	752	404106_404667	404554_404858	404667_465383	404858_466824	91.31	63	1.46	4	0	0	[]	1	1	1	0	1	1	1	1	1	404546	404546	NA	NA	graph_bin_annot3(16,403000,405000,c(5,6))	NA	One-Sided	375.5	91.305
57	OM11	1500	OM	1	5	326423	326990	326999	327363	326707	327181	05:03:00	1	10	474	939	1	474	9	940	326423_326999	326990_327363	326999_332482	327363_333114	136.71	78	1.75	2	0	0	[]	1	1	1	0	1	1	1	1	1	326944	326944	NA	NA	graph_bin_annot3(5,325000,328000,c(3,4))	NA	One-Sided	469.5	136.711
148	OM11	1500	OM	1	12	301472	301852	302004	302282	301662	302143	05:03:00	1	153	481	809	1	481	152	810	301472_302004	301852_302282	302004_387156	302282_387519	179.16	67	2.66	3	0	0	[]	1	1	1	0	1	1	1	1	1	301902	301902	NA	NA	graph_bin_annot3(12,300000,303000,c(1,2))	NA	One-Sided	404.5	179.155
107	OM11	1500	OM	1	9	165195	166074	166141	166203	165634	166172	05:03:00	1	68	538	1007	1	538	67	1008	165195_166141	166074_166203	166141_170156	166203_170408	153	84	1.82	3	0	0	[]	1	1	1	0	1	1	1	1	1	165903	165903	NA	NA	graph_bin_annot3(9,164000,167000,c(1,2))	NA	One-Sided	503.5	152.998
170	OM11	1500	OM	1	13	540798	541246	541511	541716	541022	541614	05:03:00	1	266	592	917	1	592	265	918	540798_541511	541246_541716	541511_588927	541716_589273	756.1	76	9.9	3	0	0	[]	1	1	1	0	1	1	1	1	1	541318	541318	NA	NA	graph_bin_annot3(13,539000,542000,c(1,2))	NA	One-Sided	458.5	756.104
159	OM11	1500	OM	1	12	1014017	1014332	1014670	1014976	1.01417e+06	1.01482e+06	05:03:00	1	339	648	958	1	648	338	959	1014017_1014670	1014332_1014976	1014670_1022675	1014976_1022756	235.42	80	2.95	6	0	0	[]	1	1	1	0	1	1	1	1	1	1.0145e+06	1.0145e+06	NA	NA	graph_bin_annot3(12,1013000,1015000,c(3,4))	NA	One-Sided	479	235.419
95	OM11	1500	OM	1	8	190024	190339	190671	191072	190182	190872	05:03:00	1	333	690	1047	1	690	332	1048	190024_190671	190339_191072	190671_236251	191072_237146	3721.3	87	42.69	2	0	0	[]	1	1	1	0	1	1	1	1	1	190526	190526	NA	NA	graph_bin_annot3(8,189000,192000,c(5,6))	NA	One-Sided	523.5	3721.3
182	OM11	1500	OM	1	14	427295	427451	427451	428693	427373	428072	05:03:00	1	1	699	1397	1	699	0	1398	427295_427451	427451_428693	427451_542443	428693_543829	1218.55	116	10.48	1	0	0	[]	1	1	1	0	1	1	1	1	1	427722	427722	NA	NA	graph_bin_annot3(14,426000,429000,c(3,4))	NA	One-Sided	698.5	1218.55
141	OM11	1500	OM	1	12	115422	116205	116401	116734	115814	116568	05:03:00	1	197	754	1311	1	754	196	1312	115422_116401	116205_116734	116401_135409	116734_135677	181.62	109	1.66	7	0	0	[]	1	1	1	0	1	1	1	1	1	116190	116190	NA	NA	graph_bin_annot3(12,114000,117000,c(5,6))	NA	One-Sided	655.5	181.623
155	OM11	1500	OM	1	12	778158	779222	779607	780114	778690	779860	05:03:00	1	386	1170	1955	1	1170	385	1956	778158_779607	779222_780114	779607_836343	780114_837497	202.35	163	1.24	3	0	0	[]	1	1	1	0	1	1	1	1	1	779275	779275	NA	NA	graph_bin_annot3(12,777000,781000,c(7,8))	NA	One-Sided	977.5	202.352
212	OM11	1500	OM	1	16	678599	678709	678709	678816	678654	678762	03:05:00	1	1	108	216	1	108	0	217	678599_678709	678709_678816	678709_681542	678816_681719	397.3	18	22.08	1	0	0	[]	1	2	1	0	1	1	1	1	1	678708	678708	NA	NA	graph_bin_annot3(16,677000,679000,c(7,8))	NA	One-Sided	108	397.3
12	OM11	1500	OM	1	2	382571	382644	382823	382880	382608	382852	03:05:00	1	180	244	308	1	244	179	309	382571_382823	382644_382880	382823_416426	382880_417367	1.48	26	0.06	3	0	0	[]	1	2	1	0	1	1	1	1	1	382730	382730	NA	NA	graph_bin_annot3(2,381000,383000,c(5,6))	NA	One-Sided	154	1.4806
177	OM11	1500	OM	1	14	52324	52659	52659	52850	52491.5	52754.5	03:05:00	1	1	263	525	1	263	0	526	52324_52659	52659_52850	52659_86514	52850_86730	291.68	44	6.67	1	0	0	[]	1	2	1	0	1	1	1	1	1	52623	52623	NA	NA	graph_bin_annot3(14,51000,53000,c(5,6))	NA	One-Sided	262.5	291.683
93	OM11	1500	OM	1	8	84777	84820	85033	85109	84798.8	85070.8	03:05:00	1	214	272	331	1	272	213	332	84777_85033	84820_85109	85033_95003	85109_96126	0.49	28	0.02	4	0	0	[]	1	2	1	0	1	1	1	1	1	84934.8	84934.8	NA	NA	graph_bin_annot3(8,83000,86000,c(1,2))	NA	One-Sided	165.5	0.4935
132	OM11	1500	OM	1	11	340714	340743	340811	341198	340728	341004	03:05:00	1	69	276	483	1	276	68	484	340714_340811	340743_341198	340811_379301	341198_379495	412.6	40	10.26	4	0	0	[]	1	2	1	0	1	1	1	1	1	340866	340866	NA	NA	graph_bin_annot3(11,339000,342000,c(3,4))	NA	One-Sided	241.5	412.6
75	OM11	1500	OM	1	7	123839	124322	124322	124460	124081	124391	03:05:00	1	1	310	620	1	310	0	621	123839_124322	124322_124460	124322_192332	124460_193477	522.66	52	10.13	1	0	0	[]	1	2	1	0	1	1	1	1	1	124236	124236	NA	NA	graph_bin_annot3(7,122000,125000,c(5,6))	NA	One-Sided	310	522.659
120	OM11	1500	OM	1	10	317305	317491	317491	317989	317398	317740	03:05:00	1	1	342	683	1	342	0	684	317305_317491	317491_317989	317491_360767	317989_361124	7.4	57	0.13	1	0	0	[]	1	2	1	0	1	1	1	1	1	317569	317569	NA	NA	graph_bin_annot3(10,316000,318000,c(7,8))	NA	One-Sided	341.5	7.4031
68	OM11	1500	OM	1	6	155336	155718	155718	156102	155527	155910	03:05:00	1	1	383	765	1	383	0	766	155336_155718	155718_156102	155718_203253	156102_203623	68.11	64	1.07	1	0	0	[]	1	2	1	0	1	1	1	1	1	155718	155718	NA	NA	graph_bin_annot3(6,154000,157000,c(7,8))	NA	One-Sided	382.5	68.1086
101	OM11	1500	OM	1	9	41664	41898	41980	42365	41780.8	42172.8	03:05:00	1	83	392	700	1	392	82	701	41664_41980	41898_42365	41980_55071	42365_55251	239.37	58	4.11	2	0	0	[]	1	2	1	0	1	1	1	1	1	41976.8	41976.8	NA	NA	graph_bin_annot3(9,40000,43000,c(3,4))	NA	One-Sided	350	239.367
43	OM11	1500	OM	1	4	1055678	1055799	1056069	1056232	1.05574e+06	1.05615e+06	03:05:00	1	271	412	553	1	412	270	554	1055678_1056069	1055799_1056232	1056069_1059313	1056232_1059445	716.62	46	15.57	7	0	0	[]	1	2	1	0	1	1	1	1	1	1.05594e+06	1.05594e+06	NA	NA	graph_bin_annot3(4,1054000,1057000,c(7,8))	NA	One-Sided	276.5	716.621
191	OM11	1500	OM	1	15	231810	232193	232193	232665	232001	232429	03:05:00	1	1	428	854	1	428	0	855	231810_232193	232193_232665	232193_284521	232665_284983	182.61	71	2.57	1	0	0	[]	1	2	1	0	1	1	1	1	1	232215	232215	NA	NA	graph_bin_annot3(15,230000,233000,c(3,4))	NA	One-Sided	427	182.61
138	OM11	1500	OM	1	12	20990	21053	21252	21693	21021.5	21472.5	03:05:00	1	200	451	702	1	451	199	703	20990_21252	21053_21693	21252_28820	21693_29085	17.27	58	0.3	4	0	0	[]	1	2	1	0	1	1	1	1	1	21247	21247	NA	NA	graph_bin_annot3(12,19000,22000,c(5,6))	NA	One-Sided	351	17.2739
55	OM11	1500	OM	1	5	209424	209789	209789	210347	209606	210068	03:05:00	1	1	462	922	1	462	0	923	209424_209789	209789_210347	209789_225841	210347_226347	9.38	77	0.12	1	0	0	[]	1	2	1	0	1	1	1	1	1	209837	209837	NA	NA	graph_bin_annot3(5,208000,211000,c(3,4))	NA	One-Sided	461	9.3773
164	OM11	1500	OM	1	13	235798	236370	236410	236819	236084	236614	03:05:00	1	41	530	1020	1	530	40	1021	235798_236410	236370_236819	236410_306097	236819_306582	735.87	85	8.66	2	0	0	[]	1	2	1	0	1	1	1	1	1	236349	236349	NA	NA	graph_bin_annot3(13,234000,237000,c(1,2))	NA	One-Sided	510	735.869
114	OM11	1500	OM	1	9	380279	380666	380999	381073	380472	381036	03:05:00	1	334	564	793	1	564	333	794	380279_380999	380666_381073	380999_396734	381073_396906	18.75	66	0.28	6	0	0	[]	1	2	1	0	1	1	1	1	1	380754	380754	NA	NA	graph_bin_annot3(9,379000,382000,c(1,2))	NA	One-Sided	396.5	18.7545
106	OM11	1500	OM	1	9	160585	160764	161147	161384	160674	161266	03:05:00	1	384	591	798	1	591	383	799	160585_161147	160764_161384	161147_165195	161384_166074	1094.18	66	16.47	3	0	0	[]	1	2	1	0	1	1	1	1	1	160970	160970	NA	NA	graph_bin_annot3(9,159000,162000,c(7,8))	NA	One-Sided	399	1094.18
204	OM11	1500	OM	1	16	106600	107304	107496	107754	106952	107625	03:05:00	1	193	673	1153	1	673	192	1154	106600_107496	107304_107754	107496_113385	107754_114050	208.77	96	2.17	2	0	0	[]	1	2	1	0	1	1	1	1	1	107288	107288	NA	NA	graph_bin_annot3(16,105000,108000,c(7,8))	NA	One-Sided	576.5	208.768
145	OM11	1500	OM	1	12	252779	252886	253274	253791	252832	253532	03:05:00	1	389	700	1011	1	700	388	1012	252779_253274	252886_253791	253274_258730	253791_259051	1634.61	84	19.42	4	0	0	[]	1	2	1	0	1	1	1	1	1	253182	253182	NA	NA	graph_bin_annot3(12,251000,254000,c(5,6))	NA	One-Sided	505.5	1634.61
11	OM11	1500	OM	1	2	323214	323896	324135	324467	323555	324301	03:05:00	1	240	746	1252	1	746	239	1253	323214_324135	323896_324467	324135_382571	324467_382644	336.59	104	3.23	3	0	0	[]	1	2	1	0	1	1	1	1	1	323928	323928	NA	NA	graph_bin_annot3(2,322000,325000,c(5,6))	NA	One-Sided	626	336.595
176	OM11	1500	OM	1	14	39652	40306	40430	41146	39979	40788	03:05:00	1	125	809	1493	1	809	124	1494	39652_40430	40306_41146	40430_52324	41146_52659	437.77	124	3.52	3	0	0	[]	1	2	1	0	1	1	1	1	1	40383.5	40383.5	NA	NA	graph_bin_annot3(14,38000,42000,c(5,6))	NA	One-Sided	746.5	437.771
62	OM11	1500	OM	1	5	460411	461582	461594	462226	460996	461910	03:05:00	1	13	914	1814	1	914	12	1815	460411_461594	461582_462226	461594_489897	462226_490102	1722.46	151	11.4	2	0	0	[]	1	2	1	0	1	1	1	1	1	461453	461453	NA	NA	graph_bin_annot3(5,459000,463000,c(3,4))	NA	One-Sided	907	1722.46
135	OM11	1500	OM	1	11	477203	477776	477776	479195	477490	478486	03:05:00	1	1	996	1991	1	996	0	1992	477203_477776	477776_479195	477776_513454	479195_514126	960.43	166	5.79	1	0	0	[]	1	2	1	0	1	1	1	1	1	477988	477988	NA	NA	graph_bin_annot3(11,476000,480000,c(7,8))	NA	One-Sided	995.5	960.43
73	OM11	1500	OM	1	7	97616	98124	98124	100362	97870	99243	03:05:00	1	1	1373	2745	1	1373	0	2746	97616_98124	98124_100362	98124_100529	100362_102955	156.95	229	0.69	1	0	0	[]	1	2	1	0	1	1	1	1	1	98556.5	98556.5	NA	NA	graph_bin_annot3(7,96000,101000,c(3,4))	NA	One-Sided	1372.5	156.946
104	OM11	1500	OM	1	9	135991	136134	137856	138041	136062	137948	5:3_4:4_5:3	1	1723	1886	2049	3	208_691_988	38_394_696	377_988_1279	135991_136172_136762_137856	136134_136368_137160_138041	136172_136762_137856_141514	136368_137160_138041_141703	483.67	171	2.83	7	0	0	[]	1	3	1	0	1	1	1	1	1	137006	137006	NA	NA	graph_bin_annot3(9,134000,139000,c(1,2))	NA	One-Sided + patch	1024.5	483.67
29	OM11	1500	OM	1	4	302250	303140	303504	303806	302695	303655	3:5_4:4_3:5	1	365	960	1555	3	505_182_273	0_0_0	1010_364_546	302250_303140_303260_303504	303140_303260_303504_303806	303140_303260_303504_312186	303260_303504_303806_312250	1695.31	129	13.09	3	0	0	[]	1	4	1	0	1	1	1	1	1	303175	303175	NA	NA	graph_bin_annot3(4,301000,304000,c(7,8))	NA	One-Sided + patch	777.5	1695.31
153	OM11	1500	OM	1	12	623566	623758	626422	627007	623662	626714	5:3_4:4_6:2	1	2665	3052	3440	3	742_1226_1084	213_0_0	1272_2451_2169	623566_623971_624838_626422	623758_624838_626422_627007	623971_624838_626422_703971	624838_626422_627007_704829	272.43	286	0.95	4	0	0	[]	1	7	1	0	1	1	1	1	1	625188	625188	NA	NA	graph_bin_annot3(12,622000,628000,c(7,8))	NA	Full Conversion	1720	272.434
48	OM11	1500	OM	1	4	1332857	1333408	1334142	1334337	1.33313e+06	1.33424e+06	3:5_2:6	1	735	1107	1479	2	969_138	653_0	1285_276	1332857_1334061_1334142	1333408_1334142_1334337	1334061_1334142_1347683	1334142_1334337_1349666	359.3	123	2.92	7	0	0	[]	1	8	1	0	1	1	1	1	1	1333686	1333686	NA	NA	graph_bin_annot3(4,1331000,1335000,c(7,8))	NA	Full Conversion	739.5	359.298
160	OM11	1500	OM	1	12	1022675	1022756	1024168	1024747	1.02272e+06	1.02446e+06	3:5_4:4_2:6	1	1413	1742	2071	3	1204_140_398	1067_1_65	1341_280_730	1022675_1023823_1024017_1024168	1022756_1024016_1024103_1024747	1023823_1024017_1024168_1032869	1024016_1024103_1024747_1033274	874.06	172	5.07	12	0	0	[]	1	8	1	0	1	1	1	1	1	1.02359e+06	1.02359e+06	NA	NA	graph_bin_annot3(12,1021000,1025000,c(7,8))	NA	Full Conversion	1035.5	874.06
115	OM11	1500	OM	1	9	396734	396906	397090	397305	396820	397198	06:02:00	1	185	378	570	1	378	184	571	396734_397090	396906_397305	397090_434270	397305_439888	27.64	47	0.58	5	0	0	[]	1	10	1	0	1	1	1	1	1	397009	397009	NA	NA	graph_bin_annot3(9,395000,398000,c(5,6))	NA	Full Conversion	285	27.6383
103	OM11	1500	OM	1	9	99043	99715	99794	100355	99378.8	100075	06:02:00	1	80	696	1311	1	696	79	1312	99043_99794	99715_100355	99794_135991	100355_136134	94.27	109	0.86	6	0	0	[]	1	10	1	0	1	1	1	1	1	99726.8	99726.8	NA	NA	graph_bin_annot3(9,98000,101000,c(1,2))	NA	Full Conversion	655.5	94.2662
64	OM11	1500	OM	1	5	512058	512295	512664	512863	512176	512764	5:3_5:3a	1	370	587	804	2	161_426	0_284	322_568	512058_512295_512664	512295_512380_512863	512295_512664_566942	512380_512863_576874	74.52	67	1.11	5	0	0	[]	2	11	1	0	1	1	1	1	1	512470	512470	NA	NA	graph_bin_annot3(5,511000,513000,c(7,8))	NA	Two-sided	402	74.5246
136	OM11	1500	OM	1	11	513454	514126	514627	514792	513790	514710	5:3_5:3a	1	502	920	1337	2	681_238	189_0	1173_477	513454_514315_514627	514126_514627_514792	514315_514627_606370	514627_514792_606560	850.86	111	7.64	3	0	0	[]	2	11	1	0	1	1	1	1	1	514250	514250	NA	NA	graph_bin_annot3(11,512000,515000,c(5,6))	NA	Two-sided	668.5	850.864
152	OM11	1500	OM	1	12	573671	573804	574726	574950	573738	574838	5:3_5:3a	1	923	1100	1278	2	775_326	664_169	886_482	573671_574468_574726	573804_574557_574950	574468_574726_623566	574557_574950_623758	312.41	106	2.94	6	0	0	[]	2	11	1	0	1	1	1	1	1	574288	574288	NA	NA	graph_bin_annot3(12,572000,575000,c(7,8))	NA	Two-sided	639	312.411
134	OM11	1500	OM	1	11	428081	428986	429580	429690	428533	429635	5:3_5:3a	1	595	1102	1608	2	540_561	19_437	1062_685	428081_429005_429580	428986_429143_429690	429005_429580_477203	429143_429690_477776	378.55	134	2.83	6	0	0	[]	2	11	1	0	1	1	1	1	1	429084	429084	NA	NA	graph_bin_annot3(11,427000,430000,c(3,4))	NA	Two-sided	804	378.546
158	OM11	1500	OM	1	12	1001464	1001833	1003348	1003864	1.00165e+06	1.00361e+06	5:3_5:3a	1	1516	1958	2399	2	923_1034	358_396	1488_1673	1001464_1002191_1003348	1001833_1002952_1003864	1002191_1003348_1014017	1002952_1003864_1014332	882.94	200	4.42	11	0	0	[]	2	11	1	0	1	1	1	1	1	1.00263e+06	1.00263e+06	NA	NA	graph_bin_annot3(12,1000000,1004000,c(5,6))	NA	Two-sided	1199.5	882.944
146	OM11	1500	OM	1	12	258730	259051	261119	261578	258890	261348	5:3_5:3a	1	2069	2458	2847	2	2010_448	1698_66	2323_829	258730_260749_261119	259051_261053_261578	260749_261119_289291	261053_261578_289538	771.9	237	3.26	12	0	0	[]	2	11	1	0	1	1	1	1	1	260120	260120	NA	NA	graph_bin_annot3(12,257000,262000,c(1,2))	NA	Two-sided	1423.5	771.897
53	OM11	1500	OM	1	5	57855	57941	58346	58866	57898	58606	3:5_3:5a	1	406	708	1010	2	366_342	242_0	491_683	57855_58183_58346	57941_58346_58866	58183_58346_124517	58346_58866_124905	144.61	84	1.72	3	0	0	[]	2	12	1	0	1	1	1	1	1	58252	58252	NA	NA	graph_bin_annot3(5,56000,59000,c(5,6))	NA	Two-sided	505	144.607
66	OM11	1500	OM	1	6	106222	106492	107042	107101	106357	107071	3:5_3:5a	1	551	714	878	2	280_434	91_350	470_518	106222_106583_107042	106492_106692_107101	106583_107042_119126	106692_107101_119224	440.24	73	6.02	11	0	0	[]	2	12	1	0	1	1	1	1	1	106714	106714	NA	NA	graph_bin_annot3(6,105000,108000,c(7,8))	NA	Two-sided	439	440.238
79	OM11	1500	OM	1	7	370641	370822	371625	372033	370731	371829	3:5_3:5a	1	804	1098	1391	2	680_417	513_136	848_698	370641_371335_371625	370822_371489_372033	371335_371625_383348	371489_372033_383573	435.8	116	3.76	10	0	0	[]	2	12	1	0	1	1	1	1	1	371280	371280	NA	NA	graph_bin_annot3(7,369000,373000,c(3,4))	NA	Two-sided	695.5	435.796
167	OM11	1500	OM	1	13	513553	513778	514431	515212	513666	514822	3:5_3:5a	1	654	1156	1658	2	439_717	0_0	878_1434	513553_513778_514431	513778_514431_515212	513778_514431_517277	514431_515212_517743	464.42	138	3.36	2	0	0	[]	2	12	1	0	1	1	1	1	1	514244	514244	NA	NA	graph_bin_annot3(13,512000,516000,c(1,2))	NA	Two-sided	829	464.422
186	OM11	1500	OM	1	15	39607	39768	40834	41221	39687.5	41027.5	3:5_3:5a	1	1067	1340	1613	2	744_596	597_337	890_856	39607_40365_40834	39768_40497_41221	40365_40834_83757	40497_41221_84190	37.51	134	0.28	12	0	0	[]	2	12	1	0	1	1	1	1	1	40357.5	40357.5	NA	NA	graph_bin_annot3(15,38000,42000,c(3,4))	NA	Two-sided	806.5	37.5091
111	OM11	1500	OM	1	9	281719	281795	283713	284253	281757	283983	3:5_3:5a	1	1919	2226	2533	2	1676_550	1595_238	1756_863	281719_283390_283713	281795_283475_284253	283390_283713_329125	283475_284253_332459	63.17	211	0.3	10	0	0	[]	2	12	1	0	1	1	1	1	1	282870	282870	NA	NA	graph_bin_annot3(9,280000,285000,c(7,8))	NA	Two-sided	1266.5	63.1732
7	OM11	1500	OM	1	2	27832	28538	29190	36240	28185	32715	3:5_3:5a	1	653	4530	8407	2	578_3952	76_278	1080_7626	27832_28614_29190	28538_28912_36240	28614_29190_63243	28912_36240_63284	742.28	700	1.06	11	0	0	[]	2	12	1	0	1	1	1	1	1	30450	30450	NA	NA	graph_bin_annot3(2,26000,37000,c(3,4))	NA	Two-sided	4203.5	742.285
147	OM11	1500	OM	1	12	289291	289538	290328	290359	289414	290344	3:5_3:5a_4:4_3:5a	1	791	929	1067	4	390_148_162_228	162_0_0_95	617_297_325_362	289291_289700_289908_289997_290328	289538_289908_289997_290233_290359	289700_289908_289997_290328_301472	289908_289997_290233_290359_301852	263.55	89	2.97	10	0	0	[]	2	14	1	0	1	1	1	1	1	289879	289879	NA	NA	graph_bin_annot3(12,288000,291000,c(5,6))	NA	Two-sided + patch	533.5	263.551
82	OM11	1500	OM	1	7	442874	442935	444107	444236	442904	444172	3:5_3:5a_2:6_3:5a	1	1173	1267	1361	4	477_410_165_214	226_37_0_138	728_784_330_291	442874_443161_443639_443945_444107	442935_443602_443945_443969_444236	443161_443639_443945_444107_472321	443602_443945_443969_444236_472609	279.34	113	2.47	12	0	0	[]	2	14	1	0	1	1	1	1	1	443538	443538	NA	NA	graph_bin_annot3(7,441000,445000,c(1,2))	NA	Two-sided + patch	680.5	279.344
109	OM11	1500	OM	1	9	175960	176421	177853	178160	176190	178006	3:5_4:4_3:5_3:5a	1	1433	1816	2199	4	640_444_446_287	157_0_120_0	1122_888_771_574	175960_176578_177082_177586_177853	176421_177082_177466_177853_178160	176578_177082_177586_177853_267764	177082_177466_177853_178160_268176	975.24	183	5.33	6	0	0	[]	2	14	1	0	1	1	1	1	1	177098	177098	NA	NA	graph_bin_annot3(9,174000,179000,c(5,6))	NA	Two-sided + patch	1099.5	975.236
189	OM11	1500	OM	1	15	185951	186289	186970	187008	186120	186989	5:3_4:4_5:3a	1	682	869	1056	3	310_412_146	0_220_76	620_605_217	185951_186289_186791_186970	186289_186571_186894_187008	186289_186791_186970_220116	186571_186894_187008_220335	269.97	88	3.07	7	0	0	[]	2	15	1	0	1	1	1	1	1	186554	186554	NA	NA	graph_bin_annot3(15,184000,188000,c(7,8))	NA	Two-sided	528	269.967
2	OM11	1500	OM	1	1	75520	76205	77433	77554	75862.5	77493.5	5:3_4:4_5:3a	1	1229	1631	2033	3	398_546_688	0_182_318	795_910_1057	75520_76205_76497_77433	76205_76315_77115_77554	76205_76497_77433_92891	76315_77115_77554_93563	293.66	169	1.73	8	0	0	[]	2	15	1	0	1	1	1	1	1	76678	76678	NA	NA	graph_bin_annot3(1,74000,78000,c(3,4))	NA	Two-sided	1016.5	293.657
205	OM11	1500	OM	1	16	113385	114050	114957	115785	113717	115371	5:3_4:4_5:3a	1	908	1654	2399	3	782_180_691	364_0_183	1201_360_1199	113385_114414_114586_114957	114050_114586_114774_115785	114414_114586_114957_169911	114586_114774_115785_170076	262.07	200	1.31	6	0	0	[]	2	15	1	0	1	1	1	1	1	114544	114544	NA	NA	graph_bin_annot3(16,112000,116000,c(5,6))	NA	Two-sided	1199.5	262.07
193	OM11	1500	OM	1	15	295281	295611	297107	297302	295446	297204	5:3_4:4_5:3a	1	1497	1758	2020	3	560_855_344	0_403_189	1120_1307_498	295281_295611_296804_297107	295611_296401_296918_297302	295611_296804_297107_420277	296401_296918_297302_427406	134.24	168	0.8	14	0	0	[]	2	15	1	0	1	1	1	1	1	296325	296325	NA	NA	graph_bin_annot3(15,294000,298000,c(7,8))	NA	Two-sided	1010	134.243
8	OM11	1500	OM	1	2	63243	63284	65309	65480	63263.5	65394.5	5:3_4:4_5:3a	1	2026	2131	2236	3	458_782_891	20_152_593	896_1412_1189	63243_63304_64291_65309	63284_64139_64716_65480	63304_64291_65309_220055	64139_64716_65480_220122	13.33	186	0.07	9	0	0	[]	2	15	1	0	1	1	1	1	1	64329	64329	NA	NA	graph_bin_annot3(2,62000,66000,c(1,2))	NA	Two-sided	1118	13.3256
59	OM11	1500	OM	1	5	335262	335352	335874	336237	335307	336055	3:5_4:4_3:5a	1	523	748	974	3	110_426_212	21_351_0	199_501_425	335262_335373_335812_335874	335352_335461_335874_336237	335373_335812_335874_397892	335461_335874_336237_398975	1178.08	81	14.53	9	0	0	[]	2	16	1	0	1	1	1	1	1	335681	335681	NA	NA	graph_bin_annot3(5,334000,337000,c(1,2))	NA	Two-sided	487	1178.08
33	OM11	1500	OM	1	4	538707	538878	539680	540228	538792	539954	3:5_4:4_3:5a	1	803	1162	1520	3	589_114_458	417_0_156	761_229_760	538707_539295_539468_539680	538878_539468_539524_540228	539295_539468_539680_550672	539468_539524_540228_550699	108.09	127	0.85	16	0	0	[]	2	16	1	0	1	1	1	1	1	539373	539373	NA	NA	graph_bin_annot3(4,537000,541000,c(7,8))	NA	Two-sided	760	108.085
144	OM11	1500	OM	1	12	233075	233766	234633	234668	233420	234650	3:5_4:4_3:5a	1	868	1230	1592	3	866_220_145	428_0_0	1303_439_290	233075_234194_234378_234633	233766_234378_234633_234668	234194_234378_234633_252779	234378_234633_234668_252886	272.93	133	2.06	6	0	0	[]	2	16	1	0	1	1	1	1	1	234036	234036	NA	NA	graph_bin_annot3(12,232000,235000,c(7,8))	NA	Two-sided	796	272.928
196	OM11	1500	OM	1	15	533520	533636	534200	536230	533578	535215	3:5_4:4_3:5a	1	565	1637	2709	3	337_119_1181	211_0_115	463_238_2247	533520_533847_533983_534200	533636_533983_534085_536230	533847_533983_534200_585808	533983_534085_536230_586076	126.84	226	0.56	5	0	0	[]	2	16	1	0	1	1	1	1	1	534396	534396	NA	NA	graph_bin_annot3(15,532000,537000,c(7,8))	NA	Two-sided	1354.5	126.84
149	OM11	1500	OM	1	12	387156	387519	388801	389347	387338	389074	3:5_4:4_3:5a	1	1283	1736	2190	3	896_396_446	491_0_0	1300_791_891	387156_388010_388456_388801	387519_388456_388801_389347	388010_388456_388801_414993	388456_388801_389347_415537	932.3	182	5.11	6	0	0	[]	2	16	1	0	1	1	1	1	1	388206	388206	NA	NA	graph_bin_annot3(12,386000,390000,c(5,6))	NA	Two-sided	1095	932.298
39	OM11	1500	OM	1	4	834537	834720	836436	836558	834629	836497	3:5_4:4_3:5a	1	1717	1868	2020	3	753_354_761	599_0_408	907_709_1114	834537_835319_835444_836436	834720_835444_836028_836558	835319_835444_836436_923952	835444_836028_836558_924083	4155.61	168	24.71	10	0	0	[]	2	16	1	0	1	1	1	1	1	835563	835563	NA	NA	graph_bin_annot3(4,833000,837000,c(7,8))	NA	Two-sided	1010	4155.61
77	OM11	1500	OM	1	7	196769	196840	198003	198476	196804	198240	5:3_6:2_5:3a	1	1164	1435	1706	3	71_472_892	0_320_538	142_625_1245	196769_196840_197231_198003	196840_196911_197465_198476	196840_197231_198003_271853	196911_197465_198476_272144	2225.37	142	15.67	15	0	0	[]	2	19	1	0	1	1	1	1	1	197522	197522	NA	NA	graph_bin_annot3(7,195000,199000,c(7,8))	NA	Two-sided	853	2225.37
83	OM11	1500	OM	1	7	472321	472609	473748	473949	472465	473849	5:3_5:3a	2_nonsis	1140	1384	1627	2	250_1134	0_927	500_1340	472321_472609_473748	472609_472821_473949	472609_473748_581464	472821_473949_581660	386.94	135	2.86	5	0	0	[]	3	30	1	0	1	1	2	2	1	473157	473157	NA	NA	graph_bin_annot3(7,471000,474000,c(3,4,7,8))	NA	Two Chr	813.5	386.936
23	OM11	1500	OM	1	3	212637	212942	213768	213849	212790	213808	3:5_5:3_5:3a	2_nonsis	827	1019	1211	3	274_300_445	0_0_226	548_600_664	212637_212942_213185_213768	212942_213185_213542_213849	212942_213185_213768_223339	213185_213542_213849_223676	138.19	101	1.37	4	0	0	[]	3	30	1	0	1	1	2	2	1	213299	213299	NA	NA	graph_bin_annot3(3,211000,214000,c(1,2,3,4))	NA	Two Chr	605.5	138.191
42	OM11	1500	OM	1	4	1013982	1014713	1014713	1015229	1.01435e+06	1.01497e+06	4:4ai	2_nonsis	1	624	1246	1	624	0	1247	1013982_1014713	1014713_1015229	1014713_1055678	1015229_1055799	140.66	104	1.36	1	0	0	[]	3	31	1	0	1	1	2	2	1	1.01466e+06	1.01466e+06	NA	NA	graph_bin_annot3(4,1012000,1016000,c(1,2,3,4))	NA	Two Chr	623	140.659
129	OM11	1500	OM	1	11	99646	100443	100670	101183	100044	100926	4:4ai	2_nonsis	228	882	1536	1	882	227	1537	99646_100670	100443_101183	100670_235115	101183_238513	1798.96	128	14.07	3	0	0	[]	3	31	1	0	1	1	2	2	1	100486	100486	NA	NA	graph_bin_annot3(11,98000,102000,c(1,2,7,8))	NA	Two Chr	768	1798.96
27	OM11	1500	OM	1	4	155900	156500	156591	157148	156200	156870	4:4ai_3:5	2_nonsis	92	670	1247	2	346_324	0_0	691_648	155900_156500_156591	156500_156591_157148	156500_156591_160479	156591_157148_160731	863.2	104	8.31	2	0	0	[]	3	31	1	0	1	1	2	2	1	156535	156535	NA	NA	graph_bin_annot3(4,154000,158000,c(1,2,7,8))	NA	Two Chr	623.5	863.202
21	OM11	1500	OM	1	3	117992	118273	118751	119120	118132	118936	4:4ai_3:5_3:5a	2_nonsis	479	803	1127	3	260_173_370	100_0_32	420_346_708	117992_118373_118412_118751	118273_118412_118719_119120	118373_118412_118751_168386	118412_118719_119120_174943	10.36	94	0.11	7	0	0	[]	3	31	1	0	1	1	2	2	1	118534	118534	NA	NA	graph_bin_annot3(3,116000,120000,c(5,6,7,8))	NA	Two Chr	563.5	10.3644
116	OM11	1500	OM	1	10	36034	36217	37127	37895	36125.2	37511.2	4:4ai_5:3_4:4ai_5:3a	2_nonsis	911	1386	1860	4	428_99_118_741	307_0_0_309	549_198_235_1173	36034_36524_36583_36722_37127	36217_36583_36722_36818_37895	36524_36583_36722_37127_69523	36583_36722_36818_37895_69580	631.24	155	4.08	9	0	0	[]	3	31	1	0	1	1	2	2	1	36818.2	36818.2	NA	NA	graph_bin_annot3(10,35000,38000,c(1,2,5,6))	NA	Two Chr	930	631.238
102	OM11	1500	OM	1	9	55071	55251	56514	57063	55160.8	56788.8	5:3_4:4ai_5:3_2:6	2_nonsis	1264	1628	1991	4	408_207_399_613	210_38_0_0	607_376_798_1226	55071_55461_55716_55837_56514	55251_55678_55837_56514_57063	55461_55716_55837_56514_99043	55678_55837_56514_57063_99715	534.01	166	3.22	7	0	0	[]	3	31	1	0	1	1	2	2	1	55974.8	55974.8	NA	NA	graph_bin_annot3(9,54000,58000,c(1,2,5,6))	NA	Two Chr	995.5	534.011
34	OM11	1500	OM	1	4	550672	550699	552846	553004	550685	552925	3:5_4:4_2:6_5:3_4:4ai	2_nonsis	2148	2240	2331	5	110_344_743_164_878	0_0_388_0_744	221_688_1098_327_1013	550672_550699_550893_551775_551991_552846	550699_550893_551387_551991_552102_553004	550699_550893_551775_551991_552846_573947	550893_551387_551991_552102_553004_574093	1475.19	194	7.6	12	0	0	[]	3	31	1	0	1	1	2	2	1	551805	551805	NA	NA	graph_bin_annot3(4,549000,554000,c(5,6,7,8))	NA	Two Chr	1165.5	1475.19
70	OM11	1500	OM	1	6	239066	239639	239639	239696	239352	239668	(5:3)_(4:4aCO)	2_nonsis	1	315	629	2	315	0	630	239066_239639	239639_239696	239639_269707	239696_270161	20.73	52	0.4	1	0	0	[1, 3]	1	1	1	1	0	1	1	0	0	239510	239510	NA	NA	graph_bin_annot3(6,238000,240000,c(1,2,5,6))	NA	One-Sided Unidirectional	314.5	20.7287
128	OM11	1500	OM	1	11	71211	71541	71541	71930	71375.8	71735.8	(5:3)_(4:4aCO)	2_nonsis	1	360	718	2	360	0	719	71211_71541	71541_71930	71541_99646	71930_100443	1.48	60	0.02	1	0	0	[1, 4]	1	1	1	1	0	1	1	0	0	71555.8	71555.8	NA	NA	graph_bin_annot3(11,70000,72000,c(1,2,7,8))	NA	One-Sided Unidirectional	359	1.4806
6	OM11	1500	OM	1	2	24379	24823	24888	25246	24601	25067	(5:3)_(4:4aCO)	2_nonsis	66	466	866	2	466	65	867	24379_24888	24823_25246	24888_27832	25246_28538	3.45	72	0.05	3	0	0	[2, 3]	1	1	1	1	0	1	1	0	0	24834	24834	NA	NA	graph_bin_annot3(2,23000,26000,c(3,4,5,6))	NA	One-Sided Unidirectional	433	3.4548
214	OM11	1500	OM	1	16	841702	842073	842086	842864	841887	842475	(5:3)_(4:4aCO)	2_nonsis	14	588	1161	2	588	13	1162	841702_842086	842073_842864	842086_921117	842864_921154	12.34	97	0.13	2	0	0	[1, 3]	1	1	1	1	0	1	1	0	0	842181	842181	NA	NA	graph_bin_annot3(16,840000,843000,c(1,2,5,6))	NA	One-Sided Unidirectional	580.5	12.3385
118	OM11	1500	OM	1	10	187746	188331	188961	189105	188039	189033	(5:3)_(4:4aCO)	2_nonsis	631	994	1358	2	994	630	1359	187746_188961	188331_189105	188961_208377	189105_208641	84.4	113	0.75	5	0	0	[1, 3]	1	1	1	1	0	1	1	0	0	188536	188536	NA	NA	graph_bin_annot3(10,186000,190000,c(1,2,5,6))	NA	One-Sided Unidirectional	679	84.3954
156	OM11	1500	OM	1	12	836343	837497	837595	840577	836920	839086	(5:3)_(4:4aCO)	2_nonsis	99	2166	4233	2	2166	98	4234	836343_837595	837497_840577	837595_865078	840577_866496	1816.23	352	5.15	3	0	0	[2, 4]	1	1	1	1	0	1	1	0	0	838003	838003	NA	NA	graph_bin_annot3(12,835000,841000,c(3,4,7,8))	NA	One-Sided Unidirectional	2116.5	1816.23
213	OM11	1500	OM	1	16	681542	681719	684164	684455	681630	684310	(5:3)_(4:4aCO)	2_nonsis	2446	2679	2912	2	2679	2445	2913	681542_684164	681719_684455	684164_841702	684455_842073	85.88	242	0.35	11	0	0	[1, 2]	1	1	1	1	0	1	1	0	0	682970	682970	NA	NA	graph_bin_annot3(16,680000,685000,c(1,2,3,4))	NA	One-Sided Unidirectional	1456	85.8761
105	OM11	1500	OM	1	9	141514	141703	141727	141911	141609	141819	(3:5)_(4:4aCO)	2_nonsis	25	210	396	2	210	24	397	141514_141727	141703_141911	141727_160585	141911_160764	188.04	33	5.7	2	0	0	[3, 4]	1	2	1	1	0	1	1	0	0	141714	141714	NA	NA	graph_bin_annot3(9,140000,142000,c(5,6,7,8))	NA	One-Sided Unidirectional	198	188.039
24	OM11	1500	OM	1	3	223339	223676	223676	224009	223508	223842	(3:5)_(4:4aCO)	2_nonsis	1	335	669	2	335	0	670	223339_223676	223676_224009	223676_260698	224009_261312	145.1	56	2.61	1	0	0	[1, 2]	1	2	1	1	0	1	1	0	0	223675	223675	NA	NA	graph_bin_annot3(3,222000,225000,c(1,2,3,4))	NA	One-Sided Unidirectional	334.5	145.101
211	OM11	1500	OM	1	16	676361	676691	676743	677025	676526	676884	(3:5)_(4:4aCO)	2_nonsis	53	358	663	2	358	52	664	676361_676743	676691_677025	676743_678599	677025_678709	184.09	55	3.33	2	0	0	[3, 4]	1	2	1	1	0	1	1	0	0	676705	676705	NA	NA	graph_bin_annot3(16,675000,678000,c(5,6,7,8))	NA	One-Sided Unidirectional	331.5	184.091
110	OM11	1500	OM	1	9	267764	268176	268278	268466	267970	268372	(3:5)_(4:4aCO)	2_nonsis	103	402	701	2	402	102	702	267764_268278	268176_268466	268278_281719	268466_281795	1054.7	58	18.07	3	0	0	[1, 3]	1	2	1	1	0	1	1	0	0	268171	268171	NA	NA	graph_bin_annot3(9,266000,269000,c(1,2,5,6))	NA	One-Sided Unidirectional	350.5	1054.7
4	OM11	1500	OM	1	1	107970	108457	108457	108814	108214	108636	(3:5)_(4:4aCO)	2_nonsis	1	422	843	2	422	0	844	107970_108457	108457_108814	108457_178682	108814_178989	197.42	70	2.81	1	0	0	[1, 3]	1	2	1	1	0	1	1	0	0	108424	108424	NA	NA	graph_bin_annot3(1,106000,109000,c(1,2,5,6))	NA	One-Sided Unidirectional	421.5	197.416
180	OM11	1500	OM	1	14	204995	205138	205208	205814	205067	205511	(3:5)_(4:4aCO)	2_nonsis	71	444	818	2	444	70	819	204995_205208	205138_205814	205208_364020	205814_364611	166.32	68	2.44	3	0	0	[1, 3]	1	2	1	1	0	1	1	0	0	205289	205289	NA	NA	graph_bin_annot3(14,203000,206000,c(1,2,5,6))	NA	One-Sided Unidirectional	409	166.323
201	OM11	1500	OM	1	15	1061049	1061582	1061899	1061951	1.06132e+06	1.06193e+06	(3:5)_(4:4aCO)	2_nonsis	318	610	901	2	610	317	902	1061049_1061899	1061582_1061951	1061899_1082469	1061951_1091291	255.16	75	3.4	9	0	0	[1, 3]	1	2	1	1	0	1	1	0	0	1.06162e+06	1.06162e+06	NA	NA	graph_bin_annot3(15,1060000,1062000,c(1,2,5,6))	NA	One-Sided Unidirectional	450.5	255.161
140	OM11	1500	OM	1	12	98655	99470	100126	100366	99062.2	100246	(3:5)_(4:4aCO)	2_nonsis	657	1184	1710	2	1184	656	1711	98655_100126	99470_100366	100126_115422	100366_116205	150.53	142	1.06	6	0	0	[1, 3]	1	2	1	1	0	1	1	0	0	99654.2	99654.2	NA	NA	graph_bin_annot3(12,97000,101000,c(1,2,5,6))	NA	One-Sided Unidirectional	855	150.53
47	OM11	1500	OM	1	4	1300388	1300582	1301474	1302530	1300485	1302002	(3:5)_(4:4aCO)	2_nonsis	893	1517	2141	2	1517	892	2142	1300388_1301474	1300582_1302530	1301474_1332857	1302530_1333408	173.23	178	0.97	7	0	0	[3, 4]	1	2	1	1	0	1	1	0	0	1.30124e+06	1.30124e+06	NA	NA	graph_bin_annot3(4,1299000,1303000,c(5,6,7,8))	NA	One-Sided Unidirectional	1070.5	173.233
9	OM11	1500	OM	1	2	220055	220122	220618	226979	220088	223798	(3:5)_(4:4aCO)	2_nonsis	497	3710	6923	2	3710	496	6924	220055_220618	220122_226979	220618_292212	226979_292254	52.32	576	0.09	6	0	0	[3, 4]	1	2	1	1	0	1	1	0	0	221944	221944	NA	NA	graph_bin_annot3(2,219000,227000,c(5,6,7,8))	NA	One-Sided Unidirectional	3461.5	52.3153
19	OM11	1500	OM	1	3	51650	52371	53316	53891	52010.5	53603.5	(3:5)_(4:4)_(4:4aCO)	2_nonsis	946	1593	2240	3	572_1021	47_569	1097_1473	51650_52418_53316	52371_52747_53891	52418_53316_73255	52747_53891_73479	110.06	187	0.59	8	0	0	[2, 4]	1	5	1	1	0	1	1	0	0	52807	52807	NA	NA	graph_bin_annot3(3,50000,54000,c(3,4,7,8))	NA	One-Sided Unidirectional	1120	110.059
49	OM11	1500	OM	1	4	1347683	1349666	1350213	1350342	1.34867e+06	1.35028e+06	(4:4aCO)_(3:5)_(4:4a)	2_nonsis	548	1603	2658	3	1498_104	469_2	2528_207	1347683_1350135_1350213	1349666_1350211_1350342	1350135_1350213_1435091	1350211_1350342_1435647	82.91	221	0.37	8	0	0	[2, 3]	1	6	1	1	0	1	1	0	0	1349476	1349476	NA	NA	graph_bin_annot3(4,1346000,1351000,c(3,4,5,6))	NA	One-Sided Unidirectional	1329	82.9148
122	OM11	1500	OM	1	10	466454	467010	467589	469453	466732	468521	(4:4aCO)_(3:5)_(4:4a)	2_nonsis	580	1789	2998	3	662_1127	189_0	1135_2254	466454_467199_467589	467010_467589_469453	467199_467589_572936	467589_469453_573000	626.8	250	2.51	5	0	0	[1, 2]	1	6	1	1	0	1	1	0	0	467626	467626	NA	NA	graph_bin_annot3(10,465000,470000,c(1,2,3,4))	NA	One-Sided Unidirectional	1499	626.797
215	OM11	1500	OM	1	16	921117	921154	921490	921713	921136	921602	(5:3)_(6:2)_(4:4aCO)	2_nonsis	337	466	595	3	286_180	198_0	373_361	921117_921352_921490	921154_921490_921713	921352_921490_926352	921490_921713_948066	1881.38	50	37.98	5	0	0	[1, 3]	1	7	1	1	0	1	1	0	0	921368	921368	NA	NA	graph_bin_annot3(16,920000,922000,c(1,2,5,6))	NA	One-Sided Unidirectional	297.5	1881.38
161	OM11	1500	OM	1	12	1032869	1033274	1034221	1034264	1.03307e+06	1.03424e+06	(5:3)_(6:2)_(4:4aCO)	2_nonsis	948	1171	1394	3	519_652	144_458	894_846	1032869_1033418_1034221	1033274_1033763_1034264	1033418_1034221_1059353	1033763_1034264_1078177	7.4	116	0.06	8	0	0	[3, 4]	1	7	1	1	0	1	1	0	0	1033657	1033657	NA	NA	graph_bin_annot3(12,1031000,1035000,c(5,6,7,8))	NA	One-Sided Unidirectional	697	7.4031
60	OM11	1500	OM	1	5	397892	398975	399399	400005	398434	399702	(5:3)_(6:2)_(4:4aCO)	2_nonsis	425	1268	2112	3	754_515	0_0	1507_1030	397892_398975_399399	398975_399399_400005	398975_399399_441963	399399_400005_442012	250.23	176	1.42	2	0	0	[1, 3]	1	7	1	1	0	1	1	0	0	399068	399068	NA	NA	graph_bin_annot3(5,396000,401000,c(1,2,5,6))	NA	One-Sided Unidirectional	1056	250.225
86	OM11	1500	OM	1	7	617675	617861	618236	618272	617768	618254	(6:2)_(5:3)_(4:4aCO)	2_nonsis	376	486	596	3	412_74	263_0	561_148	617675_618124_618236	617861_618236_618272	618124_618236_766129	618236_618272_766363	50.83	50	1.02	10	0	0	[2, 3]	1	8	1	1	0	1	1	0	0	618011	618011	NA	NA	graph_bin_annot3(7,616000,619000,c(3,4,5,6))	NA	One-Sided Unidirectional	298	50.8347
165	OM11	1500	OM	1	13	306097	306582	307804	308296	306340	308050	(2:6)_(3:5)_(4:4aCO)	2_nonsis	1223	1710	2198	3	336_1374	8_1043	664_1706	306097_306590_307804	306582_306761_308296	306590_307804_387879	306761_308296_388308	321.29	183	1.76	18	0	0	[3, 4]	1	10	1	1	0	1	1	0	0	307195	307195	NA	NA	graph_bin_annot3(13,305000,309000,c(5,6,7,8))	NA	One-Sided Unidirectional	1099	321.295
26	OM11	1500	OM	1	4	33135	33253	34987	35378	33194.2	35182.2	(2:6)_(3:5)_(4:4aCO)	2_nonsis	1735	1988	2242	3	917_1072	810_828	1024_1315	33135_34063_34987	33253_34159_35378	34063_34987_155900	34159_35378_156500	321.29	187	1.72	9	0	0	[2, 3]	1	10	1	1	0	1	1	0	0	34188.2	34188.2	NA	NA	graph_bin_annot3(4,32000,36000,c(3,4,5,6))	NA	One-Sided Unidirectional	1121	321.295
25	OM11	1500	OM	1	3	260698	261312	263025	264441	261005	263733	(2:6)_(3:5)_(4:4aCO)	2_nonsis	1714	2728	3742	3	713_2015	19_920	1407_3110	260698_261331_263025	261312_262105_264441	261331_263025_315418	262105_264441_316620	490.09	312	1.57	7	0	0	[3, 4]	1	10	1	1	0	1	1	0	0	262369	262369	NA	NA	graph_bin_annot3(3,259000,265000,c(5,6,7,8))	NA	One-Sided Unidirectional	1871	490.086
169	OM11	1500	OM	1	13	538839	539007	539282	539541	538923	539411	(5:3)_(4:4ai)_(4:4bCO)	2_nonsis	276	488	701	3	222_267	0_0	443_534	538839_539007_539282	539007_539282_539541	539007_539282_540798	539282_539541_541246	2.96	58	0.05	2	0	0	[1, 3]	1	11	1	1	0	1	1	0	0	539167	539167	NA	NA	graph_bin_annot3(13,537000,540000,c(1,2,5,6))	NA	Sym 4:4	350.5	2.9612
125	OM11	1500	OM	1	10	661017	661171	663013	663082	661094	663048	(4:4ai)_(3:5)_(4:4bCO)	2_nonsis	1843	1954	2064	3	304_1649	0_1387	609_1911	661017_661171_663013	661171_661626_663082	661171_663013_704861	661626_663082_704987	265.52	172	1.54	7	0	0	[1, 4]	1	11	1	1	0	1	1	0	0	662071	662071	NA	NA	graph_bin_annot3(10,660000,664000,c(1,2,7,8))	NA	Sym 4:4	1032	265.525
142	OM11	1500	OM	1	12	135409	135677	136474	136527	135543	136501	(3:5)_(4:4ai)_(4:4bCO)_(2:6)_(4:4b)	2_nonsis	798	958	1117	5	184_173_256_344	4_0_0_189	363_346_513_500	135409_135681_135772_136027_136474	135677_135772_136027_136285_136527	135681_135772_136027_136474_210240	135772_136027_136285_136527_210476	17.77	93	0.19	6	0	0	[1, 3]	1	11	1	1	0	1	1	0	0	136022	136022	NA	NA	graph_bin_annot3(12,134000,137000,c(1,2,5,6))	NA	Sym 4:4	558.5	17.7675
89	OM11	1500	OM	1	7	914816	915691	916059	916953	915254	916506	(2:6)_(4:4)_(4:4aCO)	2_nonsis	369	1252	2136	3	562_691	0_120	1123_1262	914816_915691_916059	915691_915939_916953	915691_916059_1009812	915939_916953_1010365	539.44	178	3.03	3	0	0	[2, 3]	1	12	1	1	0	1	1	0	0	915880	915880	NA	NA	graph_bin_annot3(7,913000,917000,c(3,4,5,6))	NA	One-Sided Unidirectional	1068	539.44
163	OM11	1500	OM	1	13	165218	166589	166876	167444	165904	167160	(4:4aCO)_(2:6)_(4:4a)	2_nonsis	288	1256	2225	3	844_412	30_0	1658_825	165218_166619_166876	166589_166876_167444	166619_166876_235798	166876_167444_236370	249.24	185	1.35	3	0	0	[2, 4]	1	12	1	1	0	1	1	0	0	166532	166532	NA	NA	graph_bin_annot3(13,164000,168000,c(3,4,7,8))	NA	One-Sided Unidirectional	1112.5	249.238
199	OM11	1500	OM	1	15	770868	771765	772232	773455	771316	772844	(6:2)_(4:4)_(4:4aCO)	2_nonsis	468	1527	2586	3	690_837	16_0	1364_1674	770868_771781_772232	771765_772232_773455	771781_772232_984910	772232_773455_984992	218.64	215	1.02	3	0	0	[1, 4]	1	12	1	1	0	1	1	0	0	772080	772080	NA	NA	graph_bin_annot3(15,769000,774000,c(1,2,7,8))	NA	One-Sided Unidirectional	1293	218.638
133	OM11	1500	OM	1	11	379301	379495	381019	381640	379398	381330	(4:4aCO)_(2:6)_(4:4a)	2_nonsis	1525	1932	2338	3	847_1084	393_417	1301_1752	379301_379888_381019	379495_380602_381640	379888_381019_428081	380602_381640_428986	14.31	195	0.07	11	0	0	[2, 4]	1	12	1	1	0	1	1	0	0	380364	380364	NA	NA	graph_bin_annot3(11,378000,382000,c(3,4,7,8))	NA	One-Sided Unidirectional	1169	14.3127
36	OM11	1500	OM	1	4	615449	615581	616214	616380	615515	616297	(2:6)_(4:4aCO)_(2:6)_(4:4a)	2_nonsis	634	782	930	4	272_228_282	177_0_0	367_456_564	615449_615758_615816_616214	615581_615816_616214_616380	615758_615816_616214_719896	615816_616214_616380_720761	49.35	77	0.64	7	0	0	[2, 4]	1	12	1	1	0	1	1	0	0	615906	615906	NA	NA	graph_bin_annot3(4,614000,617000,c(3,4,7,8))	NA	One-Sided Unidirectional	465	49.3541
50	OM11	1500	OM	1	4	1435091	1435647	1436962	1437126	1435369	1437044	(4:4aCO)_(6:2)_(5:3)_(4:4a)	2_nonsis	1316	1675	2034	4	388_265_1022	0_0_785	777_530_1258	1435091_1435647_1435868_1436962	1435647_1435868_1436177_1437126	1435647_1435868_1436962_1505138	1435868_1436177_1437126_1505562	58.73	169	0.35	14	0	0	[2, 4]	1	12	1	1	0	1	1	0	0	1.43621e+06	1.43621e+06	NA	NA	graph_bin_annot3(4,1434000,1438000,c(3,4,7,8))	NA	One-Sided Unidirectional	1017	58.7313
65	OM11	1500	OM	1	6	73933	74035	75475	76053	73984	75764	(3:5)_(4:4)_(2:6)_(4:4aCO)	2_nonsis	1441	1780	2119	4	135_1116_530	30_928_107	240_1303_952	73933_74065_75101_75475	74035_74173_75368_76053	74065_75101_75475_106222	74173_75368_76053_106492	1714.07	176	9.71	22	0	0	[2, 4]	1	12	1	1	0	1	1	0	0	74874	74874	NA	NA	graph_bin_annot3(6,72000,77000,c(3,4,7,8))	NA	One-Sided Unidirectional	1059.5	1714.07
172	OM11	1500	OM	1	13	661764	662059	663903	663987	661911	663945	(2:6)_(4:4)_(2:6)_(4:4aCO)	2_nonsis	1845	2034	2222	4	592_1043_399	362_604_0	821_1482_798	661764_662421_663189_663903	662059_662585_663903_663987	662421_663189_663903_683958	662585_663903_663987_684171	158.43	185	0.86	9	0	0	[3, 4]	1	12	1	1	0	1	1	0	0	662928	662928	NA	NA	graph_bin_annot3(13,660000,664000,c(5,6,7,8))	NA	One-Sided Unidirectional	1111	158.427
174	OM11	1500	OM	1	13	798090	798332	798889	799519	798211	799204	(2:6)_(4:4)_(2:6)_(4:4)_(4:4aCO)	2_nonsis	558	993	1428	5	150_177_124_542	1_95_1_157	300_259_247_926	798090_798333_798485_798593_798889	798332_798390_798592_798732_799519	798333_798485_798593_798889_874221	798390_798592_798732_799519_874543	3333.37	119	28.04	12	0	0	[3, 4]	1	12	1	1	0	1	1	0	0	798708	798708	NA	NA	graph_bin_annot3(13,797000,800000,c(5,6,7,8))	NA	One-Sided Unidirectional	714	3333.37
52	OM11	1500	OM	1	5	54453	55841	56171	56315	55147	56243	(5:3)_(6:2)_(4:4aCO)_(6:2)_(4:4a)	2_nonsis	331	1096	1861	5	714_80_124_178	0_0_0_42	1427_159_249_315	54453_55841_55880_56000_56171	55841_55880_56000_56129_56315	55841_55880_56000_56171_57855	55880_56000_56129_56315_57941	43.93	155	0.28	7	0	0	[1, 4]	1	12	1	1	0	1	1	0	0	55695	55695	NA	NA	graph_bin_annot3(5,53000,57000,c(1,2,7,8))	NA	One-Sided Unidirectional	930.5	43.9251
192	OM11	1500	OM	1	15	284521	284983	285663	286242	284752	285952	(4:4aCO)_(6:2)_(4:4a)_(6:2)_(4:4a)	2_nonsis	681	1200	1720	5	462_274_123_342	27_0_0_0	896_547_246_685	284521_285010_285417_285557_285663	284983_285417_285557_285663_286242	285010_285417_285557_285663_295281	285417_285557_285663_286242_295611	742.28	143	5.18	5	0	0	[1, 3]	1	12	1	1	0	1	1	0	0	285352	285352	NA	NA	graph_bin_annot3(15,283000,287000,c(1,2,5,6))	NA	One-Sided Unidirectional	860	742.285
40	OM11	1500	OM	1	4	923952	924083	925318	925618	924018	925468	(5:3)_(4:4)_(6:2)_(4:4)_(4:4aCO)	2_nonsis	1236	1450	1665	5	390_236_402_422	268_155_294_188	512_316_511_657	923952_924351_924619_924961_925318	924083_924464_924667_925130_925618	924351_924619_924961_925318_945892	924464_924667_925130_925618_946425	258.12	139	1.86	12	0	0	[1, 2]	1	12	1	1	0	1	1	0	0	924743	924743	NA	NA	graph_bin_annot3(4,922000,926000,c(1,2,3,4))	NA	One-Sided Unidirectional	832.5	258.122
178	OM11	1500	OM	1	14	86514	86730	88100	88950	86622	88525	(3:5)_(4:4)_(2:6)_(4:4)_(4:4aCO)	2_nonsis	1371	1903	2435	5	350_567_399_586	0_0_0_87	701_1134_798_1086	86514_86730_87215_87864_88100	86730_87215_87864_88013_88950	86730_87215_87864_88100_195358	87215_87864_88013_88950_195766	406.18	203	2	5	0	0	[1, 3]	1	12	1	1	0	1	1	0	0	87573.5	87573.5	NA	NA	graph_bin_annot3(14,85000,89000,c(1,2,5,6))	NA	One-Sided Unidirectional	1217.5	406.184
173	OM11	1500	OM	1	13	683958	684171	684171	684406	684064	684288	(6:2)_(4:4aCO)	2_nonsis	1	224	447	2	224	0	448	683958_684171	684171_684406	684171_798090	684406_798332	802.99	37	21.57	1	0	0	[3, 4]	1	15	1	1	0	1	2	1	0	684176	684176	NA	NA	graph_bin_annot3(13,682000,685000,c(5,6,7,8))	NA	Full Conversion	223.5	802.99
13	OM11	1500	OM	1	2	416426	417367	417468	417694	416897	417581	(6:2)_(4:4aCO)	2_nonsis	102	684	1267	2	684	101	1268	416426_417468	417367_417694	417468_419495	417694_419604	6.42	105	0.06	3	0	0	[3, 4]	1	15	1	1	0	1	2	1	0	417239	417239	NA	NA	graph_bin_annot3(2,415000,418000,c(5,6,7,8))	NA	Full Conversion	633.5	6.416
69	OM11	1500	OM	1	6	203253	203623	204061	204282	203438	204172	(6:2)_(4:4aCO)	2_nonsis	439	734	1028	2	734	438	1029	203253_204061	203623_204282	204061_239066	204282_239639	935.75	86	10.93	7	0	0	[1, 3]	1	15	1	1	0	1	2	1	0	203805	203805	NA	NA	graph_bin_annot3(6,202000,205000,c(1,2,5,6))	NA	Full Conversion	514	935.753
202	OM11	1500	OM	1	16	49049	49169	49169	50572	49108.8	49870.8	(6:2)_(4:4aCO)	2_nonsis	1	762	1522	2	762	0	1523	49049_49169	49169_50572	49169_74885	50572_74937	40.47	127	0.32	1	0	0	[1, 3]	1	15	1	1	0	1	2	1	0	49489.8	49489.8	NA	NA	graph_bin_annot3(16,48000,51000,c(1,2,5,6))	NA	Full Conversion	761	40.4703
3	OM11	1500	OM	1	1	92891	93563	93563	94472	93227.2	94017.2	(6:2)_(4:4aCO)	2_nonsis	1	790	1580	2	790	0	1581	92891_93563	93563_94472	93563_107970	94472_108457	18.26	132	0.14	1	0	0	[2, 3]	1	15	1	1	0	1	2	1	0	93622.2	93622.2	NA	NA	graph_bin_annot3(1,91000,95000,c(3,4,5,6))	NA	Full Conversion	790	18.261
94	OM11	1500	OM	1	8	95003	96126	96393	97160	95564.5	96776.5	(6:2)_(4:4aCO)	2_nonsis	268	1212	2156	2	1212	267	2157	95003_96393	96126_97160	96393_190024	97160_190339	8.39	180	0.05	3	0	0	[2, 4]	1	15	1	1	0	1	2	1	0	96170.5	96170.5	NA	NA	graph_bin_annot3(8,94000,98000,c(3,4,7,8))	NA	Full Conversion	1078	8.3902
88	OM11	1500	OM	1	7	801970	802249	802249	802512	802110	802380	(2:6)_(4:4aCO)	2_nonsis	1	271	541	2	271	0	542	801970_802249	802249_802512	802249_914816	802512_915691	1022.12	45	22.69	1	0	0	[1, 4]	1	16	1	1	0	1	2	1	0	802245	802245	NA	NA	graph_bin_annot3(7,800000,803000,c(1,2,7,8))	NA	Full Conversion	270.5	1022.12
113	OM11	1500	OM	1	9	338050	338145	338145	338670	338098	338408	(2:6)_(4:4aCO)	2_nonsis	1	310	619	2	310	0	620	338050_338145	338145_338670	338145_380279	338670_380666	1443.11	52	28	1	0	0	[1, 3]	1	16	1	1	0	1	2	1	0	338252	338252	NA	NA	graph_bin_annot3(9,337000,339000,c(1,2,5,6))	NA	Full Conversion	309.5	1443.11
187	OM11	1500	OM	1	15	83757	84190	84226	84463	83973.5	84344.5	(2:6)_(4:4aCO)	2_nonsis	37	371	705	2	371	36	706	83757_84226	84190_84463	84226_91592	84463_91686	3.45	59	0.06	2	0	0	[2, 3]	1	16	1	1	0	1	2	1	0	84159	84159	NA	NA	graph_bin_annot3(15,82000,85000,c(3,4,5,6))	NA	Full Conversion	352.5	3.4548
85	OM11	1500	OM	1	7	609958	610218	610674	611145	610088	610910	(2:6)_(4:4aCO)	2_nonsis	457	822	1186	2	822	456	1187	609958_610674	610218_611145	610674_617675	611145_617861	2663.64	99	26.97	2	0	0	[1, 3]	1	16	1	1	0	1	2	1	0	610499	610499	NA	NA	graph_bin_annot3(7,608000,612000,c(1,2,5,6))	NA	Full Conversion	593	2663.64
108	OM11	1500	OM	1	9	170156	170408	170156	170408	170219	170345	(4:4aCO)	2_nonsis	0	126	251	1	0	0	0	170156	170408	175960	176421	2.96	21	0.14	0	0	0	[2, 3]	1	100	1	1	0	1	1	0	0	170282	170282	NA	NA	graph_bin_annot3(9,169000,171000,c(3,4,5,6))	NA	No Strand Transfer	125.5	2.9612
171	OM11	1500	OM	1	13	588927	589273	588927	589273	589014	589186	(4:4aCO)	2_nonsis	0	172	345	1	0	0	0	588927	589273	661764	662059	0.49	29	0.02	0	0	0	[2, 4]	1	100	1	1	0	1	1	0	0	589100	589100	NA	NA	graph_bin_annot3(13,587000,590000,c(3,4,7,8))	NA	No Strand Transfer	172.5	0.4935
162	OM11	1500	OM	1	13	77019	77482	77019	77482	77135	77366	(4:4aCO)	2_nonsis	0	231	462	1	0	0	0	77019	77482	165218	166589	434.81	38	11.3	0	0	0	[2, 3]	1	100	1	1	0	1	1	0	0	77250.5	77250.5	NA	NA	graph_bin_annot3(13,76000,78000,c(3,4,5,6))	NA	No Strand Transfer	231	434.809
56	OM11	1500	OM	1	5	225841	226347	225841	226347	225968	226220	(4:4aCO)	2_nonsis	0	252	505	1	0	0	0	225841	226347	326423	326990	2.47	42	0.06	0	0	0	[1, 2]	1	100	1	1	0	1	1	0	0	226094	226094	NA	NA	graph_bin_annot3(5,224000,227000,c(1,2,3,4))	NA	No Strand Transfer	252.5	2.4677
58	OM11	1500	OM	1	5	332482	333114	332482	333114	332640	332956	(4:4aCO)	2_nonsis	0	316	631	1	0	0	0	332482	333114	335262	335352	67.12	53	1.28	0	0	0	[2, 3]	1	100	1	1	0	1	1	0	0	332798	332798	NA	NA	graph_bin_annot3(5,331000,334000,c(3,4,5,6))	NA	No Strand Transfer	315.5	67.1215
208	OM11	1500	OM	1	16	371914	372742	371914	372742	372121	372535	(4:4aCO)	2_nonsis	0	414	827	1	0	0	0	371914	372742	404106	404554	1.97	69	0.03	0	0	0	[1, 3]	1	100	1	1	0	1	1	0	0	372328	372328	NA	NA	graph_bin_annot3(16,370000,373000,c(1,2,5,6))	NA	No Strand Transfer	413.5	1.9742
37	OM11	1500	OM	1	4	719896	720761	719896	720761	720112	720544	(4:4aCO)	2_nonsis	0	432	864	1	0	0	0	719896	720761	722270	722407	77.98	72	1.08	0	0	0	[1, 2]	1	100	1	1	0	1	1	0	0	720328	720328	NA	NA	graph_bin_annot3(4,718000,721000,c(1,2,3,4))	NA	No Strand Transfer	432	77.9794
76	OM11	1500	OM	1	7	192332	193477	192332	193477	192618	193190	(4:4aCO)	2_nonsis	0	572	1144	1	0	0	0	192332	193477	196769	196840	9.87	95	0.1	0	0	0	[2, 4]	1	100	1	1	0	1	1	0	0	192904	192904	NA	NA	graph_bin_annot3(7,191000,194000,c(3,4,7,8))	NA	No Strand Transfer	572	9.8708
184	OM11	1500	OM	1	14	701618	702991	701618	702991	701962	702648	(4:4aCO)	2_nonsis	0	686	1372	1	0	0	0	701618	702991	715182	715380	477.75	114	4.18	0	0	0	[1, 2]	1	100	1	1	0	1	1	0	0	702304	702304	NA	NA	graph_bin_annot3(14,700000,703000,c(1,2,3,4))	NA	No Strand Transfer	686	477.747
183	OM11	1500	OM	1	14	542443	543829	542443	543829	542790	543482	(4:4aCO)	2_nonsis	0	692	1385	1	0	0	0	542443	543829	701618	702991	311.42	115	2.7	0	0	0	[1, 2]	1	100	1	1	0	1	1	0	0	543136	543136	NA	NA	graph_bin_annot3(14,541000,544000,c(1,2,3,4))	NA	No Strand Transfer	692.5	311.424
210	OM11	1500	OM	1	16	465383	466824	465383	466824	465744	466464	(4:4aCO)	2_nonsis	0	720	1440	1	0	0	0	465383	466824	676361	676691	81.93	120	0.68	0	0	0	[1, 3]	1	100	1	1	0	1	1	0	0	466104	466104	NA	NA	graph_bin_annot3(16,464000,467000,c(1,2,5,6))	NA	No Strand Transfer	720	81.9277
74	OM11	1500	OM	1	7	100529	102955	100529	102955	101136	102348	(4:4aCO)	2_nonsis	0	1212	2425	1	0	0	0	100529	102955	123839	124322	6.91	202	0.03	0	0	0	[2, 4]	1	100	1	1	0	1	1	0	0	101742	101742	NA	NA	graph_bin_annot3(7,99000,103000,c(3,4,7,8))	NA	No Strand Transfer	1212.5	6.9096
127	OM11	1500	OM	1	11	33673	36695	33673	36695	34429	35939	(4:4aCO)	2_nonsis	0	1510	3021	1	0	0	0	33673	36695	71211	71541	268.49	252	1.07	0	0	0	[2, 3]	1	100	1	1	0	1	1	0	0	35184	35184	NA	NA	graph_bin_annot3(11,32000,37000,c(3,4,5,6))	NA	No Strand Transfer	1510.5	268.486
130	OM11	1500	OM	1	11	235115	238513	235115	238513	235965	237663	(4:4aCO)	2_nonsis	0	1698	3397	1	0	0	0	235115	238513	258771	258873	324.75	283	1.15	0	0	0	[1, 3]	1	100	1	1	0	1	1	0	0	236814	236814	NA	NA	graph_bin_annot3(11,234000,239000,c(1,2,5,6))	NA	No Strand Transfer	1698.5	324.75
22	OM11	1500	OM	1	3	168386	174943	168386	174943	170026	173304	(4:4aCO)	2_nonsis	0	3278	6556	1	0	0	0	168386	174943	212637	212942	862.22	546	1.58	0	0	0	[3, 4]	1	100	1	1	0	1	1	0	0	171664	171664	NA	NA	graph_bin_annot3(3,167000,175000,c(5,6,7,8))	NA	No Strand Transfer	3278	862.215
124	OM11	1500	OM	1	10	601293	611484	601293	611484	603841	608936	(4:4aCO)	2_nonsis	0	5095	10190	1	0	0	0	601293	611484	661017	661171	542.4	848	0.64	0	0	0	[1, 4]	1	100	1	1	0	1	1	0	0	606388	606388	NA	NA	graph_bin_annot3(10,600000,612000,c(1,2,7,8))	NA	No Strand Transfer	5095	542.401
51	OM11	1500	OM	1	4	1505138	1505562	1506992	1507780	1505350	1507386	(5:3)_(5:3a)_(4:4aCO)	2_nonsis	1431	2036	2641	3	1437_599	1042_22	1832_1176	1505138_1506604_1506992	1505562_1506970_1507780	1506604_1506992_1523648	1506970_1507780_1531933	62.68	220	0.29	9	0	0	[1, 2]	2	30	1	1	0	1	1	0	0	1506368	1506368	NA	NA	graph_bin_annot3(4,1504000,1508000,c(1,2,3,4))	NA	Two-Sided Unidirectional	1320.5	62.6796
175	OM11	1500	OM	1	13	874221	874543	875718	876530	874382	876124	(5:3)_(5:3a)_(4:4)_(4:4aCO)	2_nonsis	1176	1742	2308	4	360_446_936	0_0_284	721_891_1588	874221_874543_874942_875718	874543_874942_875434_876530	874543_874942_875718_917437	874942_875434_876530_924431	423.46	192	2.2	5	0	0	[1, 4]	2	30	1	1	0	1	1	0	0	875253	875253	NA	NA	graph_bin_annot3(13,873000,877000,c(1,2,7,8))	NA	Two-Sided Unidirectional	1154	423.458
139	OM11	1500	OM	1	12	28820	29085	30375	30558	28952.5	30466.5	(5:3)_(5:3a)_(6:2)_(5:3a)_(4:4aCO)	2_nonsis	1291	1514	1737	5	740_202_297_275	527_8_0_0	953_396_594_550	28820_29612_29781_30008_30375	29085_29773_30008_30375_30558	29612_29781_30008_30375_98655	29773_30008_30375_30558_99470	316.85	145	2.19	7	0	0	[1, 2]	2	30	1	1	0	1	1	0	0	29709.5	29709.5	NA	NA	graph_bin_annot3(12,27000,31000,c(1,2,3,4))	NA	Two-Sided Unidirectional	868.5	316.853
181	OM11	1500	OM	1	14	364020	364611	366762	367502	364316	367132	(6:2)_(4:4aCO)_(6:2)_(5:3)_(5:3a)_(4:4a)	2_nonsis	2152	2816	3481	6	473_969_245_669_460	0_748_46_423_0	946_1190_444_915_921	364020_364611_365714_365847_366581_366762	364611_364966_365801_366158_366762_367502	364611_365714_365847_366581_366762_427295	364966_365801_366158_366762_367502_427451	972.27	290	3.35	12	0	0	[2, 3]	2	30	1	1	0	1	1	0	0	365724	365724	NA	NA	graph_bin_annot3(14,363000,368000,c(3,4,5,6))	NA	Two-Sided Unidirectional	1740.5	972.275
190	OM11	1500	OM	1	15	220116	220335	221206	221576	220225	221391	(3:5)_(3:5a)_(4:4aCO)	2_nonsis	872	1166	1459	3	926_239	777_14	1076_464	220116_221112_221206	220335_221192_221576	221112_221206_231810	221192_221576_232193	243.32	121	2	10	0	0	[1, 3]	2	31	1	1	0	1	1	0	0	220808	220808	NA	NA	graph_bin_annot3(15,219000,222000,c(1,2,5,6))	NA	Two-Sided Unidirectional	729.5	243.315
117	OM11	1500	OM	1	10	69523	69580	70072	70786	69551.2	70429.2	(5:3)_(6:2)_(5:3a)_(4:4aCO)	2_nonsis	493	878	1262	4	118_117_642	0_0_258	237_234_1026	69523_69580_69760_70072	69580_69760_69814_70786	69580_69760_70072_187746	69760_69814_70786_188331	14.31	105	0.14	5	0	0	[1, 3]	2	32	1	1	0	1	1	0	0	69990.2	69990.2	NA	NA	graph_bin_annot3(10,68000,71000,c(1,2,5,6))	NA	Two-Sided Unidirectional	631	14.3127
72	OM11	1500	OM	1	7	53982	54056	55107	55263	54019	55185	(3:5)_(2:6)_(3:5a)_(4:4aCO)	2_nonsis	1052	1166	1280	4	376_382_408	250_255_291	501_510_525	53982_54306_54738_55107	54056_54483_54816_55263	54306_54738_55107_97616	54483_54816_55263_98124	153	107	1.44	15	0	0	[1, 3]	2	32	1	1	0	1	1	0	0	54602	54602	NA	NA	graph_bin_annot3(7,52000,56000,c(1,2,5,6))	NA	Two-Sided Unidirectional	640	152.998
203	OM11	1500	OM	1	16	74885	74937	76316	76413	74910.8	76364.8	(3:5)_(4:4aCO)_(3:5a)_(4:4a)_(3:5a)_(4:4a)	2_nonsis	1380	1454	1527	6	235_378_202_496_142	0_0_0_375_6	470_757_405_616_278	74885_74937_75355_75694_76135_76316	74937_75355_75694_75760_76310_76413	74937_75355_75694_76135_76316_106600	75355_75694_75760_76310_76413_107304	481.7	127	3.79	9	0	0	[1, 3]	2	32	1	1	0	1	1	0	0	75637.8	75637.8	NA	NA	graph_bin_annot3(16,73000,77000,c(1,2,5,6))	NA	Two-Sided Unidirectional	763.5	481.696
126	OM11	1500	OM	1	10	704861	704987	706608	707018	704924	706813	(5:3)_(4:4)_(5:3a)_(4:4)_(5:3)_(4:4aCO)	2_nonsis	1622	1889	2156	6	200_372_540_304_472	27_215_396_0_61	374_528_685_609_883	704861_705014_705450_705938_706135_706608	704987_705235_705542_706135_706547_707018	705014_705450_705938_706135_706608_726401	705235_705542_706135_706547_707018_745751	1749.6	180	9.75	16	0	0	[1, 3]	2	32	1	1	0	1	1	0	0	705868	705868	NA	NA	graph_bin_annot3(10,703000,708000,c(1,2,5,6))	NA	Two-Sided Unidirectional	1078	1749.6
166	OM11	1500	OM	1	13	387879	388308	392173	392209	388093	392191	(3:5)_(4:4)_(3:5a)_(4:4)_(2:6)_(3:5)_(2:6)_(3:5b)_(4:4aCO)_(3:5b)_(4:4a)_(3:5b)_(4:4a)	2_nonsis	3866	4098	4329	13	268_802_260_273_168_677_272_423_238_124_314_278	0_702_96_33_0_577_67_175_108_59_255_235	537_903_423_513_335_777_476_671_368_190_374_321	387879_388308_389118_389307_389574_389820_390486_390664_391137_391443_391564_391888_392173	388308_388416_389211_389541_389820_389909_390597_390962_391335_391505_391633_391938_392209	388308_389118_389307_389574_389820_390486_390664_391137_391443_391564_391888_392173_513553	388416_389211_389541_389820_389909_390597_390962_391335_391505_391633_391938_392209_513778	2021.05	360	5.61	57	0	0	[3, 4]	2	32	1	1	0	1	1	0	0	390142	390142	NA	NA	graph_bin_annot3(13,386000,393000,c(5,6,7,8))	NA	Two-Sided Unidirectional	2164.5	2021.05
123	OM11	1500	OM	1	10	572936	573000	573135	573950	572968	573542	(2:6)_(6:2)_(4:4aCO)	2_nonsis	136	574	1013	3	100_475	0_0	199_950	572936_573000_573135	573000_573135_573950	573000_573135_601293	573135_573950_611484	1510.23	84	17.9	2	0	0	[1, 4]	3	20	1	1	0	2	2	1	1	573255	573255	NA	NA	graph_bin_annot3(10,571000,574000,c(1,2,7,8))	NA	One-Sided Bidirectional	506.5	1510.23
16	OM11	1500	OM	1	2	703264	703780	704440	704922	703522	704681	(5:3)_(3:5)_(4:4aCO)	2_nonsis	661	1159	1657	3	798_361	502_82	1094_640	703264_704282_704440	703780_704358_704922	704282_704440_741097	704358_704922_741197	349.43	138	2.53	8	0	0	[1, 3]	3	20	1	1	0	2	2	1	1	704102	704102	NA	NA	graph_bin_annot3(2,702000,705000,c(1,2,5,6))	NA	One-Sided Bidirectional	828.5	349.427
100	OM11	1500	OM	1	8	484407	485261	485700	485807	484834	485754	(6:2)_(4:4aCO)_(3:5)_(4:4a)	2_nonsis	440	920	1399	4	558_220_142	0_0_0	1115_439_285	484407_485261_485522_485700	485261_485522_485700_485807	485261_485522_485700_542025	485522_485700_485807_562643	471.82	116	4.05	3	0	0	[1, 2]	3	20	1	1	0	2	2	1	1	485294	485294	NA	NA	graph_bin_annot3(8,483000,486000,c(1,2,3,4))	NA	One-Sided Bidirectional	699.5	471.825
96	OM11	1500	OM	1	8	236251	237146	237633	237813	236699	237723	(6:2)_(5:3)_(3:5)_(4:4aCO)	2_nonsis	488	1024	1561	4	534_210_281	0_10_77	1067_410_485	236251_237146_237328_237633	237146_237318_237556_237813	237146_237328_237633_297072	237318_237556_237813_297365	487.12	130	3.75	5	0	0	[1, 3]	3	20	1	1	0	2	2	1	1	237211	237211	NA	NA	graph_bin_annot3(8,235000,238000,c(1,2,5,6))	NA	One-Sided Bidirectional	780.5	487.125
99	OM11	1500	OM	1	8	379789	380530	381058	381425	380160	381242	(2:6)_(3:5)_(5:3)_(4:4aCO)	2_nonsis	529	1082	1635	4	448_328_306	1_129_0	896_527_611	379789_380531_380814_381058	380530_380685_381058_381425	380531_380814_381058_484407	380685_381058_381425_485261	125.85	136	0.92	7	0	0	[2, 3]	3	20	1	1	0	2	2	1	1	380700	380700	NA	NA	graph_bin_annot3(8,378000,382000,c(3,4,5,6))	NA	One-Sided Bidirectional	817.5	125.853
92	OM11	1500	OM	1	8	10261	10789	11625	11689	10525	11657	(3:5)_(4:4aCO)_(5:3)_(4:4a)	2_nonsis	837	1132	1427	4	340_688_104	6_586_40	673_790_169	10261_10795_11520_11625	10789_10934_11585_11689	10795_11520_11625_84777	10934_11585_11689_84820	140.66	119	1.18	11	0	0	[2, 3]	3	20	1	1	0	2	2	1	1	11091	11091	NA	NA	graph_bin_annot3(8,9000,12000,c(3,4,5,6))	NA	One-Sided Bidirectional	713.5	140.659
15	OM11	1500	OM	1	2	534745	534864	535946	536197	534804	536072	(3:5)_(4:4)_(6:2)_(4:4aCO)	2_nonsis	1083	1267	1451	4	284_772_211	193_654_0	376_889_422	534745_535057_535775_535946	534864_535121_535946_536197	535057_535775_535946_703264	535121_535946_536197_703780	117.46	121	0.97	16	0	0	[1, 2]	3	20	1	1	0	2	2	1	1	535438	535438	NA	NA	graph_bin_annot3(2,533000,537000,c(1,2,3,4))	NA	One-Sided Bidirectional	725.5	117.463
35	OM11	1500	OM	1	4	573947	574093	575468	576248	574020	575858	(6:2)_(4:4)_(2:6)_(4:4aCO)	2_nonsis	1376	1838	2300	4	206_1102_530	0_830_0	412_1375_1059	573947_574093_575189_575468	574093_574359_575468_576248	574093_575189_575468_615449	574359_575468_576248_615581	121.41	192	0.63	5	0	0	[2, 4]	3	20	1	1	0	2	2	1	1	574939	574939	NA	NA	graph_bin_annot3(4,572000,577000,c(3,4,7,8))	NA	One-Sided Bidirectional	1150	121.411
188	OM11	1500	OM	1	15	91592	91686	93175	94140	91639.2	93657.2	(2:6)_(4:4aCO)_(5:3)_(4:4a)	2_nonsis	1490	2018	2547	4	161_1088_769	91_889_110	231_1288_1428	91592_91777_92712_93175	91686_91823_93065_94140	91777_92712_93175_185951	91823_93065_94140_186289	179.65	212	0.85	17	0	0	[2, 4]	3	20	1	1	0	2	2	1	1	92648.2	92648.2	NA	NA	graph_bin_annot3(15,90000,95000,c(3,4,7,8))	NA	One-Sided Bidirectional	1273.5	179.649
112	OM11	1500	OM	1	9	329125	332459	333345	334383	330792	333864	(5:3)_(4:4aCO)_(3:5)_(4:4a)	2_nonsis	887	3072	5257	4	1996_421_655	44_0_0	3948_842_1310	329125_332503_333073_333345	332459_333073_333345_334383	332503_333073_333345_338050	333073_333345_334383_338145	2933.6	438	6.7	4	0	0	[1, 3]	3	20	1	1	0	2	2	1	1	332328	332328	NA	NA	graph_bin_annot3(9,328000,335000,c(1,2,5,6))	NA	One-Sided Bidirectional	2628.5	2933.61
54	OM11	1500	OM	1	5	124517	124905	125756	125939	124711	125847	(2:6)_(4:4)_(6:2)_(5:3)_(4:4aCO)	2_nonsis	852	1136	1421	5	344_422_184_186	65_247_0_0	624_596_368_373	124517_124970_125388_125566_125756	124905_125141_125566_125756_125939	124970_125388_125566_125756_209424	125141_125566_125756_125939_209789	38	118	0.32	12	0	0	[1, 2]	3	20	1	1	0	2	2	1	1	125279	125279	NA	NA	graph_bin_annot3(5,123000,126000,c(1,2,3,4))	NA	One-Sided Bidirectional	710.5	38.0026
63	OM11	1500	OM	1	5	489897	490102	491262	491327	490000	491294	(2:6)_(3:5)_(4:4aCO)_(5:3)_(4:4a)	2_nonsis	1161	1295	1429	5	280_207_692_116	0_0_619_40	559_414_766_192	489897_490102_490456_491135_491262	490102_490456_490516_491222_491327	490102_490456_491135_491262_512058	490456_490516_491222_491327_512295	894.79	119	7.52	11	0	0	[1, 3]	3	20	1	1	0	2	2	1	1	490647	490647	NA	NA	graph_bin_annot3(5,488000,492000,c(1,2,5,6))	NA	One-Sided Bidirectional	714.5	894.789
45	OM11	1500	OM	1	4	1078009	1078458	1079984	1080788	1.07823e+06	1.08039e+06	(6:2)_(4:4)_(4:4aCO)_(2:6)_(4:4a)	2_nonsis	1527	2152	2778	5	362_361_732_698	0_121_526_192	725_601_937_1203	1078009_1078458_1078855_1079585_1079984	1078458_1078734_1079059_1079792_1080788	1078458_1078855_1079585_1079984_1269687	1078734_1079059_1079792_1080788_1269918	1204.24	231	5.21	17	0	0	[2, 4]	3	20	1	1	0	2	2	1	1	1.07931e+06	1.07931e+06	NA	NA	graph_bin_annot3(4,1077000,1081000,c(3,4,7,8))	NA	One-Sided Bidirectional	1389	1204.24
150	OM11	1500	OM	1	12	414993	415537	417465	417575	415265	417520	(5:3)_(4:4)_(2:6)_(3:5)_(4:4aCO)	2_nonsis	1929	2255	2581	5	452_715_678_410	0_503_619_328	905_927_736_492	414993_415537_416401_417083_417465	415537_415898_416464_417137_417575	415537_416401_417083_417465_560519	415898_416464_417137_417575_561781	373.12	215	1.74	18	0	0	[1, 3]	3	20	1	1	0	2	2	1	1	416392	416392	NA	NA	graph_bin_annot3(12,413000,418000,c(1,2,5,6))	NA	One-Sided Bidirectional	1290.5	373.117
206	OM11	1500	OM	1	16	169911	170076	172192	172402	169993	172297	(3:5)_(4:4)_(4:4aCO)_(6:2)_(4:4a)	2_nonsis	2117	2304	2490	5	310_869_174_951	182_726_0_770	438_1012_347_1132	169911_170258_171075_171270_172192	170076_170349_171270_171422_172402	170258_171075_171270_172192_213190	170349_171270_171422_172402_213534	783.25	207	3.78	23	0	0	[3, 4]	3	20	1	1	0	2	2	1	1	171145	171145	NA	NA	graph_bin_annot3(16,168000,173000,c(5,6,7,8))	NA	One-Sided Bidirectional	1245	783.249
28	OM11	1500	OM	1	4	160479	160731	163327	163439	160605	163383	(5:3)_(2:6)_(4:4aCO)_(2:6)_(4:4a)	2_nonsis	2597	2778	2959	5	1284_1036_252_206	690_462_0_3	1878_1610_505_408	160479_161421_162819_163031_163327	160731_162357_163031_163324_163439	161421_162819_163031_163327_302250	162357_163031_163324_163439_303140	146.09	246	0.59	12	0	0	[1, 3]	3	20	1	1	0	2	2	1	1	161994	161994	NA	NA	graph_bin_annot3(4,159000,164000,c(1,2,5,6))	NA	One-Sided Bidirectional	1479.5	146.088
151	OM11	1500	OM	1	12	560519	561781	563822	564068	561150	563945	(3:5)_(3:5a)_(3:5)_(5:3)_(4:4aCO)	2_nonsis	2042	2795	3548	5	776_1001_502_517	0_597_21_173	1551_1405_982_861	560519_561781_562667_563207_563822	561781_562070_563186_563649_564068	561781_562667_563207_563822_573671	562070_563186_563649_564068_573804	59.72	295	0.2	11	0	0	[3, 4]	3	20	1	1	0	2	2	1	1	562548	562548	NA	NA	graph_bin_annot3(12,559000,565000,c(5,6,7,8))	NA	Two-Sided Bidirectional	1774	59.7184
44	OM11	1500	OM	1	4	1059313	1059445	1062037	1062818	1.05938e+06	1.06243e+06	(2:6)_(4:4)_(5:3)_(3:5)_(4:4aCO)	2_nonsis	2593	3048	3504	5	457_494_626_1471	217_234_332_872	697_754_921_2070	1059313_1059662_1060244_1060748_1062037	1059445_1060010_1060416_1061165_1062818	1059662_1060244_1060748_1062037_1078009	1060010_1060416_1061165_1062818_1078458	220.61	292	0.76	18	0	0	[1, 3]	3	20	1	1	0	2	2	1	1	1.0609e+06	1.0609e+06	NA	NA	graph_bin_annot3(4,1058000,1063000,c(1,2,5,6))	NA	One-Sided Bidirectional	1752	220.613
81	OM11	1500	OM	1	7	410531	411461	414265	414479	410996	414372	(3:5)_(4:4)_(6:2)_(5:3)_(4:4aCO)	2_nonsis	2805	3376	3947	5	1596_654_338_788	952_280_0_537	2240_1027_677_1039	410531_412413_413051_413440_414265	411461_412771_413440_413728_414479	412413_413051_413440_414265_442874	412771_413440_413728_414479_442935	675.66	329	2.06	16	0	0	[2, 4]	3	20	1	1	0	2	2	1	1	412684	412684	NA	NA	graph_bin_annot3(7,409000,415000,c(3,4,7,8))	NA	One-Sided Bidirectional	1973.5	675.657
131	OM11	1500	OM	1	11	258771	258873	260530	260745	258822	260638	(6:2)_(4:4)_(6:2)_(4:4aCO)_(3:5)_(4:4a)	2_nonsis	1658	1816	1973	6	86_152_188_466_924	0_0_1_316_738	172_303_375_615_1111	258771_258873_258943_259177_259634_260530	258873_258943_259176_259318_259792_260745	258873_258943_259177_259634_260530_340714	258943_259176_259318_259792_260745_340743	430.37	164	2.62	18	0	0	[1, 3]	3	20	1	1	0	2	2	1	1	259730	259730	NA	NA	graph_bin_annot3(11,257000,261000,c(1,2,5,6))	NA	One-Sided Bidirectional	986.5	430.367
195	OM11	1500	OM	1	15	494326	494461	496163	496422	494394	496292	(3:5)_(4:4)_(2:6)_(4:4)_(6:2)_(4:4aCO)	2_nonsis	1703	1899	2095	6	115_640_253_722_170	0_400_0_621_0	230_879_506_823_339	494326_494461_494956_495340_496083_496163	494461_494556_495340_495462_496163_496422	494461_494956_495340_496083_496163_533520	494556_495340_495462_496163_496422_533636	1934.68	174	11.09	16	0	0	[1, 3]	3	20	1	1	0	2	2	1	1	495343	495343	NA	NA	graph_bin_annot3(15,493000,497000,c(1,2,5,6))	NA	One-Sided Bidirectional	1047.5	1934.68
207	OM11	1500	OM	1	16	213190	213534	214963	215587	213362	215275	(4:4aCO)_(2:6)_(6:2)_(4:4a)_(5:3)_(4:4a)	2_nonsis	1430	1913	2396	6	204_609_366_294_440	0_471_77_0_17	407_747_656_588_863	213190_213534_214068_214358_214724_214963	213534_213597_214281_214724_214946_215587	213534_214068_214358_214724_214963_371914	213597_214281_214724_214946_215587_372742	1681	200	8.43	12	0	0	[1, 2]	3	20	1	1	0	2	2	1	1	214318	214318	NA	NA	graph_bin_annot3(16,212000,216000,c(1,2,3,4))	NA	One-Sided Bidirectional	1198	1681
90	OM11	1500	OM	1	7	1009812	1010365	1012544	1012661	1.01009e+06	1.0126e+06	(5:3)_(2:6)_(4:4aCO)_(3:5)_(3:5a)_(4:4a)	2_nonsis	2180	2514	2848	6	1264_436_352_294_168	838_7_0_113_0	1691_866_703_475_335	1009812_1011203_1011510_1012069_1012326_1012544	1010365_1011503_1012069_1012213_1012544_1012661	1011203_1011510_1012069_1012326_1012544_1021077	1011503_1012069_1012213_1012544_1012661_1021490	1552.19	237	6.55	13	0	0	[1, 2]	3	20	1	1	0	2	2	1	1	1.01135e+06	1.01135e+06	NA	NA	graph_bin_annot3(7,1008000,1013000,c(1,2,3,4))	NA	Two-Sided Bidirectional	1424	1552.18
31	OM11	1500	OM	1	4	408894	410728	412574	413313	409811	412943	(5:3)_(3:5)_(3:5a)_(2:6)_(3:5a)_(4:4aCO)	2_nonsis	1847	3132	4418	6	1077_430_178_109_1338	0_141_0_0_908	2154_720_355_218_1769	408894_410728_411189_411448_411544_412574	410728_411048_411448_411544_411666_413313	410728_411189_411448_411544_412574_497463	411048_411448_411544_411666_413313_498138	235.42	368	0.64	9	0	0	[1, 2]	3	20	1	1	0	2	2	1	1	411377	411377	NA	NA	graph_bin_annot3(4,407000,414000,c(1,2,3,4))	NA	Two-Sided Bidirectional	2209	235.419
137	OM11	1500	OM	1	11	606370	606560	609738	610232	606465	609985	(5:3)_(4:4)_(6:2)_(5:3a)_(3:5)_(4:4aCO)	2_nonsis	3179	3520	3861	6	1008_924_888_293_406	348_210_606_0_0	1669_1638_1171_586_812	606370_606908_608249_609152_609420_609738	606560_608039_608546_609420_609738_610232	606908_608249_609152_609420_609738_661199	608039_608546_609420_609738_610232_666816	344.49	321	1.07	18	0	0	[2, 4]	3	20	1	1	0	2	2	1	1	608225	608225	NA	NA	graph_bin_annot3(11,605000,611000,c(3,4,7,8))	NA	Two-Sided Bidirectional	1930.5	344.491
30	OM11	1500	OM	1	4	312186	312250	313644	313728	312218	313686	(2:6)_(3:5)_(5:3)_(6:2)_(4:4aCO)_(5:3a)_(4:4a)	2_nonsis	1395	1468	1541	7	102_90_89_404_700_81	0_0_0_132_458_0	205_181_178_677_943_162	312186_312250_312391_312431_312701_313566_313644	312250_312391_312431_312569_313108_313644_313728	312250_312391_312431_312701_313566_313644_408894	312391_312431_312569_313108_313644_313728_410728	495.51	128	3.86	13	0	0	[1, 2]	3	20	1	1	0	2	2	1	1	312952	312952	NA	NA	graph_bin_annot3(4,311000,314000,c(1,2,3,4))	NA	Two-Sided Bidirectional	770.5	495.515
5	OM11	1500	OM	1	1	178682	178989	180747	180787	178835	180767	(3:5)_(4:4)_(5:3)_(4:4aCO)_(6:2)_(5:3)_(4:4a)	2_nonsis	1759	1932	2104	7	184_313_445_400_387_202	0_1_0_192_288_127	369_625_890_607_486_278	178682_178989_179052_179614_180134_180509_180747	178989_179051_179614_179942_180221_180620_180787	178989_179052_179614_180134_180509_180747_204230	179051_179614_179942_180221_180620_180787_230218	254.17	175	1.45	28	0	0	[3, 4]	3	20	1	1	0	2	2	1	1	179801	179801	NA	NA	graph_bin_annot3(1,177000,181000,c(5,6,7,8))	NA	One-Sided Bidirectional	1052	254.173
119	OM11	1500	OM	1	10	208377	208641	211937	212108	208509	212023	(5:3)_(4:4)_(3:5)_(4:4aCO)_(3:5a)_(3:5)_(2:6)_(4:4a)	2_nonsis	3297	3514	3730	8	422_610_1480_236_548_80_138	0_101_1177_122_477_0_13	843_1118_1783_351_619_160_263	208377_208641_209321_210936_211226_211764_211845_211937	208641_209220_209759_211104_211287_211845_211924_212108	208641_209321_210936_211226_211764_211845_211937_317305	209220_209759_211104_211287_211845_211924_212108_317491	355.84	311	1.15	33	0	0	[2, 4]	3	20	1	1	0	2	2	1	1	210266	210266	NA	NA	graph_bin_annot3(10,207000,213000,c(3,4,7,8))	NA	Two-Sided Bidirectional	1865	355.843
143	OM11	1500	OM	1	12	210240	210476	212081	212681	210358	212381	(4:4ai)_(5:3)_(2:6)_(4:4bCO)	2_nonsis	1606	2023	2440	4	360_908_755	168_435_55	551_1382_1455	210240_210644_211226_212081	210476_210791_212026_212681	210644_211226_212081_233075	210791_212026_212681_233766	413.59	203	2.04	17	0	0	[2, 4]	3	21	1	1	0	2	2	1	1	211370	211370	NA	NA	graph_bin_annot3(12,209000,213000,c(3,4,7,8))	NA	Sym 4:4	1220	413.587
1	OM11	1500	OM	1	1	32989	33040	36898	37019	33014.5	36958.5	(5:3)_(3:5)_(5:3)_(4:4ai)_(3:5)_(4:4bCO)	2_nonsis	3859	3944	4029	6	1758_252_574_84_1275	1514_0_509_0_1162	2002_505_640_168_1388	32989_34554_34991_35568_35631_36898	33040_34991_35059_35631_35736_37019	34554_34991_35568_35631_36898_75520	34991_35059_35631_35736_37019_76205	1062.1	335	3.17	46	0	0	[2, 3]	3	21	1	1	0	2	2	1	1	34986.5	34986.5	NA	NA	graph_bin_annot3(1,31000,38000,c(3,4,5,6))	NA	Sym 4:4	2014.5	1062.1
179	OM11	1500	OM	1	14	195358	195766	199432	199570	195562	199501	(3:5)_(4:4ai)_(5:3)_(6:2)_(5:3)_(4:4bi)_(5:3)_(4:4cCO)	2_nonsis	3667	3939	4211	8	1020_430_436_300_1038_384_331	579_15_0_3_848_0_29	1461_846_873_597_1227_767_633	195358_196345_196834_197191_197710_198636_198937_199432	195766_196819_197191_197707_197788_198937_199403_199570	196345_196834_197191_197710_198636_198937_199432_204995	196819_197191_197707_197788_198937_199403_199570_205138	2293.98	351	6.54	20	0	0	[1, 3]	3	21	1	1	0	2	2	1	1	197532	197532	NA	NA	graph_bin_annot3(14,194000,200000,c(1,2,5,6))	NA	Sym 4:4	2105.5	2293.98
91	OM11	1500	OM	1	7	1021077	1021490	1022816	1023234	1.02128e+06	1.02303e+06	(3:5)_(4:4)_(3:5a)_(3:5b)_(4:4)	2_sis	1327	1742	2156	0	240_496_638_368	0_300_318_0	480_691_959_735	1021077_1021490_1021857_1022499_1022816	1021490_1021557_1022181_1022816_1023234	1021490_1021857_1022499_1022816_1064130	1021557_1022181_1022816_1023234_1090940	353.87	180	1.97	12	0	0	[]	0	1	2	0	2	2	2	2	2	1.02215e+06	1.02172e+06	1.02259e+06	NA	graph_bin_annot3(7,1020000,1024000,c(3,4,5,6))	NA	2-sis NCO	1078	353.869
17	OM11	1500	OM	1	2	741097	741197	744063	744356	741147	744209	(3:5)_(4:4)_(2:6)_(3:5)_(2:6ai)_(1:7)_(2:6b)_(3:5a)_(4:4aCO)	3	2867	3062	3258	0	113_310_238_112_265_972_628_424	38_125_3_0_194_440_18_164	188_494_474_224_336_1505_1239_683	741097_741235_741410_741732_741884_742150_742660_743673_744063	741197_741285_741729_741884_741956_742220_743655_743899_744356	741235_741410_741732_741884_742150_742660_743673_744063_801661	741285_741729_741884_741956_742220_743655_743899_744356_813184	534.01	271	1.97	18	0	0	[2, 4]	0	2	2	1	1	2	2	1	1	742678	741913	743444	NA	graph_bin_annot3(2,740000,745000,c(3,4,5,6,7,8))	NA	>2 Chr CO	1629	534.011
20	OM11	1500	OM	1	3	73255	73479	75484	76939	73367.2	76211.2	(3:5)_(3:5a)_(3:5b)_(4:4aCO)_(5:3)_(4:4a)	4	2006	2844	3683	0	374_398_160_1045_868	0_72_0_808_0	747_723_320_1282_1737	73255_73479_74074_74202_75202_75484	73479_74002_74202_74394_75484_76939	73479_74074_74202_75202_75484_117992	74002_74202_74394_75484_76939_118273	253.19	307	0.83	11	0	0	[1, 3]	0	2	2	1	1	2	3	2	1	74789.2	74078.2	75500.2	NA	graph_bin_annot3(3,72000,77000)	NA	>2 Chr CO	1841.5	253.186
80	OM11	1500	OM	1	7	383348	383573	385570	386428	383461	385999	(3:5)_(2:6)_(4:4aCO)_(5:3)_(4:4a)	3	1998	2538	3079	0	326_259_764_1190	92_0_603_738	560_518_924_1642	383348_383665_383908_384786_385570	383573_383908_384183_384832_386428	383665_383908_384786_385570_410531	383908_384183_384832_386428_411461	896.27	256	3.5	22	0	0	[1, 3]	0	2	2	1	1	2	2	1	1	384730	384095	385364	NA	graph_bin_annot3(7,382000,387000,c(1,2,5,6,7,8))	NA	>2 Chr CO	1539.5	896.27
154	OM11	1500	OM	1	12	703971	704829	706966	707098	704400	707032	(6:2)_(3:5)_(3:5a)_(2:6)_(4:4aCO)_(3:5b)_(4:4a)	3	2138	2632	3126	0	510_501_242_74_552_754	0_229_0_0_363_522	1021_773_483_147_740_986	703971_704829_705221_705602_705704_706112_706966	704829_704992_705602_705704_705749_706444_707098	704829_705221_705602_705704_706112_706966_778158	704992_705602_705704_705749_706444_707098_779222	764	260	2.94	23	0	0	[1, 2]	0	2	2	1	1	2	2	1	1	705716	705058	706374	NA	graph_bin_annot3(12,702000,708000,c(1,2,3,4,5,6))	NA	>2 Chr CO	1563	764.001
157	OM11	1500	OM	1	12	865078	866496	872401	873021	865787	872711	(5:3)_(5:3a)_(4:4ai)_(5:3)_(4:4)_(3:5)_(4:4bCO)	3	5906	6924	7942	0	1218_257_1273_2656_651_869	399_4_0_1214_0_221	2036_510_2546_4099_1302_1517	865078_866895_867118_867405_870878_871504_872401	866496_867114_867405_869664_871504_872180_873021	866895_867118_867405_870878_871504_872401_1001464	867114_867405_869664_871504_872180_873021_1001833	1129.22	661	1.71	14	0	0	[1, 3]	0	2	2	1	1	2	2	1	1	869249	867518	870980	NA	graph_bin_annot3(12,864000,874000,c(1,2,5,6,7,8))	NA	>2 Chr CO	3971	1129.22
194	OM11	1500	OM	1	15	420277	427406	420277	427406	422060	425624	(4:4aCO)	4	0	3564	7128	0	0	0	0	420277	427406	494326	494461	760.55	594	1.28	0	0	0	[1, 2, 3, 4]	0	2	2	1	1	2	3	2	1	423842	422950	424732	NA	graph_bin_annot3(15,419000,428000)	NA	>2 Chr CO	3564	760.546
197	OM11	1500	OM	1	15	585808	586076	592385	592588	585942	592486	(3:5)_(4:4)_(3:5a)_(3:5)_(2:6)_(4:4ai)_(3:5b)_(5:3)_(5:3a)_(5:3b)_(4:4bCO)_(5:3b)_(4:4b)	4	6310	6544	6779	0	248_408_426_416_353_303_534_872_1432_1198_180_175	0_41_55_174_0_0_333_547_1049_909_1_0	496_776_797_658_706_606_734_1196_1815_1488_358_350	585808_586076_586345_586907_587316_587565_588022_588504_589303_590749_592027_592238_592385	586076_586304_586852_587142_587565_588022_588171_588756_589700_591118_592237_592385_592588	586076_586345_586907_587316_587565_588022_588504_589303_590749_592027_592238_592385_638364	586304_586852_587142_587565_588022_588171_588756_589700_591118_592237_592385_592588_639159	1782.67	564	3.16	40	0	0	[1, 2, 3, 4]	0	2	2	1	1	2	3	2	1	589214	587578	590850	NA	graph_bin_annot3(15,584000,593000)	NA	>2 Chr CO	3389.5	1782.67
200	OM11	1500	OM	1	15	984910	984992	989690	991111	984951	990401	(5:3)_(4:4aCO)_(2:6)_(3:5)_(4:4a)_(3:5a)_(4:4a)_(3:5b)_(4:4a)	3	4699	5450	6200	0	496_1185_824_919_395_256_420_954	385_983_483_414_0_122_150_8	608_1387_1166_1424_790_390_689_1900	984910_985377_986501_987247_988081_988671_988993_989211_989690	984992_985518_986764_987667_988671_988871_989061_989682_991111	985377_986501_987247_988081_988671_988993_989211_989690_1061049	985518_986764_987667_988671_988871_989061_989682_991111_1061582	1567.48	516	3.04	28	0	0	[2, 3]	0	2	2	1	1	2	2	1	1	987676	986313	989038	NA	graph_bin_annot3(15,983000,992000,c(3,4,5,6,7,8))	NA	>2 Chr CO	3100	1567.48
121	OM11	1500	OM	1	10	360767	361124	363678	363726	360946	363702	(4:4ai)_(5:3)_(4:4bCO)_(4:4ci)_(4:4dCO)	4	2555	2756	2958	0	990_1051_396_320	361_500_0_0	1619_1602_792_639	360767_361485_362886_363087_363678	361124_362386_363087_363678_363726	361485_362886_363087_363678_466454	362386_363087_363678_363726_467010	669.73	246	2.72	11	0	0	[1, 3]	0	3	2	2	0	2	2	0	0	362324	361635	363013	NA	graph_bin_annot3(10,359000,364000)	NA	dCO	1479	669.735
168	OM12	1500	OM	2	16	921271	921352	921352	921490	921311	921421	05:03:00	1	1	110	218	1	110	0	219	921271_921352	921352_921490	921352_923175	921490_923621	667.27	18	36.76	1	0	0	[]	1	1	1	0	1	1	1	1	1	921366	921366	NA	NA	graph_bin_annot3(16,920000,922000,c(7,8))	NA	One-Sided	109	667.267
109	OM12	1500	OM	2	12	363805	363912	363912	364089	363858	364000	05:03:00	1	1	142	283	1	142	0	284	363805_363912	363912_364089	363912_367857	364089_367998	32.57	24	1.38	1	0	0	[]	1	1	1	0	1	1	1	1	1	363930	363930	NA	NA	graph_bin_annot3(12,362000,365000,c(7,8))	NA	One-Sided	141.5	32.5737
34	OM12	1500	OM	2	4	1434754	1434866	1434996	1435091	1.43481e+06	1.43504e+06	05:03:00	1	131	234	336	1	234	130	337	1434754_1434996	1434866_1435091	1434996_1447428	1435091_1447694	3.95	28	0.14	2	0	0	[]	1	1	1	0	1	1	1	1	1	1.43493e+06	1.43493e+06	NA	NA	graph_bin_annot3(4,1433000,1436000,c(7,8))	NA	One-Sided	168	3.9483
154	OM12	1500	OM	2	15	967611	967862	967862	968186	967736	968024	05:03:00	1	1	288	574	1	288	0	575	967611_967862	967862_968186	967862_1002614	968186_1004045	178.66	48	3.74	1	0	0	[]	1	1	1	0	1	1	1	1	1	967880	967880	NA	NA	graph_bin_annot3(15,966000,969000,c(5,6))	NA	One-Sided	287	178.662
91	OM12	1500	OM	2	11	67740	68014	68184	68298	67877	68241	05:03:00	1	171	364	557	1	364	170	558	67740_68184	68014_68298	68184_99646	68298_100670	859.75	46	18.54	5	0	0	[]	1	1	1	0	1	1	1	1	1	68059	68059	NA	NA	graph_bin_annot3(11,66000,69000,c(7,8))	NA	One-Sided	278.5	859.748
96	OM12	1500	OM	2	11	258604	258771	258943	259176	258688	259060	05:03:00	1	173	372	571	1	372	172	572	258604_258943	258771_259176	258943_333757	259176_334655	331.66	48	6.98	3	0	0	[]	1	1	1	0	1	1	1	1	1	258874	258874	NA	NA	graph_bin_annot3(11,257000,260000,c(3,4))	NA	One-Sided	285.5	331.659
45	OM12	1500	OM	2	5	560026	560290	560376	560686	560158	560531	05:03:00	1	87	373	659	1	373	86	660	560026_560376	560290_560686	560376_566942	560686_576874	44.42	55	0.81	2	0	0	[]	1	1	1	0	1	1	1	1	1	560344	560344	NA	NA	graph_bin_annot3(5,559000,561000,c(5,6))	NA	One-Sided	329.5	44.4186
164	OM12	1500	OM	2	16	644963	645683	645683	645731	645323	645707	05:03:00	1	1	384	767	1	384	0	768	644963_645683	645683_645731	645683_679712	645731_679897	518.22	64	8.11	1	0	0	[]	1	1	1	0	1	1	1	1	1	645515	645515	NA	NA	graph_bin_annot3(16,643000,646000,c(3,4))	NA	One-Sided	383.5	518.218
41	OM12	1500	OM	2	5	268597	268713	268713	269407	268655	269060	05:03:00	1	1	405	809	1	405	0	810	268597_268713	268713_269407	268713_334750	269407_335065	55.77	67	0.83	1	0	0	[]	1	1	1	0	1	1	1	1	1	268858	268858	NA	NA	graph_bin_annot3(5,267000,270000,c(5,6))	NA	One-Sided	404.5	55.7701
33	OM12	1500	OM	2	4	1337910	1338084	1338366	1338448	1337997	1338407	05:03:00	1	283	410	537	1	410	282	538	1337910_1338366	1338084_1338448	1338366_1434754	1338448_1434866	551.28	45	12.33	8	0	0	[]	1	1	1	0	1	1	1	1	1	1338202	1338202	NA	NA	graph_bin_annot3(4,1336000,1339000,c(7,8))	NA	One-Sided	268.5	551.285
37	OM12	1500	OM	2	5	77697	77918	77918	78595	77807.5	78256.5	05:03:00	1	1	449	897	1	449	0	898	77697_77918	77918_78595	77918_123248	78595_123378	513.28	75	6.87	1	0	0	[]	1	1	1	0	1	1	1	1	1	78032	78032	NA	NA	graph_bin_annot3(5,76000,79000,c(3,4))	NA	One-Sided	448.5	513.282
67	OM12	1500	OM	2	8	16735	16788	17157	17359	16761.8	17257.8	05:03:00	1	370	496	623	1	496	369	624	16735_17157	16788_17359	17157_98643	17359_99089	61.69	52	1.19	8	0	0	[]	1	1	1	0	1	1	1	1	1	17009.8	17009.8	NA	NA	graph_bin_annot3(8,15000,18000,c(5,6))	NA	One-Sided	311.5	61.6926
69	OM12	1500	OM	2	8	121618	121827	121987	122634	121722	122310	05:03:00	1	161	588	1015	1	588	160	1016	121618_121987	121827_122634	121987_237328	122634_237556	2337.41	85	27.66	2	0	0	[]	1	1	1	0	1	1	1	1	1	122016	122016	NA	NA	graph_bin_annot3(8,120000,123000,c(3,4))	NA	One-Sided	507.5	2337.41
162	OM12	1500	OM	2	16	491133	491543	491568	492354	491338	491961	05:03:00	1	26	623	1220	1	623	25	1221	491133_491568	491543_492354	491568_585037	492354_585153	355.84	102	3.5	2	0	0	[]	1	1	1	0	1	1	1	1	1	491650	491650	NA	NA	graph_bin_annot3(16,490000,493000,c(1,2))	NA	One-Sided	610	355.843
59	OM12	1500	OM	2	7	785199	785828	785907	786618	785514	786262	05:03:00	1	80	749	1418	1	749	79	1419	785199_785907	785828_786618	785907_797674	786618_797989	311.92	118	2.64	3	0	0	[]	1	1	1	0	1	1	1	1	1	785888	785888	NA	NA	graph_bin_annot3(7,784000,787000,c(3,4))	NA	One-Sided	709	311.918
92	OM12	1500	OM	2	11	99646	100670	100670	101183	100158	100926	05:03:00	1	1	768	1536	1	768	0	1537	99646_100670	100670_101183	100670_116904	101183_117207	1798.96	128	14.07	1	0	0	[]	1	1	1	0	1	1	1	1	1	100542	100542	NA	NA	graph_bin_annot3(11,98000,102000,c(3,4))	NA	One-Sided	768	1798.96
103	OM12	1500	OM	2	11	634635	635348	635348	636244	634992	635796	05:03:00	1	1	804	1608	1	804	0	1609	634635_635348	635348_636244	635348_658549	636244_666816	205.81	134	1.54	1	0	0	[]	1	1	1	0	1	1	1	1	1	635394	635394	NA	NA	graph_bin_annot3(11,633000,637000,c(3,4))	NA	One-Sided	804	205.806
151	OM12	1500	OM	2	15	829911	830506	830506	831592	830209	831049	05:03:00	1	1	840	1680	1	840	0	1681	829911_830506	830506_831592	830506_880027	831592_880543	248.74	140	1.78	1	0	0	[]	1	1	1	0	1	1	1	1	1	830629	830629	NA	NA	graph_bin_annot3(15,828000,832000,c(5,6))	NA	One-Sided	840	248.744
4	OM12	1500	OM	2	1	70621	71281	71616	72952	70951	72284	05:03:00	1	336	1333	2330	1	1333	335	2331	70621_71616	71281_72952	71616_184510	72952_184921	643.08	194	3.31	4	0	0	[]	1	1	1	0	1	1	1	1	1	71617.5	71617.5	NA	NA	graph_bin_annot3(1,69000,73000,c(3,4))	NA	One-Sided	1165	643.083
39	OM12	1500	OM	2	5	161191	161593	162474	163290	161392	162882	05:03:00	1	882	1490	2098	1	1490	881	2099	161191_162474	161593_163290	162474_236202	163290_236672	104.14	175	0.6	8	0	0	[]	1	1	1	0	1	1	1	1	1	162137	162137	NA	NA	graph_bin_annot3(5,160000,164000,c(3,4))	NA	One-Sided	1049	104.137
101	OM12	1500	OM	2	11	569085	569468	571329	571639	569276	571484	05:03:00	1	1862	2208	2553	1	2208	1861	2554	569085_571329	569468_571639	571329_603048	571639_604059	297.11	213	1.4	32	0	0	[]	1	1	1	0	1	1	1	1	1	570380	570380	NA	NA	graph_bin_annot3(11,568000,572000,c(3,4))	NA	One-Sided	1276.5	297.111
87	OM12	1500	OM	2	10	672728	672815	672815	672937	672772	672876	03:05:00	1	1	104	208	1	104	0	209	672728_672815	672815_672937	672815_726401	672937_731810	18.26	17	1.05	1	0	0	[]	1	2	1	0	1	1	1	1	1	672824	672824	NA	NA	graph_bin_annot3(10,671000,673000,c(5,6))	NA	One-Sided	104	18.261
56	OM12	1500	OM	2	7	584298	584414	584414	584527	584356	584470	03:05:00	1	1	114	228	1	114	0	229	584298_584414	584414_584527	584414_609958	584527_610218	55.77	19	2.94	1	0	0	[]	1	2	1	0	1	1	1	1	1	584413	584413	NA	NA	graph_bin_annot3(7,583000,585000,c(7,8))	NA	One-Sided	114	55.7701
114	OM12	1500	OM	2	12	611994	612202	612306	612349	612098	612328	03:05:00	1	105	230	354	1	230	104	355	611994_612306	612202_612349	612306_658054	612349_658599	356.83	29	12.1	5	0	0	[]	1	2	1	0	1	1	1	1	1	612213	612213	NA	NA	graph_bin_annot3(12,610000,613000,c(3,4))	NA	One-Sided	177	356.83
65	OM12	1500	OM	2	8	10670	11006	11006	11209	10837.8	11107.8	03:05:00	1	1	270	538	1	270	0	539	10670_11006	11006_11209	11006_13244	11209_13408	116.48	45	2.6	1	0	0	[]	1	2	1	0	1	1	1	1	1	10972.8	10972.8	NA	NA	graph_bin_annot3(8,9000,12000,c(7,8))	NA	One-Sided	269	116.476
5	OM12	1500	OM	2	1	184510	184921	184921	185150	184716	185036	03:05:00	1	1	320	639	1	320	0	640	184510_184921	184921_185150	184921_190636	185150_190880	66.13	53	1.24	1	0	0	[]	1	2	1	0	1	1	1	1	1	184876	184876	NA	NA	graph_bin_annot3(1,183000,186000,c(1,2))	NA	One-Sided	319.5	66.1344
57	OM12	1500	OM	2	7	609958	610218	610218	610674	610088	610446	03:05:00	1	1	358	715	1	358	0	716	609958_610218	610218_610674	610218_621861	610674_622133	2661.66	60	44.71	1	0	0	[]	1	2	1	0	1	1	1	1	1	610267	610267	NA	NA	graph_bin_annot3(7,608000,611000,c(1,2))	NA	One-Sided	357.5	2661.66
84	OM12	1500	OM	2	10	391269	391555	391693	392058	391412	391876	03:05:00	1	139	464	788	1	464	138	789	391269_391693	391555_392058	391693_570822	392058_572936	1150.94	66	17.54	3	0	0	[]	1	2	1	0	1	1	1	1	1	391644	391644	NA	NA	graph_bin_annot3(10,390000,393000,c(1,2))	NA	One-Sided	394	1150.94
28	OM12	1500	OM	2	4	836867	837275	837527	837572	837071	837549	03:05:00	1	253	478	704	1	478	252	705	836867_837527	837275_837572	837527_868578	837572_868704	4.94	59	0.08	2	0	0	[]	1	2	1	0	1	1	1	1	1	837310	837310	NA	NA	graph_bin_annot3(4,835000,838000,c(1,2))	NA	One-Sided	352	4.9354
43	OM12	1500	OM	2	5	398975	399399	399399	400005	399187	399702	03:05:00	1	1	515	1029	1	515	0	1030	398975_399399	399399_400005	399399_463157	400005_463255	248.25	86	2.9	1	0	0	[]	1	2	1	0	1	1	1	1	1	399444	399444	NA	NA	graph_bin_annot3(5,397000,401000,c(3,4))	NA	One-Sided	514.5	248.251
16	OM12	1500	OM	2	3	142499	143316	143316	143575	142908	143446	03:05:00	1	1	538	1075	1	538	0	1076	142499_143316	143316_143575	143316_145735	143575_145988	23.2	90	0.26	1	0	0	[]	1	2	1	0	1	1	1	1	1	143176	143176	NA	NA	graph_bin_annot3(3,141000,144000,c(5,6))	NA	One-Sided	537.5	23.1964
53	OM12	1500	OM	2	7	165523	166257	166257	166667	165890	166462	03:05:00	1	1	572	1143	1	572	0	1144	165523_166257	166257_166667	166257_427318	166667_427600	1075.42	95	11.3	1	0	0	[]	1	2	1	0	1	1	1	1	1	166176	166176	NA	NA	graph_bin_annot3(7,164000,167000,c(5,6))	NA	One-Sided	571.5	1075.42
166	OM12	1500	OM	2	16	713201	713880	713959	714342	713540	714150	03:05:00	1	80	610	1140	1	610	79	1141	713201_713959	713880_714342	713959_828891	714342_829002	73.54	95	0.77	2	0	0	[]	1	2	1	0	1	1	1	1	1	713846	713846	NA	NA	graph_bin_annot3(16,712000,715000,c(5,6))	NA	One-Sided	570	73.5375
105	OM12	1500	OM	2	12	38737	39963	39963	40119	39350	40041	03:05:00	1	1	691	1381	1	691	0	1382	38737_39963	39963_40119	39963_159272	40119_159591	156.95	115	1.36	1	0	0	[]	1	2	1	0	1	1	1	1	1	39695.5	39695.5	NA	NA	graph_bin_annot3(12,37000,41000,c(7,8))	NA	One-Sided	690.5	156.946
11	OM12	1500	OM	2	2	585909	586218	586221	587309	586063	586765	03:05:00	1	4	702	1399	1	702	3	1400	585909_586221	586218_587309	586221_615005	587309_615654	272.93	116	2.34	2	0	0	[]	1	2	1	0	1	1	1	1	1	586414	586414	NA	NA	graph_bin_annot3(2,584000,588000,c(3,4))	NA	One-Sided	699.5	272.928
129	OM12	1500	OM	2	14	79165	79238	80071	80156	79201.5	80113.5	03:05:00	1	834	912	990	1	912	833	991	79165_80071	79238_80156	80071_137862	80156_138022	39.48	82	0.48	5	0	0	[]	1	2	1	0	1	1	1	1	1	79657.5	79657.5	NA	NA	graph_bin_annot3(14,78000,81000,c(1,2))	NA	One-Sided	495	39.4832
93	OM12	1500	OM	2	11	116904	117207	118109	118487	117056	118298	03:05:00	1	903	1242	1582	1	1242	902	1583	116904_118109	117207_118487	118109_194709	118487_195050	211.24	132	1.6	2	0	0	[]	1	2	1	0	1	1	1	1	1	117677	117677	NA	NA	graph_bin_annot3(11,115000,119000,c(5,6))	NA	One-Sided	791	211.235
107	OM12	1500	OM	2	12	281289	281896	282385	283463	281592	282924	03:05:00	1	490	1332	2173	1	1332	489	2174	281289_282385	281896_283463	282385_320469	283463_320997	996.46	181	5.51	3	0	0	[]	1	2	1	0	1	1	1	1	1	282258	282258	NA	NA	graph_bin_annot3(12,280000,284000,c(3,4))	NA	One-Sided	1086.5	996.458
98	OM12	1500	OM	2	11	355110	355411	356064	356171	355260	356118	5:3_6:2_5:3	1	654	857	1060	3	244_94_519	63_8_410	425_180_628	355110_355474_355543_356064	355411_355535_355654_356171	355474_355543_356064_369378	355535_355654_356171_369689	916.5	88	10.38	12	0	0	[]	1	3	1	0	1	1	1	1	1	355689	355689	NA	NA	graph_bin_annot3(11,354000,357000,c(5,6))	NA	One-Sided + patch	530	916.505
169	OM12	1500	OM	2	16	923175	923621	925584	925606	923398	925595	5:3_6:2_5:3	1	1964	2197	2430	3	490_645_1062	249_245_669	732_1045_1454	923175_923870_924152_925584	923621_923907_924915_925606	923870_924152_925584_926226	923907_924915_925606_948066	75.51	202	0.37	29	0	0	[]	1	3	1	0	1	1	1	1	1	924496	924496	NA	NA	graph_bin_annot3(16,922000,926000,c(7,8))	NA	One-Sided + patch	1215	75.5117
27	OM12	1500	OM	2	4	636201	636237	636465	636737	636219	636601	5:3_6:2	1	229	382	535	2	190_192	115_0	264_385	636201_636352_636465	636237_636465_636737	636352_636465_836867	636465_636737_837275	323.27	45	7.26	4	0	0	[]	1	7	1	0	1	1	1	1	1	636410	636410	NA	NA	graph_bin_annot3(4,635000,637000,c(7,8))	NA	Full Conversion	267.5	323.269
138	OM12	1500	OM	2	14	631369	631510	631514	631593	631440	631554	02:06:00	1	5	114	223	1	114	4	224	631369_631514	631510_631593	631514_635844	631593_636275	88.34	19	4.76	2	0	0	[]	1	10.1	1	0	1	1	1	1	1	631496	631496	NA	NA	graph_bin_annot3(14,630000,632000,c(3,4))	NA	Full Conversion	111.5	88.3438
13	OM12	1500	OM	2	2	642581	642776	642776	643134	642679	642955	02:06:00	1	1	276	552	1	276	0	553	642581_642776	642776_643134	642776_694398	643134_695405	2688.81	46	58.5	1	0	0	[]	1	10.1	1	0	1	1	1	1	1	642817	642817	NA	NA	graph_bin_annot3(2,641000,644000,c(7,8))	NA	Full Conversion	276	2688.81
148	OM12	1500	OM	2	15	619031	619398	619861	620063	619214	619962	5:3_5:3a	1	464	748	1031	2	415_332	0_0	830_665	619031_619398_619861	619398_619861_620063	619398_619861_633069	619861_620063_633360	609.03	86	7.09	2	0	0	[]	2	11	1	0	1	1	1	1	1	619588	619588	NA	NA	graph_bin_annot3(15,618000,621000,c(5,6))	NA	Two-sided	515.5	609.029
139	OM12	1500	OM	2	14	635844	636275	636966	637234	636060	637100	5:3_5:3a	1	692	1040	1389	2	798_242	474_0	1122_485	635844_636749_636966	636275_636966_637234	636749_636966_715086	636966_637234_715182	39.98	116	0.35	4	0	0	[]	2	11	1	0	1	1	1	1	1	636580	636580	NA	NA	graph_bin_annot3(14,634000,638000,c(1,2))	NA	Two-sided	694.5	39.9768
127	OM12	1500	OM	2	13	797401	797456	798739	798826	797428	798782	5:3_5:3a	1	1284	1354	1424	2	446_908	232_679	659_1138	797401_797688_798739	797456_798060_798826	797688_798739_914895	798060_798826_915182	3865.41	119	32.6	19	0	0	[]	2	11	1	0	1	1	1	1	1	798106	798106	NA	NA	graph_bin_annot3(13,796000,799000,c(1,2))	NA	Two-sided	712	3865.41
128	OM12	1500	OM	2	13	914895	915182	916379	916492	915038	916436	5:3_5:3a	1	1198	1397	1596	2	594_804	410_707	777_900	914895_915592_916379	915182_915672_916492	915592_916379_917437	915672_916492_924431	445.67	133	3.35	21	0	0	[]	2	11	1	0	1	1	1	1	1	915737	915737	NA	NA	graph_bin_annot3(13,913000,917000,c(1,2))	NA	Two-sided	798	445.667
99	OM12	1500	OM	2	11	369378	369689	369878	370412	369533	370145	3:5_3:5a	1	190	612	1033	2	250_362	0_0	500_723	369378_369689_369878	369689_369878_370412	369689_369878_534234	369878_370412_534309	674.18	86	7.84	2	0	0	[]	2	12	1	0	1	1	1	1	1	369839	369839	NA	NA	graph_bin_annot3(11,368000,371000,c(1,2))	NA	Two-sided	516.5	674.176
149	OM12	1500	OM	2	15	633069	633360	633825	634186	633214	634006	3:5_3:5a	1	466	791	1116	2	378_413	0_0	756_826	633069_633360_633825	633360_633825_634186	633360_633825_821737	633825_634186_822154	130.29	93	1.4	2	0	0	[]	2	12	1	0	1	1	1	1	1	633610	633610	NA	NA	graph_bin_annot3(15,632000,635000,c(7,8))	NA	Two-sided	558	130.295
73	OM12	1500	OM	2	8	438697	439062	439647	439710	438880	439678	3:5_3:5a	1	586	799	1012	2	503_296	86_30	920_562	438697_439148_439647	439062_439617_439710	439148_439647_517036	439617_439710_517336	79.95	84	0.95	5	0	0	[]	2	12	1	0	1	1	1	1	1	439279	439279	NA	NA	graph_bin_annot3(8,437000,440000,c(5,6))	NA	Two-sided	506	79.9536
60	OM12	1500	OM	2	7	797674	797989	798848	799244	797832	799046	3:5_3:5a	1	860	1214	1569	2	487_728	268_468	706_987	797674_798257_798848	797989_798380_799244	798257_798848_800442	798380_799244_801373	316.85	131	2.43	9	0	0	[]	2	12	1	0	1	1	1	1	1	798439	798439	NA	NA	graph_bin_annot3(7,796000,800000,c(1,2))	NA	Two-sided	784.5	316.853
26	OM12	1500	OM	2	4	615060	615161	616750	616883	615110	616816	3:5_3:5a	1	1590	1706	1822	2	1386_320	1273_191	1499_449	615060_616434_616750	615161_616559_616883	616434_616750_636201	616559_616883_636237	245.78	152	1.62	23	0	0	[]	2	12	1	0	1	1	1	1	1	615964	615964	NA	NA	graph_bin_annot3(4,614000,617000,c(5,6))	NA	Two-sided	911	245.783
85	OM12	1500	OM	2	10	570822	572936	573950	574034	571879	573992	3:5_3:5a	1	1015	2113	3211	2	1188_924	64_815	2313_1034	570822_573000_573950	572936_573135_574034	573000_573950_663098	573135_574034_663261	2883.76	267	10.79	4	0	0	[]	2	12	1	0	1	1	1	1	1	572936	572936	NA	NA	graph_bin_annot3(10,569000,575000,c(7,8))	NA	Two-sided	1605.5	2883.76
17	OM12	1500	OM	2	3	145735	145988	148041	148135	145862	148088	3:5_3:5a	1	2054	2226	2399	2	1873_354	1599_159	2147_548	145735_147587_148041	145988_147882_148135	147587_148041_228130	147882_148135_228886	74.03	200	0.37	9	0	0	[]	2	12	1	0	1	1	1	1	1	146975	146975	NA	NA	graph_bin_annot3(3,144000,149000,c(3,4))	NA	Two-sided	1199.5	74.0311
146	OM12	1500	OM	2	15	478649	478679	480909	481143	478664	481026	5:3_4:4_5:3_5:3a	1	2231	2362	2493	4	168_995_581_618	71_650_54_236	266_1340_1108_999	478649_478750_479565_480144_480909	478679_478915_480090_480673_481143	478750_479565_480144_480909_589303	478915_480090_480673_481143_589700	1187.46	208	5.72	9	0	0	[]	2	13	1	0	1	1	1	1	1	479845	479845	NA	NA	graph_bin_annot3(15,477000,482000,c(1,2))	NA	Two-sided + patch	1246.5	1187.46
111	OM12	1500	OM	2	12	424702	424898	425696	425939	424800	425818	5:3_4:4_5:3a	1	799	1018	1236	3	178_618_222	0_492_55	357_743_388	424702_424898_425551_425696	424898_425059_425641_425939	424898_425551_425696_496489	425059_425641_425939_497835	72.55	103	0.7	8	0	0	[]	2	15	1	0	1	1	1	1	1	425309	425309	NA	NA	graph_bin_annot3(12,423000,426000,c(1,2))	NA	Two-sided	618	72.5505
133	OM12	1500	OM	2	14	273091	273306	274808	275212	273198	275010	5:3_4:4_5:3a	1	1503	1812	2120	3	200_1084_528	0_838_171	399_1331_884	273091_273306_274328_274808	273306_273490_274637_275212	273306_274328_274808_364611	273490_274637_275212_364966	583.36	177	3.3	9	0	0	[]	2	15	1	0	1	1	1	1	1	274104	274104	NA	NA	graph_bin_annot3(14,272000,276000,c(5,6))	NA	Two-sided	1060	583.365
160	OM12	1500	OM	2	16	264726	264772	265153	265309	264749	265231	3:5_4:4_3:5a	1	382	482	582	3	90_84_308	24_0_189	156_168_427	264726_264796_264882_265153	264772_264882_264964_265309	264796_264882_265153_359439	264882_264964_265309_359890	153.98	48	3.18	6	0	0	[]	2	16	1	0	1	1	1	1	1	264990	264990	NA	NA	graph_bin_annot3(16,263000,266000,c(7,8))	NA	Two-sided	291	153.985
1	OM12	1500	OM	2	1	31403	31635	32271	32511	31519	32391	3:5_4:4_3:5a	1	637	872	1107	3	209_184_480	0_27_296	418_340_663	31403_31635_31848_32271	31635_31821_31975_32511	31635_31848_32271_64499	31821_31975_32511_65365	66.13	92	0.72	8	0	0	[]	2	16	1	0	1	1	1	1	1	31955	31955	NA	NA	graph_bin_annot3(1,30000,33000,c(1,2))	NA	Two-sided	553.5	66.1344
54	OM12	1500	OM	2	7	427318	427600	428728	428940	427459	428834	5:3_4:4_5:3_4:4_5:3a	1	1129	1375	1621	5	212_309_317_324_214	0_66_0_101_30	423_552_634_546_398	427318_427600_427807_428152_428542_428728	427600_427741_428152_428441_428698_428940	427600_427807_428152_428542_428728_432412	427741_428152_428441_428698_428940_432654	1212.14	135	8.98	9	0	0	[]	2	17	1	0	1	1	1	1	1	428146	428146	NA	NA	graph_bin_annot3(7,426000,429000,c(1,2))	NA	Two-sided + patch	810.5	1212.14
42	OM12	1500	OM	2	5	334750	335065	336702	336936	334907	336819	5:3_4:4_5:3_4:4_5:3a	1	1638	1912	2185	5	606_100_136_644_426	396_0_26_425_153	817_200_245_862_699	334750_335461_335567_335687_336237_336702	335065_335567_335661_335812_336549_336936	335461_335567_335687_336237_336702_398975	335567_335661_335812_336549_336936_399399	1209.67	182	6.65	16	0	0	[]	2	17	1	0	1	1	1	1	1	335863	335863	NA	NA	graph_bin_annot3(5,333000,337000,c(5,6))	NA	Two-sided + patch	1092.5	1209.67
94	OM12	1500	OM	2	11	194709	195050	196712	197315	194880	197014	5:3_4:4_5:3a_4:4_5:3a	1	1663	2134	2605	5	222_286_410_249_966	0_116_264_0_443	444_457_556_498_1490	194709_195050_195269_195771_195825_196712	195050_195153_195507_195825_196269_197315	195050_195269_195771_195825_196712_229432	195153_195507_195825_196269_197315_229903	983.63	217	4.53	15	0	0	[]	2	17	1	0	1	1	1	1	1	195946	195946	NA	NA	graph_bin_annot3(11,193000,198000,c(7,8))	NA	Two-sided + patch	1302.5	983.626
121	OM12	1500	OM	2	13	352695	353026	353814	354080	352861	353947	5:3_6:2_5:3a	1	789	1086	1384	3	388_46_652	212_0_485	565_91_820	352695_353238_353260_353814	353026_353260_353329_354080	353238_353260_353814_388308	353260_353329_354080_388416	165.34	115	1.43	8	0	0	[]	2	19	1	0	1	1	1	1	1	353404	353404	NA	NA	graph_bin_annot3(13,351000,355000,c(1,2))	NA	Two-sided	692	165.336
152	OM12	1500	OM	2	15	880027	880543	882343	882544	880285	882443	5:3_6:2_5:3a	1	1801	2158	2516	3	460_1089_610	158_788_252	762_1390_967	880027_880701_881577_882343	880543_880789_882091_882544	880701_881577_882343_920281	880789_882091_882544_920643	458.5	209	2.19	16	0	0	[]	2	19	1	0	1	1	1	1	1	881364	881364	NA	NA	graph_bin_annot3(15,879000,883000,c(5,6))	NA	Two-sided	1258	458.499
134	OM12	1500	OM	2	14	364611	364966	366581	366762	364788	366672	3:5_4:4_2:6_4:4_3:5a	1	1616	1883	2150	5	757_212_245_367_302	483_72_46_0_0	1031_352_444_734_604	364611_365449_365714_365847_366158_366581	364966_365642_365801_366158_366581_366762	365449_365714_365847_366158_366581_415877	365642_365801_366158_366581_366762_416164	964.87	179	5.39	10	0	0	[]	2	23	1	0	1	1	1	1	1	365730	365730	NA	NA	graph_bin_annot3(14,363000,367000,c(3,4))	NA	Two-sided + patch	1075	964.872
157	OM12	1500	OM	2	16	72872	74327	76987	77082	73599.5	77034.5	5:3_3:5_4:4_5:3a	2_nonsis	2661	3435	4209	4	1006_540_378_1510	0_53_0_1293	2012_1028_757_1727	72872_74327_74937_75355_76987	74327_74884_75355_75694_77082	74327_74937_75355_76987_173291	74884_75355_75694_77082_173330	713.17	350	2.03	18	0	0	[]	3	30	1	0	1	1	2	2	1	75317	75317	NA	NA	graph_bin_annot3(16,71000,78000,c(1,2,7,8))	NA	Two Chr	2104.5	713.166
97	OM12	1500	OM	2	11	333757	334655	334655	334735	334206	334695	4:4ai	2_nonsis	1	489	977	1	489	0	978	333757_334655	334655_334735	334655_355110	334735_355411	349.43	81	4.3	1	0	0	[]	3	31	1	0	1	1	2	2	1	334450	334450	NA	NA	graph_bin_annot3(11,332000,335000,c(1,2,3,4))	NA	Two Chr	488.5	349.427
143	OM12	1500	OM	2	15	220116	220335	221206	221576	220225	221391	4:4ai_4:4_3:5	2_nonsis	872	1166	1459	3	276_254_634	36_0_326	517_509_943	220116_220371_220633_221206	220335_220633_220880_221576	220371_220633_221206_283744	220633_220880_221576_284515	243.32	121	2	10	0	0	[]	3	31	1	0	1	1	2	2	1	220808	220808	NA	NA	graph_bin_annot3(15,219000,222000,c(3,4,5,6))	NA	Two Chr	729.5	243.315
20	OM12	1500	OM	2	4	76974	77295	79321	79387	77134.2	79354.2	5:3_6:2_4:4ai_5:3a	2_nonsis	2027	2220	2412	4	273_87_1122_737	102_0_1019_677	444_174_1226_797	76974_77397_77418_78590_79321	77295_77418_77571_78644_79387	77397_77418_78590_79321_84443	77418_77571_78644_79387_84518	334.62	201	1.67	14	0	0	[]	3	31	1	0	1	1	2	2	1	78244.2	78244.2	NA	NA	graph_bin_annot3(4,75000,80000,c(3,4,7,8))	NA	Two Chr	1206	334.62
126	OM12	1500	OM	2	13	795107	795326	795326	795946	795216	795636	(5:3)_(4:4aCO)	2_nonsis	1	420	838	2	420	0	839	795107_795326	795326_795946	795326_797401	795946_797456	171.26	70	2.45	1	0	0	[2, 4]	1	1	1	1	0	1	1	0	0	795426	795426	NA	NA	graph_bin_annot3(13,794000,796000,c(3,4,7,8))	NA	One-Sided Unidirectional	419	171.259
108	OM12	1500	OM	2	12	320469	320997	320997	322903	320733	321950	(5:3)_(4:4aCO)	2_nonsis	1	1217	2433	2	1217	0	2434	320469_320997	320997_322903	320997_363805	322903_363912	193.47	203	0.96	1	0	0	[3, 4]	1	1	1	1	0	1	1	0	0	321342	321342	NA	NA	graph_bin_annot3(12,319000,323000,c(5,6,7,8))	NA	One-Sided Unidirectional	1216.5	193.468
100	OM12	1500	OM	2	11	534234	534309	535712	536243	534272	535978	(5:3)_(4:4aCO)	2_nonsis	1404	1706	2008	2	1706	1403	2009	534234_535712	534309_536243	535712_569085	536243_569468	182.12	167	1.09	6	0	0	[1, 3]	1	1	1	1	0	1	1	0	0	535124	535124	NA	NA	graph_bin_annot3(11,533000,537000,c(1,2,5,6))	NA	One-Sided Unidirectional	1004	182.117
142	OM12	1500	OM	2	15	146419	147007	147007	150501	146713	148754	(5:3)_(4:4aCO)	2_nonsis	1	2041	4081	2	2041	0	4082	146419_147007	147007_150501	147007_220116	150501_220335	195.44	340	0.58	1	0	0	[1, 4]	1	1	1	1	0	1	1	0	0	147734	147734	NA	NA	graph_bin_annot3(15,145000,151000,c(1,2,7,8))	NA	One-Sided Unidirectional	2040.5	195.442
135	OM12	1500	OM	2	14	415877	416164	416179	416620	416020	416400	(3:5)_(4:4aCO)	2_nonsis	16	379	742	2	379	15	743	415877_416179	416164_416620	416179_440622	416620_442256	318.33	62	5.15	2	0	0	[1, 4]	1	2	1	1	0	1	1	0	0	416210	416210	NA	NA	graph_bin_annot3(14,414000,417000,c(1,2,7,8))	NA	One-Sided Unidirectional	371	318.334
125	OM12	1500	OM	2	13	702605	703253	703253	703588	702929	703421	(3:5)_(4:4aCO)	2_nonsis	1	492	982	2	492	0	983	702605_703253	703253_703588	703253_795107	703588_795326	5.43	82	0.07	1	0	0	[3, 4]	1	2	1	1	0	1	1	0	0	703175	703175	NA	NA	graph_bin_annot3(13,701000,704000,c(5,6,7,8))	NA	One-Sided Unidirectional	491	5.4289
141	OM12	1500	OM	2	15	94972	95393	95393	95966	95182.5	95679.5	(3:5)_(4:4aCO)	2_nonsis	1	497	993	2	497	0	994	94972_95393	95393_95966	95393_146419	95966_147007	2.47	83	0.03	1	0	0	[2, 4]	1	2	1	1	0	1	1	0	0	95431	95431	NA	NA	graph_bin_annot3(15,93000,96000,c(3,4,7,8))	NA	One-Sided Unidirectional	496.5	2.4677
64	OM12	1500	OM	2	7	1045427	1045920	1045920	1046573	1.04567e+06	1.04625e+06	(3:5)_(4:4aCO)	2_nonsis	1	573	1145	2	573	0	1146	1045427_1045920	1045920_1046573	1045920_1064130	1046573_1090940	46.39	95	0.49	1	0	0	[1, 4]	1	2	1	1	0	1	1	0	0	1045960	1045960	NA	NA	graph_bin_annot3(7,1044000,1047000,c(1,2,7,8))	NA	One-Sided Unidirectional	572.5	46.3928
40	OM12	1500	OM	2	5	236202	236672	236672	237481	236437	237077	(3:5)_(4:4aCO)	2_nonsis	1	640	1278	2	640	0	1279	236202_236672	236672_237481	236672_268597	237481_268713	473.31	106	4.45	1	0	0	[2, 4]	1	2	1	1	0	1	1	0	0	236757	236757	NA	NA	graph_bin_annot3(5,235000,238000,c(3,4,7,8))	NA	One-Sided Unidirectional	639	473.305
153	OM12	1500	OM	2	15	920281	920643	921405	922090	920462	921748	(3:5)_(4:4aCO)	2_nonsis	763	1286	1808	2	1286	762	1809	920281_921405	920643_922090	921405_967611	922090_967862	83.41	151	0.55	6	0	0	[2, 4]	1	2	1	1	0	1	1	0	0	921105	921105	NA	NA	graph_bin_annot3(15,919000,923000,c(3,4,7,8))	NA	One-Sided Unidirectional	904	83.4084
116	OM12	1500	OM	2	12	837595	840577	840682	843387	839086	842034	(3:5)_(4:4aCO)	2_nonsis	106	2948	5791	2	2948	105	5792	837595_840682	840577_843387	840682_877274	843387_877539	1736.77	482	3.6	2	0	0	[1, 3]	1	2	1	1	0	1	1	0	0	840560	840560	NA	NA	graph_bin_annot3(12,836000,844000,c(1,2,5,6))	NA	One-Sided Unidirectional	2895.5	1736.77
112	OM12	1500	OM	2	12	496489	497835	498565	499674	497162	499120	(5:3)_(4:4)_(4:4aCO)	2_nonsis	731	1958	3184	3	984_974	0_108	1968_1839	496489_497835_498565	497835_498457_499674	497835_498565_552323	498457_499674_552649	20.24	265	0.08	3	0	0	[1, 4]	1	3	1	1	0	1	1	0	0	498141	498141	NA	NA	graph_bin_annot3(12,495000,500000,c(1,2,7,8))	NA	One-Sided Unidirectional	1592	20.2352
31	OM12	1500	OM	2	4	1239399	1240123	1241519	1242168	1.23976e+06	1.24184e+06	(5:3)_(4:4)_(4:4aCO)	2_nonsis	1397	2082	2768	3	1440_642	796_36	2084_1249	1239399_1240919_1241519	1240123_1241483_1242168	1240919_1241519_1289490	1241483_1242168_1289885	45.41	230	0.2	8	0	0	[2, 3]	1	3	1	1	0	1	1	0	0	1.2408e+06	1.2408e+06	NA	NA	graph_bin_annot3(4,1238000,1243000,c(3,4,5,6))	NA	One-Sided Unidirectional	1384	45.4057
68	OM12	1500	OM	2	8	98643	99089	99909	101246	98865.8	100578	(3:5)_(4:4)_(4:4aCO)	2_nonsis	821	1712	2602	3	644_1067	23_0	1266_2134	98643_99112_99909	99089_99909_101246	99112_99909_121618	99909_101246_121827	330.18	217	1.52	3	0	0	[1, 2]	1	5	1	1	0	1	1	0	0	99721.8	99721.8	NA	NA	graph_bin_annot3(8,97000,102000,c(1,2,3,4))	NA	One-Sided Unidirectional	1301	330.179
78	OM12	1500	OM	2	9	401375	402165	403510	403760	401770	403635	(3:5)_(4:4)_(4:4aCO)	2_nonsis	1346	1865	2384	3	1444_422	973_221	1914_622	401375_403138_403510	402165_403289_403760	403138_403510_434282	403289_403760_439888	16.29	199	0.08	10	0	0	[2, 4]	1	5	1	1	0	1	1	0	0	402702	402702	NA	NA	graph_bin_annot3(9,400000,404000,c(3,4,7,8))	NA	One-Sided Unidirectional	1192	16.2868
115	OM12	1500	OM	2	12	658054	658599	660046	660371	658326	660208	(4:4aCO)_(3:5)_(4:4a)	2_nonsis	1448	1882	2316	3	648_1234	0_696	1296_1772	658054_658599_660046	658599_659350_660371	658599_660046_837595	659350_660371_840577	868.14	193	4.5	5	0	0	[3, 4]	1	6	1	1	0	1	1	0	0	659268	659268	NA	NA	graph_bin_annot3(12,657000,661000,c(5,6,7,8))	NA	One-Sided Unidirectional	1158	868.138
113	OM12	1500	OM	2	12	552323	552649	553063	553358	552486	553210	(5:3)_(6:2)_(4:4aCO)	2_nonsis	415	724	1034	3	470_254	201_0	740_508	552323_552850_553063	552649_553063_553358	552850_553063_611994	553063_553358_612202	58.73	86	0.68	4	0	0	[1, 4]	1	7	1	1	0	1	1	0	0	552848	552848	NA	NA	graph_bin_annot3(12,551000,554000,c(1,2,7,8))	NA	One-Sided Unidirectional	517	58.7313
21	OM12	1500	OM	2	4	84443	84518	84947	85442	84480.5	85194.5	(3:5)_(2:6)_(4:4aCO)	2_nonsis	430	714	998	3	91_623	0_322	182_924	84443_84518_84947	84518_84625_85442	84518_84947_177807	84625_85442_178219	6.91	83	0.08	4	0	0	[1, 2]	1	9	1	1	0	1	1	0	0	84837.5	84837.5	NA	NA	graph_bin_annot3(4,83000,86000,c(1,2,3,4))	NA	One-Sided Unidirectional	499	6.9096
29	OM12	1500	OM	2	4	868578	868704	869992	870200	868641	870096	(3:5)_(2:6)_(4:4aCO)	2_nonsis	1289	1455	1621	3	312_1142	0_789	625_1496	868578_868704_869992	868704_869203_870200	868704_869992_1148075	869203_870200_1148435	3.45	135	0.03	4	0	0	[2, 3]	1	9	1	1	0	1	1	0	0	869368	869368	NA	NA	graph_bin_annot3(4,867000,871000,c(3,4,5,6))	NA	One-Sided Unidirectional	810.5	3.4548
167	OM12	1500	OM	2	16	828891	829002	829418	830004	828947	829711	(2:6)_(3:5)_(4:4aCO)	2_nonsis	417	764	1112	3	338_426	196_46	481_806	828891_829198_829418	829002_829372_830004	829198_829418_921271	829372_830004_921352	210.74	93	2.28	5	0	0	[1, 2]	1	10	1	1	0	1	1	0	0	829329	829329	NA	NA	graph_bin_annot3(16,827000,831000,c(1,2,3,4))	NA	One-Sided Unidirectional	556	210.742
30	OM12	1500	OM	2	4	1148075	1148435	1149368	1149478	1148255	1149423	(4:4ai)_(6:2)_(5:3)_(4:4bCO)	2_nonsis	934	1168	1402	4	376_76_716	138_0_642	614_153_789	1148075_1148573_1148689_1149368	1148435_1148689_1148726_1149478	1148573_1148689_1149368_1239399	1148689_1148726_1149478_1240123	3.45	117	0.03	10	0	0	[2, 3]	1	11	1	1	0	1	1	0	0	1148839	1148839	NA	NA	graph_bin_annot3(4,1147000,1150000,c(3,4,5,6))	NA	Sym 4:4	701	3.4548
51	OM12	1500	OM	2	7	76149	76455	76663	76882	76302.2	76772.2	(4:4aCO)_(2:6)_(4:4a)	2_nonsis	209	470	732	3	286_185	57_0	514_370	76149_76512_76663	76455_76663_76882	76512_76663_146193	76663_76882_146595	1639.05	61	26.89	5	0	0	[1, 2]	1	12	1	1	0	1	1	0	0	76537.2	76537.2	NA	NA	graph_bin_annot3(7,75000,77000,c(1,2,3,4))	NA	One-Sided Unidirectional	366	1639.05
86	OM12	1500	OM	2	10	663098	663261	663590	663993	663180	663792	(2:6)_(4:4)_(4:4aCO)	2_nonsis	330	612	894	3	206_406	0_79	413_732	663098_663261_663590	663261_663511_663993	663261_663590_672728	663511_663993_672815	356.34	74	4.79	5	0	0	[3, 4]	1	12	1	1	0	1	1	0	0	663486	663486	NA	NA	graph_bin_annot3(10,662000,664000,c(5,6,7,8))	NA	One-Sided Unidirectional	447	356.336
145	OM12	1500	OM	2	15	447606	447942	449353	449867	447774	449610	(6:2)_(4:4)_(4:4aCO)	2_nonsis	1412	1836	2260	3	744_1092	138_398	1349_1787	447606_448080_449353	447942_448955_449867	448080_449353_478649	448955_449867_478679	298.1	188	1.58	6	0	0	[1, 2]	1	12	1	1	0	1	1	0	0	448692	448692	NA	NA	graph_bin_annot3(15,446000,450000,c(1,2,3,4))	NA	One-Sided Unidirectional	1130	298.099
82	OM12	1500	OM	2	10	290730	290883	291438	291807	290806	291622	(6:2)_(4:4)_(6:2)_(4:4aCO)	2_nonsis	556	816	1076	4	402_120_294	282_0_33	521_240_556	290730_291165_291251_291438	290883_291251_291405_291807	291165_291251_291438_363087	291251_291405_291807_363678	918.48	90	10.25	7	0	0	[1, 4]	1	12	1	1	0	1	1	0	0	291214	291214	NA	NA	graph_bin_annot3(10,289000,292000,c(1,2,7,8))	NA	One-Sided Unidirectional	538	918.479
10	OM12	1500	OM	2	2	393237	393507	394726	395115	393372	394920	(2:6)_(4:4)_(2:6)_(4:4aCO)	2_nonsis	1220	1548	1877	4	468_738_342	201_459_0	734_1018_685	393237_393708_394430_394726	393507_393971_394726_395115	393708_394430_394726_585909	393971_394726_395115_586218	130.29	156	0.83	9	0	0	[2, 4]	1	12	1	1	0	1	1	0	0	394146	394146	NA	NA	graph_bin_annot3(2,392000,396000,c(3,4,7,8))	NA	One-Sided Unidirectional	938.5	130.295
14	OM12	1500	OM	2	2	694398	695405	697503	698029	694902	697766	(2:6)_(4:4aCO)_(3:5)_(4:4a)	2_nonsis	2099	2864	3630	4	1566_1012_287	74_0_0	3057_2024_574	694398_695479_697455_697503	695405_697455_697503_698029	695479_697455_697503_805115	697455_697503_698029_813184	988.07	302	3.27	4	0	0	[1, 2]	1	12	1	1	0	1	1	0	0	696334	696334	NA	NA	graph_bin_annot3(2,693000,699000,c(1,2,3,4))	NA	One-Sided Unidirectional	1815	988.068
165	OM12	1500	OM	2	16	679712	679897	680750	681108	679805	680929	(5:3)_(6:2)_(5:3)_(4:4)_(4:4aCO)	2_nonsis	854	1124	1395	5	220_353_131_421	0_140_0_197	439_566_262_645	679712_679897_680291_680463_680750	679897_680151_680463_680553_681108	679897_680291_680463_680750_713201	680151_680463_680553_681108_713880	8.39	116	0.07	9	0	0	[1, 4]	1	12	1	1	0	1	1	0	0	680367	680367	NA	NA	graph_bin_annot3(16,678000,682000,c(1,2,7,8))	NA	One-Sided Unidirectional	697.5	8.3902
130	OM12	1500	OM	2	14	137862	138022	138984	139602	137942	139293	(3:5)_(4:4)_(2:6)_(4:4)_(4:4aCO)	2_nonsis	963	1351	1739	5	259_116_484_492	150_0_308_93	368_232_661_890	137862_138172_138230_138712_138984	138022_138230_138404_138891_139602	138172_138230_138712_138984_197191	138230_138404_138891_139602_197707	260.1	145	1.8	13	0	0	[2, 3]	1	12	1	1	0	1	1	0	0	138618	138618	NA	NA	graph_bin_annot3(14,136000,140000,c(3,4,5,6))	NA	One-Sided Unidirectional	869.5	260.096
23	OM12	1500	OM	2	4	300160	300204	302084	302250	300182	302167	(3:5)_(4:4)_(3:5)_(2:6)_(4:4aCO)	2_nonsis	1881	1985	2089	5	164_376_590_856	0_34_325_709	327_717_854_1004	300160_300204_300521_301246_302084	300204_300487_300921_301375_302250	300204_300521_301246_302084_439479	300487_300921_301375_302250_439746	272.93	174	1.57	10	0	0	[1, 3]	1	12	1	1	0	1	1	0	0	301174	301174	NA	NA	graph_bin_annot3(4,299000,303000,c(1,2,5,6))	NA	One-Sided Unidirectional	1044.5	272.928
35	OM12	1500	OM	2	4	1447428	1447694	1448987	1449188	1.44756e+06	1.44909e+06	(3:5)_(4:4)_(2:6)_(4:4)_(2:6)_(4:4aCO)	2_nonsis	1294	1526	1759	6	204_280_123_384_534	0_154_0_283_401	409_406_246_486_668	1447428_1447694_1447991_1448100_1448520_1448987	1447694_1447837_1448100_1448237_1448586_1449188	1447694_1447991_1448100_1448520_1448987_1523658	1447837_1448100_1448237_1448586_1449188_1531933	94.27	146	0.64	15	0	0	[1, 2]	1	12	1	1	0	1	1	0	0	1.44832e+06	1.44832e+06	NA	NA	graph_bin_annot3(4,1446000,1450000,c(1,2,3,4))	NA	One-Sided Unidirectional	879.5	94.2662
74	OM12	1500	OM	2	8	517036	517336	517336	517475	517186	517406	(6:2)_(4:4aCO)	2_nonsis	1	220	438	2	220	0	439	517036_517336	517336_517475	517336_531098	517475_562643	626.3	36	17.17	1	0	0	[3, 4]	1	15	1	1	0	1	2	1	0	517296	517296	NA	NA	graph_bin_annot3(8,516000,518000,c(5,6,7,8))	NA	Full Conversion	219	626.303
32	OM12	1500	OM	2	4	1289490	1289885	1289885	1289939	1.28969e+06	1.28991e+06	(6:2)_(4:4aCO)	2_nonsis	1	224	448	2	224	0	449	1289490_1289885	1289885_1289939	1289885_1337910	1289939_1338084	5.43	37	0.15	1	0	0	[1, 3]	1	15	1	1	0	1	2	1	0	1.2898e+06	1.2898e+06	NA	NA	graph_bin_annot3(4,1288000,1290000,c(1,2,5,6))	NA	Full Conversion	224	5.4289
118	OM12	1500	OM	2	12	1043284	1043701	1043701	1043895	1.04349e+06	1.0438e+06	(6:2)_(4:4aCO)	2_nonsis	1	306	610	2	306	0	611	1043284_1043701	1043701_1043895	1043701_1059353	1043895_1078177	549.8	51	10.82	1	0	0	[3, 4]	1	15	1	1	0	1	2	1	0	1.04365e+06	1.04365e+06	NA	NA	graph_bin_annot3(12,1042000,1044000,c(5,6,7,8))	NA	Full Conversion	305	549.804
110	OM12	1500	OM	2	12	367857	367998	368038	368453	367928	368246	(6:2)_(4:4aCO)	2_nonsis	41	318	595	2	318	40	596	367857_368038	367998_368453	368038_424702	368453_424898	266.02	50	5.37	2	0	0	[3, 4]	1	15	1	1	0	1	2	1	0	368086	368086	NA	NA	graph_bin_annot3(12,366000,369000,c(5,6,7,8))	NA	Full Conversion	297.5	266.018
120	OM12	1500	OM	2	13	141979	142186	142395	142575	142083	142485	(6:2)_(4:4aCO)	2_nonsis	210	402	595	2	402	209	596	141979_142395	142186_142575	142395_352695	142575_353026	165.34	50	3.34	4	0	0	[2, 4]	1	15	1	1	0	1	2	1	0	142284	142284	NA	NA	graph_bin_annot3(13,140000,143000,c(3,4,7,8))	NA	Full Conversion	297.5	165.336
147	OM12	1500	OM	2	15	589303	589700	589839	590260	589502	590050	(6:2)_(4:4aCO)	2_nonsis	140	548	956	2	548	139	957	589303_589839	589700_590260	589839_619031	590260_619398	6.91	80	0.09	2	0	0	[1, 2]	1	15	1	1	0	1	2	1	0	589776	589776	NA	NA	graph_bin_annot3(15,588000,591000,c(1,2,3,4))	NA	Full Conversion	478	6.9096
72	OM12	1500	OM	2	8	435329	435693	435968	436433	435511	436201	(6:2)_(4:4aCO)	2_nonsis	276	690	1103	2	690	275	1104	435329_435968	435693_436433	435968_438697	436433_439062	1.97	92	0.02	4	0	0	[3, 4]	1	15	1	1	0	1	2	1	0	435856	435856	NA	NA	graph_bin_annot3(8,434000,437000,c(5,6,7,8))	NA	Full Conversion	551.5	1.9742
71	OM12	1500	OM	2	8	361272	361539	361697	362504	361406	362100	(6:2)_(4:4aCO)	2_nonsis	159	695	1231	2	695	158	1232	361272_361697	361539_362504	361697_435329	362504_435693	221.6	102	2.16	3	0	0	[1, 3]	1	15	1	1	0	1	2	1	0	361753	361753	NA	NA	graph_bin_annot3(8,360000,363000,c(1,2,5,6))	NA	Full Conversion	615.5	221.6
19	OM12	1500	OM	2	3	303499	304102	304102	307039	303800	305570	(6:2)_(4:4aCO)	2_nonsis	1	1770	3539	2	1770	0	3540	303499_304102	304102_307039	304102_308358	307039_316620	70.08	295	0.24	1	0	0	[1, 3]	1	15	1	1	0	1	2	1	0	304686	304686	NA	NA	graph_bin_annot3(3,302000,308000,c(1,2,5,6))	NA	Full Conversion	1769.5	70.0828
106	OM12	1500	OM	2	12	159272	159591	159591	159665	159432	159628	(2:6)_(4:4aCO)	2_nonsis	1	196	392	2	196	0	393	159272_159591	159591_159665	159591_281289	159665_281896	44.91	33	1.38	1	0	0	[1, 2]	1	16	1	1	0	1	2	1	0	159530	159530	NA	NA	graph_bin_annot3(12,158000,160000,c(1,2,3,4))	NA	Full Conversion	196	44.9122
156	OM12	1500	OM	2	16	39840	40351	40351	40527	40095.2	40439.2	(2:6)_(4:4aCO)	2_nonsis	1	344	686	2	344	0	687	39840_40351	40351_40527	40351_72872	40527_74327	437.28	57	7.66	1	0	0	[1, 4]	1	16	1	1	0	1	2	1	0	40267.2	40267.2	NA	NA	graph_bin_annot3(16,38000,41000,c(1,2,7,8))	NA	Full Conversion	343	437.277
47	OM12	1500	OM	2	6	81532	81686	82058	82187	81608.8	82122.8	(2:6)_(4:4aCO)	2_nonsis	373	514	654	2	514	372	655	81532_82058	81686_82187	82058_235114	82187_235342	34.05	54	0.63	7	0	0	[1, 3]	1	16	1	1	0	1	2	1	0	81865.8	81865.8	NA	NA	graph_bin_annot3(6,80000,83000,c(1,2,5,6))	NA	Full Conversion	327	34.0543
22	OM12	1500	OM	2	4	177807	178219	178306	179632	178013	178969	(2:6)_(4:4aCO)	2_nonsis	88	956	1824	2	956	87	1825	177807_178306	178219_179632	178306_300160	179632_300204	131.78	152	0.87	3	0	0	[1, 2]	1	16	1	1	0	1	2	1	0	178491	178491	NA	NA	graph_bin_annot3(4,176000,180000,c(1,2,3,4))	NA	Full Conversion	912	131.775
18	OM12	1500	OM	2	3	228130	228886	228886	230267	228508	229576	(2:6)_(4:4aCO)	2_nonsis	1	1068	2136	2	1068	0	2137	228130_228886	228886_230267	228886_303499	230267_304102	1089.74	178	6.13	1	0	0	[2, 4]	1	16	1	1	0	1	2	1	0	229042	229042	NA	NA	graph_bin_annot3(3,227000,231000,c(3,4,7,8))	NA	Full Conversion	1068	1089.74
38	OM12	1500	OM	2	5	123248	123378	123248	123378	123281	123345	(4:4aCO)	2_nonsis	0	64	129	1	0	0	0	123248	123378	161191	161593	166.32	11	15.49	0	0	0	[1, 3]	1	100	1	1	0	1	1	0	0	123313	123313	NA	NA	graph_bin_annot3(5,122000,124000,c(1,2,5,6))	NA	No Strand Transfer	64.5	166.323
70	OM12	1500	OM	2	8	237328	237556	237328	237556	237385	237499	(4:4aCO)	2_nonsis	0	114	227	1	0	0	0	237328	237556	361272	361539	0.49	19	0.03	0	0	0	[1, 3]	1	100	1	1	0	1	1	0	0	237442	237442	NA	NA	graph_bin_annot3(8,236000,238000,c(1,2,5,6))	NA	No Strand Transfer	113.5	0.4935
124	OM12	1500	OM	2	13	675294	675697	675294	675697	675395	675596	(4:4aCO)	2_nonsis	0	201	402	1	0	0	0	675294	675697	702605	703253	554.74	33	16.57	0	0	0	[2, 3]	1	100	1	1	0	1	1	0	0	675496	675496	NA	NA	graph_bin_annot3(13,674000,676000,c(3,4,5,6))	NA	No Strand Transfer	201	554.74
15	OM12	1500	OM	2	3	60997	61457	60997	61457	61112	61342	(4:4aCO)	2_nonsis	0	230	459	1	0	0	0	60997	61457	142499	143316	107.1	38	2.8	0	0	0	[2, 4]	1	100	1	1	0	1	1	0	0	61227	61227	NA	NA	graph_bin_annot3(3,59000,62000,c(3,4,7,8))	NA	No Strand Transfer	229.5	107.098
8	OM12	1500	OM	2	2	170868	171433	170868	171433	171010	171292	(4:4aCO)	2_nonsis	0	282	564	1	0	0	0	170868	171433	288304	288339	166.82	47	3.55	0	0	0	[1, 2]	1	100	1	1	0	1	1	0	0	171150	171150	NA	NA	graph_bin_annot3(2,169000,172000,c(1,2,3,4))	NA	No Strand Transfer	282	166.817
36	OM12	1500	OM	2	5	30664	31247	30664	31247	30810	31101	(4:4aCO)	2_nonsis	0	291	582	1	0	0	0	30664	31247	77697	77918	2.96	48	0.06	0	0	0	[2, 3]	1	100	1	1	0	1	1	0	0	30955.5	30955.5	NA	NA	graph_bin_annot3(5,29000,32000,c(3,4,5,6))	NA	No Strand Transfer	291	2.9612
12	OM12	1500	OM	2	2	615005	615654	615005	615654	615168	615492	(4:4aCO)	2_nonsis	0	324	648	1	0	0	0	615005	615654	642581	642776	42.44	54	0.79	0	0	0	[3, 4]	1	100	1	1	0	1	1	0	0	615330	615330	NA	NA	graph_bin_annot3(2,614000,616000,c(5,6,7,8))	NA	No Strand Transfer	324	42.4445
25	OM12	1500	OM	2	4	588711	589440	588711	589440	588894	589258	(4:4aCO)	2_nonsis	0	364	728	1	0	0	0	588711	589440	615060	615161	10.86	61	0.18	0	0	0	[3, 4]	1	100	1	1	0	1	1	0	0	589076	589076	NA	NA	graph_bin_annot3(4,587000,590000,c(5,6,7,8))	NA	No Strand Transfer	364	10.8579
2	OM12	1500	OM	2	1	64499	65365	64499	65365	64716	65148	(4:4aCO)	2_nonsis	0	432	865	1	0	0	0	64499	65365	66178	66696	3.95	72	0.05	0	0	0	[1, 3]	1	100	1	1	0	1	1	0	0	64932	64932	NA	NA	graph_bin_annot3(1,63000,66000,c(1,2,5,6))	NA	No Strand Transfer	432.5	3.9483
123	OM12	1500	OM	2	13	559312	560210	559312	560210	559537	559985	(4:4aCO)	2_nonsis	0	448	897	1	0	0	0	559312	560210	675294	675697	164.35	75	2.2	0	0	0	[2, 3]	1	100	1	1	0	1	1	0	0	559761	559761	NA	NA	graph_bin_annot3(13,558000,561000,c(3,4,5,6))	NA	No Strand Transfer	448.5	164.349
102	OM12	1500	OM	2	11	603048	604059	603048	604059	603301	603806	(4:4aCO)	2_nonsis	0	505	1010	1	0	0	0	603048	604059	634635	635348	5.92	84	0.07	0	0	0	[1, 4]	1	100	1	1	0	1	1	0	0	603554	603554	NA	NA	graph_bin_annot3(11,602000,605000,c(1,2,7,8))	NA	No Strand Transfer	505	5.9225
155	OM12	1500	OM	2	15	1002614	1004045	1002614	1004045	1002972	1003687	(4:4aCO)	2_nonsis	0	715	1430	1	0	0	0	1002614	1004045	1074349	1091291	177.67	119	1.49	0	0	0	[2, 4]	1	100	1	1	0	1	1	0	0	1.00333e+06	1.00333e+06	NA	NA	graph_bin_annot3(15,1001000,1005000,c(3,4,7,8))	NA	No Strand Transfer	715	177.675
136	OM12	1500	OM	2	14	440622	442256	440622	442256	441031	441847	(4:4aCO)	2_nonsis	0	816	1633	1	0	0	0	440622	442256	539950	542443	724.02	136	5.32	0	0	0	[2, 3]	1	100	1	1	0	1	1	0	0	441439	441439	NA	NA	graph_bin_annot3(14,439000,443000,c(3,4,5,6))	NA	No Strand Transfer	816.5	724.024
137	OM12	1500	OM	2	14	539950	542443	539950	542443	540574	541820	(4:4aCO)	2_nonsis	0	1246	2492	1	0	0	0	539950	542443	631369	631510	600.15	207	2.89	0	0	0	[2, 4]	1	100	1	1	0	1	1	0	0	541196	541196	NA	NA	graph_bin_annot3(14,538000,543000,c(3,4,7,8))	NA	No Strand Transfer	1246	600.145
76	OM12	1500	OM	2	9	185865	188629	185865	188629	186556	187938	(4:4aCO)	2_nonsis	0	1382	2763	1	0	0	0	185865	188629	299287	302793	465.9	230	2.03	0	0	0	[2, 4]	1	100	1	1	0	1	1	0	0	187247	187247	NA	NA	graph_bin_annot3(9,184000,189000,c(3,4,7,8))	NA	No Strand Transfer	1381.5	465.902
90	OM12	1500	OM	2	11	45993	48790	45993	48790	46692.5	48090.5	(4:4aCO)	2_nonsis	0	1398	2796	1	0	0	0	45993	48790	67740	68014	411.61	233	1.77	0	0	0	[1, 4]	1	100	1	1	0	1	1	0	0	47391.5	47391.5	NA	NA	graph_bin_annot3(11,44000,49000,c(1,2,7,8))	NA	No Strand Transfer	1398	411.613
77	OM12	1500	OM	2	9	299287	302793	299287	302793	300164	301916	(4:4aCO)	2_nonsis	0	1752	3505	1	0	0	0	299287	302793	401375	402165	267.5	292	0.92	0	0	0	[2, 4]	1	100	1	1	0	1	1	0	0	301040	301040	NA	NA	graph_bin_annot3(9,298000,303000,c(3,4,7,8))	NA	No Strand Transfer	1752.5	267.499
89	OM12	1500	OM	2	11	2377	6678	2377	6678	3452.5	5602.5	(4:4aCO)	2_nonsis	0	2150	4300	1	0	0	0	2377	6678	45993	48790	76.5	358	0.21	0	0	0	[1, 4]	1	100	1	1	0	1	1	0	0	4527.5	4527.5	NA	NA	graph_bin_annot3(11,1000,7000,c(1,2,7,8))	NA	No Strand Transfer	2150	76.4988
88	OM12	1500	OM	2	10	726401	731810	726401	731810	727754	730458	(4:4aCO)	2_nonsis	0	2704	5408	1	0	0	0	726401	731810	731835	745751	6.91	450	0.02	0	0	0	[1, 2]	1	100	1	1	0	1	1	0	0	729106	729106	NA	NA	graph_bin_annot3(10,725000,732000,c(1,2,3,4))	NA	No Strand Transfer	2704	6.9096
50	OM12	1500	OM	2	7	58086	58485	59403	60729	58285.8	60065.8	(5:3)_(5:3a)_(4:4aCO)	2_nonsis	919	1780	2642	3	646_1134	0_24	1293_2244	58086_58485_59403	58485_59379_60729	58485_59403_76149	59379_60729_76455	57.74	220	0.26	3	0	0	[1, 2]	2	30	1	1	0	1	1	0	0	59175.8	59175.8	NA	NA	graph_bin_annot3(7,57000,61000,c(1,2,3,4))	NA	Two-Sided Unidirectional	1321	57.7442
95	OM12	1500	OM	2	11	229432	229903	232839	234299	229667	233569	(3:5)_(3:5a)_(4:4aCO)_(3:5b)_(4:4a)	2_nonsis	2937	3902	4866	5	664_810_874_1554	305_583_218_272	1023_1038_1529_2835	229432_230208_231038_231464_232839	229903_230455_231246_232567_234299	230208_231038_231464_232839_258604	230455_231246_232567_234299_258771	995.47	405	2.46	17	0	0	[3, 4]	2	31	1	1	0	1	1	0	0	231618	231618	NA	NA	graph_bin_annot3(11,228000,235000,c(5,6,7,8))	NA	Two-Sided Unidirectional	2433	995.471
104	OM12	1500	OM	2	12	20715	20976	22509	22902	20845.5	22705.5	(5:3)_(6:2)_(5:3a)_(4:4aCO)	2_nonsis	1534	1860	2186	4	376_876_608	222_749_308	531_1003_907	20715_21198_21995_22509	20976_21246_22201_22902	21198_21995_22509_38737	21246_22201_22902_39963	330.18	182	1.81	13	0	0	[1, 3]	2	32	1	1	0	1	1	0	0	21775.5	21775.5	NA	NA	graph_bin_annot3(12,19000,23000,c(1,2,5,6))	NA	Two-Sided Unidirectional	1093	330.179
75	OM12	1500	OM	2	9	54480	55071	56514	57063	54775.5	56788.5	(3:5)_(2:6)_(3:5a)_(4:4aCO)	2_nonsis	1444	2013	2582	4	386_408_1219	0_210_836	771_607_1602	54480_55071_55461_56514	55071_55251_55678_57063	55071_55461_56514_185865	55251_55678_57063_188629	844.94	215	3.93	8	0	0	[3, 4]	2	32	1	1	0	1	1	0	0	55782	55782	NA	NA	graph_bin_annot3(9,53000,58000,c(5,6,7,8))	NA	Two-Sided Unidirectional	1291	844.941
159	OM12	1500	OM	2	16	226160	226313	228253	229246	226236	228750	(5:3)_(4:4aCO)_(5:3a)_(4:4a)	2_nonsis	1941	2513	3085	4	1197_714_602	726_215_0	1668_1214_1203	226160_227039_228043_228253	226313_227828_228253_229246	227039_228043_228253_264726	227828_228253_229246_264772	1789.08	257	6.96	16	0	0	[1, 3]	2	32	1	1	0	1	1	0	0	227493	227493	NA	NA	graph_bin_annot3(16,225000,230000,c(1,2,5,6))	NA	Two-Sided Unidirectional	1542.5	1789.08
144	OM12	1500	OM	2	15	283744	284515	285663	286242	284130	285952	(4:4aCO)_(3:5)_(2:6)_(3:5a)_(4:4a)	2_nonsis	1149	1823	2497	5	622_735_123_342	6_434_0_0	1239_1036_246_685	283744_284521_285417_285557_285663	284515_284983_285557_285663_286242	284521_285417_285557_285663_447606	284983_285557_285663_286242_447942	745.74	208	3.59	7	0	0	[1, 2]	2	32	1	1	0	1	1	0	0	285041	285041	NA	NA	graph_bin_annot3(15,282000,287000,c(1,2,3,4))	NA	Two-Sided Unidirectional	1248.5	745.74
62	OM12	1500	OM	2	7	807791	807996	809329	810159	807894	809744	(2:6)_(3:5)_(2:6)_(4:4aCO)_(3:5a)_(4:4a)	2_nonsis	1334	1850	2367	6	130_276_278_364_802	0_211_0_52_317	261_340_557_676_1287	807791_807996_808263_808336_808872_809329	807996_808052_808336_808820_809012_810159	807996_808263_808336_808872_809329_1011510	808052_808336_808820_809012_810159_1012069	275.4	197	1.4	11	0	0	[2, 3]	2	32	1	1	0	1	1	0	0	808819	808819	NA	NA	graph_bin_annot3(7,806000,811000,c(3,4,5,6))	NA	Two-Sided Unidirectional	1183.5	275.396
46	OM12	1500	OM	2	6	72559	73471	75475	76268	73015.2	75871.2	(3:5)_(2:6)_(3:5)_(4:4)_(3:5a)_(4:4aCO)	2_nonsis	2005	2856	3708	6	1104_94_588_433_637	594_0_499_251_107	1614_189_677_615_1167	72559_74065_74173_74753_75101_75475	73471_74173_74254_74850_75368_76268	74065_74173_74753_75101_75475_81532	74173_74254_74850_75368_76268_81686	1809.81	309	5.86	24	0	0	[2, 4]	2	32	1	1	0	1	1	0	0	74443.2	74443.2	NA	NA	graph_bin_annot3(6,71000,77000,c(3,4,7,8))	NA	Two-Sided Unidirectional	1854	1809.81
7	OM12	1500	OM	2	2	88022	88046	89785	90196	88034.2	89990.2	(3:5)_(5:3)_(4:4aCO)	2_nonsis	1740	1956	2173	3	884_1072	243_238	1525_1907	88022_88289_89785	88046_89547_90196	88289_89785_170868	89547_90196_171433	317.35	181	1.75	9	0	0	[3, 4]	3	20	1	1	0	2	2	1	1	89012.2	89012.2	NA	NA	graph_bin_annot3(2,87000,91000,c(5,6,7,8))	NA	One-Sided Bidirectional	1086.5	317.347
161	OM12	1500	OM	2	16	359439	359890	361590	361807	359664	361698	(3:5)_(5:3)_(4:4aCO)	2_nonsis	1701	2034	2367	3	1737_297	1323_0	2151_594	359439_361213_361590	359890_361590_361807	361213_361590_491133	361590_361807_491543	1616.35	197	8.2	21	0	0	[2, 4]	3	20	1	1	0	2	2	1	1	360682	360682	NA	NA	graph_bin_annot3(16,358000,362000,c(3,4,7,8))	NA	One-Sided Bidirectional	1183.5	1616.35
117	OM12	1500	OM	2	12	877274	877539	877999	878076	877406	878038	(2:6)_(3:5)_(6:2)_(4:4aCO)	2_nonsis	461	631	801	4	166_159_306	0_19_161	332_299_451	877274_877539_877625_877999	877539_877606_877838_878076	877539_877625_877999_1043284	877606_877838_878076_1043701	651.97	67	9.78	8	0	0	[2, 3]	3	20	1	1	0	2	2	1	1	877722	877722	NA	NA	graph_bin_annot3(12,876000,879000,c(3,4,5,6))	NA	One-Sided Bidirectional	400.5	651.967
81	OM12	1500	OM	2	10	246652	247029	247893	247938	246840	247916	(6:2)_(4:4)_(3:5)_(4:4aCO)	2_nonsis	865	1075	1285	4	580_360_135	327_184_0	832_537_270	246652_247356_247668_247893	247029_247484_247893_247938	247356_247668_247893_290730	247484_247893_247938_290883	187.05	107	1.75	9	0	0	[1, 4]	3	20	1	1	0	2	2	1	1	247378	247378	NA	NA	graph_bin_annot3(10,245000,248000,c(1,2,7,8))	NA	One-Sided Bidirectional	642.5	187.052
83	OM12	1500	OM	2	10	363087	363678	364397	364524	363382	364460	(6:2)_(5:3)_(2:6)_(4:4aCO)	2_nonsis	720	1078	1436	4	494_230_354	48_0_211	941_460_496	363087_363726_364028_364397	363678_364028_364186_364524	363726_364028_364397_391269	364028_364186_364524_391555	4.94	120	0.04	5	0	0	[3, 4]	3	20	1	1	0	2	2	1	1	363922	363922	NA	NA	graph_bin_annot3(10,362000,365000,c(5,6,7,8))	NA	One-Sided Bidirectional	718	4.9354
52	OM12	1500	OM	2	7	146193	146595	147477	147547	146394	147512	(3:5)_(4:4aCO)_(6:2)_(4:4a)	2_nonsis	883	1118	1353	4	376_298_443	0_0_285	753_597_601	146193_146595_146946_147477	146595_146946_147192_147547	146595_146946_147477_165523	146946_147192_147547_166257	6.91	113	0.06	8	0	0	[2, 4]	3	20	1	1	0	2	2	1	1	146953	146953	NA	NA	graph_bin_annot3(7,145000,148000,c(3,4,7,8))	NA	One-Sided Bidirectional	676.5	6.9096
132	OM12	1500	OM	2	14	270241	270523	271443	271707	270382	271575	(6:2)_(4:4aCO)_(3:5)_(4:4a)	2_nonsis	921	1193	1465	4	310_354_528	24_0_187	597_709_869	270241_270547_270838_271443	270523_270838_271256_271707	270547_270838_271443_273091	270838_271256_271707_273306	37.02	122	0.3	5	0	0	[2, 3]	3	20	1	1	0	2	2	1	1	270978	270978	NA	NA	graph_bin_annot3(14,269000,272000,c(3,4,5,6))	NA	One-Sided Bidirectional	732.5	37.0155
24	OM12	1500	OM	2	4	439479	439746	441071	441206	439612	441138	(3:5)_(4:4aCO)_(6:2)_(4:4a)	2_nonsis	1326	1526	1726	4	416_761_350	105_484_182	726_1038_517	439479_439851_440689_441071	439746_440205_440889_441206	439851_440689_441071_588711	440205_440889_441206_589440	4.94	144	0.03	8	0	0	[2, 4]	3	20	1	1	0	2	2	1	1	440376	440376	NA	NA	graph_bin_annot3(4,438000,442000,c(3,4,7,8))	NA	One-Sided Bidirectional	863	4.9354
49	OM12	1500	OM	2	7	23297	23450	24468	25442	23373.2	24955.2	(2:6)_(4:4)_(6:2)_(4:4aCO)	2_nonsis	1019	1582	2144	4	186_602_794	66_252_0	305_952_1588	23297_23516_23854_24468	23450_23602_24468_25442	23516_23854_24468_58086	23602_24468_25442_58485	175.21	179	0.98	6	0	0	[3, 4]	3	20	1	1	0	2	2	1	1	24164.2	24164.2	NA	NA	graph_bin_annot3(7,22000,26000,c(5,6,7,8))	NA	One-Sided Bidirectional	1072	175.207
80	OM12	1500	OM	2	10	102425	102662	104033	104395	102544	104214	(2:6)_(4:4aCO)_(6:2)_(4:4a)	2_nonsis	1372	1670	1969	4	415_858_397	0_346_0	830_1371_794	102425_102662_103601_104033	102662_103255_104033_104395	102662_103601_104033_246652	103255_104033_104395_247029	9.87	164	0.06	7	0	0	[1, 4]	3	20	1	1	0	2	2	1	1	103379	103379	NA	NA	graph_bin_annot3(10,101000,105000,c(1,2,7,8))	NA	One-Sided Bidirectional	984.5	9.8708
63	OM12	1500	OM	2	7	1011510	1012069	1013788	1013909	1.01179e+06	1.01385e+06	(5:3)_(4:4aCO)_(3:5)_(4:4a)	2_nonsis	1720	2059	2398	4	517_521_1021	0_237_914	1034_805_1128	1011510_1012069_1012781_1013788	1012069_1012544_1012874_1013909	1012069_1012781_1013788_1045427	1012544_1012874_1013909_1045920	1086.28	200	5.44	8	0	0	[1, 4]	3	20	1	1	0	2	2	1	1	1012819	1012819	NA	NA	graph_bin_annot3(7,1010000,1014000,c(1,2,7,8))	NA	One-Sided Bidirectional	1199	1086.28
150	OM12	1500	OM	2	15	821737	822154	823983	824604	821946	824294	(5:3)_(2:6)_(3:5)_(4:4aCO)	2_nonsis	1830	2348	2866	4	856_1002_490	29_204_0	1684_1800_979	821737_822183_823625_823983	822154_823421_823983_824604	822183_823625_823983_829911	823421_823983_824604_830506	9.87	239	0.04	5	0	0	[2, 4]	3	20	1	1	0	2	2	1	1	823120	823120	NA	NA	graph_bin_annot3(15,820000,825000,c(3,4,7,8))	NA	One-Sided Bidirectional	1433	9.8708
55	OM12	1500	OM	2	7	432412	432654	434308	434403	432533	434355	(3:5)_(3:5a)_(4:4)_(6:2)_(4:4aCO)	2_nonsis	1655	1822	1990	5	953_140_610_118	762_0_469_0	1144_281_752_237	432412_433416_433556_434166_434308	432654_433556_433697_434308_434403	433416_433556_434166_434308_584298	433556_433697_434308_434403_584414	427.9	166	2.58	10	0	0	[1, 3]	3	20	1	1	0	2	2	1	1	433444	433444	NA	NA	graph_bin_annot3(7,431000,435000,c(1,2,5,6))	NA	Two-Sided Bidirectional	995	427.9
61	OM12	1500	OM	2	7	800442	801373	803780	803951	800908	803866	(3:5)_(4:4)_(5:3)_(5:3a)_(4:4aCO)	2_nonsis	2408	2958	3508	5	701_298_1123_836	0_0_934_624	1402_597_1312_1047	800442_801373_801844_802904_803780	801373_801844_801970_803156_803951	801373_801844_802904_803780_807791	801844_801970_803156_803951_807996	1132.68	292	3.88	12	0	0	[3, 4]	3	20	1	1	0	2	2	1	1	802386	802386	NA	NA	graph_bin_annot3(7,799000,804000,c(5,6,7,8))	NA	Two-Sided Bidirectional	1754	1132.68
9	OM12	1500	OM	2	2	288304	288339	289409	289530	288322	289470	(3:5)_(5:3)_(6:2)_(4:4aCO)_(5:3)_(4:4a)	2_nonsis	1071	1148	1225	6	90_324_442_210_83	0_187_190_0_0	180_461_693_419_166	288304_288339_288671_288990_289364_289409	288339_288484_288800_289364_289409_289530	288339_288671_288990_289364_289409_393237	288484_288800_289364_289409_289530_393507	359.3	102	3.52	14	0	0	[2, 4]	3	20	1	1	0	2	2	1	1	288896	288896	NA	NA	graph_bin_annot3(2,287000,290000,c(3,4,7,8))	NA	One-Sided Bidirectional	612.5	359.298
66	OM12	1500	OM	2	8	13244	13408	14784	14833	13326.2	14808.2	(6:2)_(4:4aCO)_(3:5)_(4:4a)_(3:5)_(4:4a)	2_nonsis	1377	1482	1588	6	492_264_436_116_174	295_100_327_21_115	690_427_545_212_233	13244_13703_14034_14457_14600_14784	13408_13934_14130_14579_14669_14833	13703_14034_14457_14600_14784_16735	13934_14130_14579_14669_14833_16788	26.16	132	0.2	22	0	0	[1, 2]	3	20	1	1	0	2	2	1	1	14067.2	14067.2	NA	NA	graph_bin_annot3(8,12000,15000,c(1,2,3,4))	NA	One-Sided Bidirectional	794	26.1576
79	OM12	1500	OM	2	10	73391	73708	75075	75279	73549.2	75177.2	(2:6)_(4:4)_(2:6)_(4:4aCO)_(5:3)_(4:4a)	2_nonsis	1368	1628	1887	6	328_599_238_232_230	37_413_42_48_87	619_785_434_416_374	73391_73745_74423_74572_74905_75075	73708_74010_74530_74857_74988_75279	73745_74423_74572_74905_75075_102425	74010_74530_74857_74988_75279_102662	48.86	157	0.31	14	0	0	[2, 4]	3	20	1	1	0	2	2	1	1	74363.2	74363.2	NA	NA	graph_bin_annot3(10,72000,76000,c(3,4,7,8))	NA	One-Sided Bidirectional	943.5	48.8605
163	OM12	1500	OM	2	16	585037	585153	587432	587665	585095	587549	(5:3)_(4:4)_(3:5)_(4:4aCO)_(3:5)_(4:4a)	2_nonsis	2280	2454	2627	6	588_720_409_204_532	471_566_271_0_255	706_873_547_409_809	585037_585624_586309_586768_586856_587432	585153_585743_586497_586856_587177_587665	585624_586309_586768_586856_587432_644963	585743_586497_586856_587177_587665_645683	244.8	219	1.12	22	0	0	[2, 4]	3	20	1	1	0	2	2	1	1	586322	586322	NA	NA	graph_bin_annot3(16,584000,588000,c(3,4,7,8))	NA	One-Sided Bidirectional	1313.5	244.796
119	OM12	1500	OM	2	13	70163	70356	74346	74436	70259.2	74391.2	(5:3)_(4:4)_(6:2)_(4:4)_(2:6)_(4:4aCO)	2_nonsis	3991	4132	4272	6	487_1442_670_1320_211	0_890_0_646_0	974_1995_1341_1995_422	70163_70356_72027_72351_74014_74346	70356_71137_72351_73368_74346_74436	70356_72027_72351_74014_74346_141979	71137_72351_73368_74346_74436_142186	472.32	356	1.33	11	0	0	[2, 4]	3	20	1	1	0	2	2	1	1	72325.2	72325.2	NA	NA	graph_bin_annot3(13,69000,75000,c(3,4,7,8))	NA	One-Sided Bidirectional	2136	472.318
122	OM12	1500	OM	2	13	388308	388416	390486	390597	388362	390542	(2:6)_(4:4)_(5:3)_(3:5)_(5:3)_(3:5)_(4:4aCO)	2_nonsis	2071	2180	2288	7	238_238_96_489_273_844	34_51_0_312_33_666	443_425_193_666_513_1023	388308_388450_388802_388875_389307_389574_390486	388416_388751_388875_388995_389541_389820_390597	388450_388802_388875_389307_389574_390486_559312	388751_388875_388995_389541_389820_390597_560210	1491.97	191	7.83	28	0	0	[3, 4]	3	20	1	1	0	2	2	1	1	389452	389452	NA	NA	graph_bin_annot3(13,387000,391000,c(5,6,7,8))	NA	One-Sided Bidirectional	1144	1491.97
48	OM12	1500	OM	2	6	235114	235342	237962	238279	235228	238120	(2:6)_(3:5)_(5:3)_(4:4)_(5:3)_(4:4aCO)_(3:5)_(4:4a)	2_nonsis	2621	2892	3164	8	837_342_161_174_282_702_396	615_83_0_0_0_347_0	1059_600_322_348_563_1057_791	235114_235957_236256_236557_236578_236905_237488_237962	235342_236173_236557_236578_236905_237141_237962_238279	235957_236256_236557_236578_236905_237488_237962_269707	236173_236557_236578_236905_237141_237962_238279_270161	63.67	263	0.24	21	0	0	[1, 3]	3	20	1	1	0	2	2	1	1	236674	236674	NA	NA	graph_bin_annot3(6,234000,239000,c(1,2,5,6))	NA	One-Sided Bidirectional	1582	63.6667
44	OM12	1500	OM	2	5	463157	463255	464956	465425	463206	465190	(5:3)_(5:3a)_(3:5)_(4:4ai)_(5:3a)_(4:4bCO)	2_nonsis	1702	1984	2267	6	216_430_390_151_798	0_36_114_0_462	432_823_666_302_1134	463157_463255_463625_464192_464291_464956	463255_463589_464078_464291_464494_465425	463255_463625_464192_464291_464956_560026	463589_464078_464291_464494_465425_560290	207.78	189	1.1	11	0	0	[1, 4]	3	21	1	1	0	2	2	1	1	464198	464198	NA	NA	graph_bin_annot3(5,462000,466000,c(1,2,7,8))	NA	Sym 4:4	1133.5	207.781
131	OM12	1500	OM	2	14	197191	197707	198636	198795	197449	198715	(5:3)_(5:3a)_(6:2)_(4:4)	2_sis	930	1266	1603	0	637_519_110	81_190_0	1193_848_221	197191_197788_198574_198636	197707_198384_198636_198795	197788_198574_198636_270241	198384_198636_198795_270523	1547.74	133	11.6	7	0	0	[]	0	1	2	0	2	2	2	2	2	198082	197766	198399	NA	graph_bin_annot3(14,196000,199000,c(3,4,7,8))	NA	2-sis NCO	801.5	1547.74
3	OM12	1500	OM	2	1	66178	66696	68959	69112	66437.2	69035.2	(5:3)_(4:4ai)_(3:5)_(2:6)_(4:4bCO)	3	2264	2598	2933	0	649_1090_534_326	0_325_0_90	1298_1855_1068_561	66178_66696_67801_68551_68959	66696_67476_68551_68869_69112	66696_67801_68551_68959_70621	67476_68551_68869_69112_71281	676.64	244	2.77	8	0	0	[1, 3]	0	2	2	1	1	2	2	1	1	67736.2	67086.8	68385.8	NA	graph_bin_annot3(1,65000,70000,c(1,2,3,4,5,6))	NA	>2 Chr CO	1466.5	676.644
6	OM12	1500	OM	2	1	190636	190880	195750	195910	190758	195830	(2:6)_(3:5)_(5:3)_(6:2i)_(5:3)_(3:5a)_(4:4ai)_(4:4bCO)_(3:5a)_(4:4b)	3	4871	5072	5273	0	491_412_69_264_466_1039_456_251_1625	146_145_0_63_26_537_70_68_1509	836_678_138_466_905_1541_841_434_1741	190636_191026_191617_191704_191818_192196_193260_193807_194169_195750	190880_191472_191704_191755_192170_192723_193737_194101_194241_195910	191026_191617_191704_191818_192196_193260_193807_194169_195750_204230	191472_191704_191755_192170_192723_193737_194101_194241_195910_230218	1277.28	439	2.91	39	0	0	[3, 4]	0	2	2	1	1	2	2	1	1	193294	192026	194562	NA	graph_bin_annot3(1,189000,196000,c(3,4,5,6,7,8))	NA	>2 Chr CO	2636.5	1277.28
140	OM12	1500	OM	2	14	715086	715182	716055	716316	715134	716186	(3:5)_(2:6)_(3:5a)_(4:4aCO)	3	874	1052	1229	0	272_204_575	201_0_264	344_408_886	715086_715383_715430_716055	715182_715430_715791_716316	715383_715430_716055_781274	715430_715791_716316_784333	208.77	102	2.04	6	0	0	[1, 3]	0	2	2	1	1	2	2	1	1	715660	715397	715923	NA	graph_bin_annot3(14,714000,717000,c(1,2,3,4,5,6))	NA	>2 Chr CO	614.5	208.768
158	OM12	1500	OM	2	16	173291	173330	174069	174782	173310	174426	(5:3)_(2:6)_(4:4aCO)	3	740	1115	1490	0	418_698	205_148	630_1247	173291_173535_174069	173330_173921_174782	173535_174069_226160	173921_174782_226313	5.43	124	0.04	8	0	0	[1, 3]	0	2	2	1	1	2	2	1	1	173868	173589	174147	NA	graph_bin_annot3(16,172000,175000,c(1,2,3,4,5,6))	NA	>2 Chr CO	745	5.4289
58	OM12	1500	OM	2	7	621861	622133	625898	626137	621997	626017	(5:3)_(4:4aCO)_(4:4CO)_(3:5)_(4:4)_(3:5)_(3:5a)_(4:4)	2_nonsis	3766	4020	4275	0	1342_732_1226_67_85_240_329	1066_221_842_0_0_0_0	1618_1243_1609_134_170_480_658	621861_623199_623700_625284_625309_625418_625479_625898	622133_623479_624442_625309_625418_625479_625898_626137	623199_623700_625284_625309_625418_625479_625898_785199	623479_624442_625309_625418_625479_625898_626137_785828	1122.8	356	3.15	25	0	0	[]	0	3	2	0	2	2	2	2	2	624007	623002	625012	NA	graph_bin_annot3(7,620000,627000,c(1,2,3,4))	NA	2-sis NCO	2137.5	1122.8
164	OM13	1500	OM	3	16	132500	132681	132693	132838	132590	132766	05:03:00	1	13	175	337	1	175	12	338	132500_132693	132681_132838	132693_163169	132838_163239	464.92	28	16.57	2	0	0	[]	1	1	1	0	1	1	1	1	1	132678	132678	NA	NA	graph_bin_annot3(16,131000,133000,c(5,6))	NA	One-Sided	168.5	464.915
32	OM13	1500	OM	3	4	807628	807916	807918	808086	807772	808002	05:03:00	1	3	230	457	1	230	2	458	807628_807918	807916_808086	807918_931376	808086_931988	156.95	38	4.12	2	0	0	[]	1	1	1	0	1	1	1	1	1	807887	807887	NA	NA	graph_bin_annot3(4,806000,809000,c(5,6))	NA	One-Sided	228.5	156.946
172	OM13	1500	OM	3	16	552585	552953	552953	553071	552769	553012	05:03:00	1	1	243	485	1	243	0	486	552585_552953	552953_553071	552953_585958	553071_586036	13.82	40	0.34	1	0	0	[]	1	1	1	0	1	1	1	1	1	552890	552890	NA	NA	graph_bin_annot3(16,551000,554000,c(1,2))	NA	One-Sided	242.5	13.8191
156	OM13	1500	OM	3	15	769092	769431	769458	769620	769261	769539	05:03:00	1	28	278	527	1	278	27	528	769092_769458	769431_769620	769458_803637	769620_804529	145.59	44	3.32	2	0	0	[]	1	1	1	0	1	1	1	1	1	769400	769400	NA	NA	graph_bin_annot3(15,768000,770000,c(5,6))	NA	One-Sided	263.5	145.595
52	OM13	1500	OM	3	6	225428	225457	225457	226036	225442	225746	05:03:00	1	1	304	607	1	304	0	608	225428_225457	225457_226036	225457_269707	226036_270161	101.67	51	2.01	1	0	0	[]	1	1	1	0	1	1	1	1	1	225594	225594	NA	NA	graph_bin_annot3(6,224000,227000,c(1,2))	NA	One-Sided	303.5	101.669
41	OM13	1500	OM	3	5	42354	42646	42646	43070	42500	42858	05:03:00	1	1	358	715	1	358	0	716	42354_42646	42646_43070	42646_98507	43070_98854	764	60	12.83	1	0	0	[]	1	1	1	0	1	1	1	1	1	42679	42679	NA	NA	graph_bin_annot3(5,41000,44000,c(3,4))	NA	One-Sided	357.5	764.001
61	OM13	1500	OM	3	7	609644	609760	609903	610218	609702	610060	05:03:00	1	144	358	573	1	358	143	574	609644_609903	609760_610218	609903_626947	610218_627307	2377.38	48	49.83	3	0	0	[]	1	1	1	0	1	1	1	1	1	609881	609881	NA	NA	graph_bin_annot3(7,608000,611000,c(1,2))	NA	One-Sided	286.5	2377.38
136	OM13	1500	OM	3	13	509869	510245	510379	510599	510057	510489	05:03:00	1	135	432	729	1	432	134	730	509869_510379	510245_510599	510379_552657	510599_552774	409.15	61	6.74	4	0	0	[]	1	1	1	0	1	1	1	1	1	510273	510273	NA	NA	graph_bin_annot3(13,508000,511000,c(3,4))	NA	One-Sided	364.5	409.145
102	OM13	1500	OM	3	11	80353	80724	80854	81244	80538.8	81048.8	05:03:00	1	131	510	890	1	510	130	891	80353_80854	80724_81244	80854_118487	81244_119310	910.09	74	12.28	5	0	0	[]	1	1	1	0	1	1	1	1	1	80793.8	80793.8	NA	NA	graph_bin_annot3(11,79000,82000,c(5,6))	NA	One-Sided	445	910.089
29	OM13	1500	OM	3	4	454193	454502	454502	455316	454347	454909	05:03:00	1	1	562	1122	1	562	0	1123	454193_454502	454502_455316	454502_549856	455316_550499	18.75	93	0.2	1	0	0	[]	1	1	1	0	1	1	1	1	1	454628	454628	NA	NA	graph_bin_annot3(4,453000,456000,c(1,2))	NA	One-Sided	561	18.7545
93	OM13	1500	OM	3	10	465816	466454	466454	467010	466135	466732	05:03:00	1	1	597	1193	1	597	0	1194	465816_466454	466454_467010	466454_489721	467010_490750	863.2	99	8.69	1	0	0	[]	1	1	1	0	1	1	1	1	1	466434	466434	NA	NA	graph_bin_annot3(10,464000,468000,c(5,6))	NA	One-Sided	596.5	863.202
108	OM13	1500	OM	3	11	347012	347287	347376	348332	347150	347854	05:03:00	1	90	704	1319	1	704	89	1320	347012_347376	347287_348332	347376_400068	348332_400341	5.43	110	0.05	2	0	0	[]	1	1	1	0	1	1	1	1	1	347502	347502	NA	NA	graph_bin_annot3(11,346000,349000,c(1,2))	NA	One-Sided	659.5	5.4289
71	OM13	1500	OM	3	8	54591	55333	55477	56032	54962.2	55754.2	05:03:00	1	145	792	1440	1	792	144	1441	54591_55477	55333_56032	55477_95003	56032_96126	162.87	120	1.36	3	0	0	[]	1	1	1	0	1	1	1	1	1	55358.2	55358.2	NA	NA	graph_bin_annot3(8,53000,57000,c(7,8))	NA	One-Sided	720	162.868
158	OM13	1500	OM	3	15	857961	859039	859217	859587	858500	859402	05:03:00	1	179	902	1625	1	902	178	1626	857961_859217	859039_859587	859217_967862	859587_968047	4.44	135	0.03	2	0	0	[]	1	1	1	0	1	1	1	1	1	858951	858951	NA	NA	graph_bin_annot3(15,856000,860000,c(5,6))	NA	One-Sided	812.5	4.4419
3	OM13	1500	OM	3	1	167179	170726	170726	170945	168952	170836	05:03:00	1	1	1883	3765	1	1883	0	3766	167179_170726	170726_170945	170726_190031	170945_190132	556.22	313	1.77	1	0	0	[]	1	1	1	0	1	1	1	1	1	169894	169894	NA	NA	graph_bin_annot3(1,166000,171000,c(1,2))	NA	One-Sided	1882.5	556.22
101	OM13	1500	OM	3	11	2355	5999	5999	6678	4176.75	6338.75	05:03:00	1	1	2162	4322	1	2162	0	4323	2355_5999	5999_6678	5999_80353	6678_80724	76.5	360	0.21	1	0	0	[]	1	1	1	0	1	1	1	1	1	5257.75	5257.75	NA	NA	graph_bin_annot3(11,1000,7000,c(3,4))	NA	One-Sided	2161	76.4988
112	OM13	1500	OM	3	11	511186	511303	511327	511387	511245	511357	03:05:00	1	25	112	200	1	112	24	201	511186_511327	511303_511387	511327_525645	511387_526035	3.45	17	0.21	2	0	0	[]	1	2	1	0	1	1	1	1	1	511301	511301	NA	NA	graph_bin_annot3(11,510000,512000,c(1,2))	NA	One-Sided	100	3.4548
56	OM13	1500	OM	3	7	371335	371489	371489	371625	371412	371557	03:05:00	1	1	145	289	1	145	0	290	371335_371489	371489_371625	371489_384678	371625_384785	238.38	24	9.91	1	0	0	[]	1	2	1	0	1	1	1	1	1	371484	371484	NA	NA	graph_bin_annot3(7,370000,372000,c(5,6))	NA	One-Sided	144.5	238.38
98	OM13	1500	OM	3	10	675410	675541	675595	675709	675476	675652	03:05:00	1	55	176	298	1	176	54	299	675410_675595	675541_675709	675595_703339	675709_703431	0.49	25	0.02	2	0	0	[]	1	2	1	0	1	1	1	1	1	675564	675564	NA	NA	graph_bin_annot3(10,674000,676000,c(3,4))	NA	One-Sided	149	0.4935
88	OM13	1500	OM	3	10	147014	147143	147143	147445	147078	147294	03:05:00	1	1	216	430	1	216	0	431	147014_147143	147143_147445	147143_159830	147445_160491	23.2	36	0.65	1	0	0	[]	1	2	1	0	1	1	1	1	1	147186	147186	NA	NA	graph_bin_annot3(10,146000,148000,c(3,4))	NA	One-Sided	215	23.1964
73	OM13	1500	OM	3	8	97245	97536	97650	97715	97390.5	97682.5	03:05:00	1	115	292	469	1	292	114	470	97245_97650	97536_97715	97650_121787	97715_121987	1.97	39	0.05	3	0	0	[]	1	2	1	0	1	1	1	1	1	97536.5	97536.5	NA	NA	graph_bin_annot3(8,96000,98000,c(7,8))	NA	One-Sided	234.5	1.9742
14	OM13	1500	OM	3	2	535946	536134	536319	536349	536040	536334	03:05:00	1	186	294	402	1	294	185	403	535946_536319	536134_536349	536319_650619	536349_651379	40.47	33	1.21	4	0	0	[]	1	2	1	0	1	1	1	1	1	536187	536187	NA	NA	graph_bin_annot3(2,534000,537000,c(5,6))	NA	One-Sided	201	40.4703
135	OM13	1500	OM	3	13	397289	397850	397850	397898	397570	397874	03:05:00	1	1	304	608	1	304	0	609	397289_397850	397850_397898	397850_509869	397898_510245	134.24	51	2.65	1	0	0	[]	1	2	1	0	1	1	1	1	1	397722	397722	NA	NA	graph_bin_annot3(13,396000,398000,c(5,6))	NA	One-Sided	304	134.243
22	OM13	1500	OM	3	3	246581	246789	246853	247156	246685	247005	03:05:00	1	65	320	574	1	320	64	575	246581_246853	246789_247156	246853_307039	247156_316620	699.35	48	14.63	2	0	0	[]	1	2	1	0	1	1	1	1	1	246845	246845	NA	NA	graph_bin_annot3(3,245000,248000,c(5,6))	NA	One-Sided	287	699.347
59	OM13	1500	OM	3	7	494205	494624	494636	494870	494415	494753	03:05:00	1	13	338	664	1	338	12	665	494205_494636	494624_494870	494636_528447	494870_528489	32.57	55	0.59	2	0	0	[]	1	2	1	0	1	1	1	1	1	494584	494584	NA	NA	graph_bin_annot3(7,493000,495000,c(1,2))	NA	One-Sided	332	32.5737
167	OM13	1500	OM	3	16	230687	231042	231179	231457	230864	231318	03:05:00	1	138	454	769	1	454	137	770	230687_231179	231042_231457	231179_267098	231457_267298	230.98	64	3.61	4	0	0	[]	1	2	1	0	1	1	1	1	1	231091	231091	NA	NA	graph_bin_annot3(16,229000,232000,c(5,6))	NA	One-Sided	384.5	230.977
87	OM13	1500	OM	3	10	101339	101966	101966	102363	101652	102164	03:05:00	1	1	512	1023	1	512	0	1024	101339_101966	101966_102363	101966_147014	102363_147143	27.14	85	0.32	1	0	0	[]	1	2	1	0	1	1	1	1	1	101908	101908	NA	NA	graph_bin_annot3(10,100000,103000,c(3,4))	NA	One-Sided	511.5	27.1447
44	OM13	1500	OM	3	5	210793	211386	211559	211770	211090	211664	03:05:00	1	174	575	976	1	575	173	977	210793_211559	211386_211770	211559_227105	211770_227242	132.76	81	1.63	5	0	0	[]	1	2	1	0	1	1	1	1	1	211377	211377	NA	NA	graph_bin_annot3(5,209000,212000,c(5,6))	NA	One-Sided	488	132.762
133	OM13	1500	OM	3	13	271372	271672	271672	273113	271522	272392	03:05:00	1	1	870	1740	1	870	0	1741	271372_271672	271672_273113	271672_332932	273113_333053	142.14	145	0.98	1	0	0	[]	1	2	1	0	1	1	1	1	1	271957	271957	NA	NA	graph_bin_annot3(13,270000,274000,c(7,8))	NA	One-Sided	870	142.14
110	OM13	1500	OM	3	11	450210	450894	451133	452719	450552	451926	03:05:00	1	240	1374	2508	1	1374	239	2509	450210_451133	450894_452719	451133_456743	452719_456866	166.82	209	0.8	6	0	0	[]	1	2	1	0	1	1	1	1	1	451239	451239	NA	NA	graph_bin_annot3(11,449000,453000,c(3,4))	NA	One-Sided	1254	166.817
64	OM13	1500	OM	3	7	747090	747244	748153	748214	747167	748183	5:3_4:4_5:3	1	910	1016	1123	3	107_810_100	0_710_0	214_909_200	747090_747244_748014_748153	747244_747304_748153_748214	747244_748014_748153_784625	747304_748153_748214_785199	8.88	94	0.09	7	0	0	[]	1	3	1	0	1	1	1	1	1	747675	747675	NA	NA	graph_bin_annot3(7,746000,749000,c(7,8))	NA	One-Sided + patch	561.5	8.8837
107	OM13	1500	OM	3	11	276968	277106	278406	278756	277037	278581	5:3_4:4_5:3	1	1301	1544	1787	3	442_632_470	188_379_227	695_885_714	276968_277294_278042_278406	277106_277663_278179_278756	277294_278042_278406_347012	277663_278179_278756_347287	720.57	149	4.84	15	0	0	[]	1	3	1	0	1	1	1	1	1	277809	277809	NA	NA	graph_bin_annot3(11,275000,279000,c(1,2))	NA	One-Sided + patch	893.5	720.569
116	OM13	1500	OM	3	12	82663	82757	84309	84378	82709.8	84343.8	5:3_4:4_5:3	1	1553	1634	1714	3	1104_417_113	839_122_1	1368_712_225	82663_83596_84153_84309	82757_84031_84308_84378	83596_84153_84309_134715	84031_84308_84378_134767	79.46	143	0.56	13	0	0	[]	1	3	1	0	1	1	1	1	1	83526.8	83526.8	NA	NA	graph_bin_annot3(12,81000,85000,c(1,2))	NA	One-Sided + patch	857	79.46
18	OM13	1500	OM	3	2	786397	786546	788501	789113	786471	788807	5:3_6:2_5:3_4:4_5:3	1	1956	2336	2715	5	1406_402_131_62_334	1271_252_8_0_0	1541_552_254_124_669	786397_787817_788190_788377_788444_788501	786546_787938_788369_788444_788501_789113	787817_788190_788377_788444_788501_801766	787938_788369_788444_788501_789113_813184	275.89	226	1.22	20	0	0	[]	1	3	1	0	1	1	1	1	1	787639	787639	NA	NA	graph_bin_annot3(2,785000,790000,c(5,6))	NA	One-Sided + patch	1357.5	275.889
154	OM13	1500	OM	3	15	587316	587565	590260	590710	587441	590485	5:3_4:4_5:3_4:4_5:3	1	2696	3044	3393	5	656_936_196_820_436	457_762_23_536_0	855_1110_370_1105_871	587316_588022_588933_589155_589839_590260	587565_588171_589132_589303_590260_590710	588022_588933_589155_589839_590260_721121	588171_589132_589303_590260_590710_721240	529.08	283	1.87	16	0	0	[]	1	3	1	0	1	1	1	1	1	588963	588963	NA	NA	graph_bin_annot3(15,586000,591000,c(1,2))	NA	One-Sided + patch	1696.5	529.076
42	OM13	1500	OM	3	5	98507	98854	99031	99091	98680.8	99060.8	6:2_5:3	1	178	380	583	2	194_186	2_138	386_235	98507_98856_99031	98854_98893_99091	98856_99031_123248	98893_99091_123378	13.33	49	0.27	8	0	0	[]	1	7	1	0	1	1	1	1	1	98870.8	98870.8	NA	NA	graph_bin_annot3(5,97000,100000,c(5,6))	NA	Full Conversion	291.5	13.3256
69	OM13	1500	OM	3	7	1050057	1050446	1051057	1051973	1.05025e+06	1.05152e+06	6:2_5:3	1	612	1264	1915	2	500_764	0_0	1000_1527	1050057_1050446_1051057	1050446_1051057_1051973	1050446_1051057_1064130	1051057_1051973_1090940	662.82	159	4.16	2	0	0	[]	1	7	1	0	1	1	1	1	1	1.05088e+06	1.05088e+06	NA	NA	graph_bin_annot3(7,1049000,1052000,c(7,8))	NA	Full Conversion	957.5	662.825
48	OM13	1500	OM	3	5	472245	472448	472577	472664	472346	472620	3:5_2:6	1	130	274	418	2	192_82	52_0	332_164	472245_472500_472577	472448_472577_472664	472500_472577_566942	472577_472664_576874	213.21	35	6.13	6	0	0	[]	1	8	1	0	1	1	1	1	1	472484	472484	NA	NA	graph_bin_annot3(5,471000,473000,c(1,2))	NA	Full Conversion	209	213.209
12	OM13	1500	OM	3	2	476602	476950	477015	477199	476776	477107	06:02:00	1	66	331	596	1	331	65	597	476602_477015	476950_477199	477015_479516	477199_479752	478.73	50	9.65	3	0	0	[]	1	10	1	0	1	1	1	1	1	476942	476942	NA	NA	graph_bin_annot3(2,475000,478000,c(7,8))	NA	Full Conversion	298	478.734
62	OM13	1500	OM	3	7	626947	627307	627463	627743	627127	627603	06:02:00	1	157	476	795	1	476	156	796	626947_627463	627307_627743	627463_629962	627743_630335	485.64	66	7.34	11	0	0	[]	1	10	1	0	1	1	1	1	1	627365	627365	NA	NA	graph_bin_annot3(7,625000,628000,c(1,2))	NA	Full Conversion	397.5	485.644
78	OM13	1500	OM	3	9	55837	56514	56514	57063	56175.5	56788.5	02:06:00	1	1	613	1225	1	613	0	1226	55837_56514	56514_57063	56514_95341	57063_95580	235.91	102	2.31	1	0	0	[]	1	10.1	1	0	1	1	1	1	1	56482	56482	NA	NA	graph_bin_annot3(9,54000,58000,c(5,6))	NA	Full Conversion	612.5	235.912
34	OM13	1500	OM	3	4	955140	955230	955484	955574	955185	955529	5:3_5:3a	1	255	344	433	2	224_120	105_0	344_239	955140_955335_955484	955230_955484_955574	955335_955484_999431	955484_955574_999562	763.01	36	21.17	3	0	0	[]	2	11	1	0	1	1	1	1	1	955357	955357	NA	NA	graph_bin_annot3(4,954000,956000,c(5,6))	NA	Two-sided	216.5	763.014
99	OM13	1500	OM	3	10	703339	703431	703967	704056	703385	704011	5:3_5:3a	1	537	626	716	2	545_82	462_0	628_163	703339_703893_703967	703431_703967_704056	703893_703967_726401	703967_704056_731810	917.49	60	15.39	7	0	0	[]	2	11	1	0	1	1	1	1	1	703698	703698	NA	NA	graph_bin_annot3(10,702000,705000,c(7,8))	NA	Two-sided	358	917.492
111	OM13	1500	OM	3	11	456743	456866	457465	457579	456804	457522	5:3_5:3a	1	600	718	835	2	417_300	228_116	606_485	456743_457094_457465	456866_457349_457579	457094_457465_511186	457349_457579_511303	321.29	70	4.62	5	0	0	[]	2	11	1	0	1	1	1	1	1	457163	457163	NA	NA	graph_bin_annot3(11,455000,458000,c(5,6))	NA	Two-sided	417.5	321.295
104	OM13	1500	OM	3	11	177551	178198	178613	178752	177874	178682	5:3_5:3a	1	416	808	1200	2	459_349	70_214	848_484	177551_178268_178613	178198_178399_178752	178268_178613_187243	178399_178752_187398	104.14	100	1.04	6	0	0	[]	2	11	1	0	1	1	1	1	1	178278	178278	NA	NA	graph_bin_annot3(11,176000,179000,c(3,4))	NA	Two-sided	600	104.137
58	OM13	1500	OM	3	7	472321	472609	473448	473748	472465	473598	5:3_5:3a	1	840	1133	1426	2	250_883	0_627	500_1139	472321_472609_473448	472609_472821_473748	472609_473448_494205	472821_473748_494624	386.44	119	3.25	4	0	0	[]	2	11	1	0	1	1	1	1	1	473032	473032	NA	NA	graph_bin_annot3(7,471000,474000,c(5,6))	NA	Two-sided	713	386.442
114	OM13	1500	OM	3	11	532742	533318	534234	534309	533030	534272	5:3_5:3a	1	917	1242	1566	2	884_358	526_250	1242_465	532742_533844_534234	533318_533984_534309	533844_534234_580815	533984_534309_581163	559.18	130	4.29	4	0	0	[]	2	11	1	0	1	1	1	1	1	533651	533651	NA	NA	graph_bin_annot3(11,531000,535000,c(7,8))	NA	Two-sided	783	559.181
7	OM13	1500	OM	3	2	106396	107123	107917	108149	106759	108033	5:3_5:3a	1	795	1274	1752	2	795_478	315_246	1275_711	106396_107438_107917	107123_107671_108149	107438_107917_196145	107671_108149_196581	293.66	146	2.01	9	0	0	[]	2	11	1	0	1	1	1	1	1	107396	107396	NA	NA	graph_bin_annot3(2,105000,109000,c(3,4))	NA	Two-sided	876	293.657
9	OM13	1500	OM	3	2	255127	255469	256767	256925	255298	256846	5:3_5:3a	1	1299	1548	1797	2	899_649	274_116	1524_1182	255127_255743_256767	255469_256651_256925	255743_256767_304001	256651_256925_304384	191.99	150	1.28	5	0	0	[]	2	11	1	0	1	1	1	1	1	256072	256072	NA	NA	graph_bin_annot3(2,254000,257000,c(7,8))	NA	Two-sided	898.5	191.987
26	OM13	1500	OM	3	4	184320	184727	185143	185244	184524	185194	3:5_3:5a	1	417	670	923	2	406_264	133_144	679_384	184320_184860_185143	184727_184999_185244	184860_185143_303504	184999_185244_303806	96.73	77	1.26	7	0	0	[]	2	12	1	0	1	1	1	1	1	184858	184858	NA	NA	graph_bin_annot3(4,183000,186000,c(3,4))	NA	Two-sided	461.5	96.7339
121	OM13	1500	OM	3	12	424702	424898	425404	425550	424800	425477	3:5_3:5a	1	507	677	847	2	178_498	0_345	357_652	424702_424898_425404	424898_425059_425550	424898_425404_490675	425059_425550_493774	72.55	71	1.03	4	0	0	[]	2	12	1	0	1	1	1	1	1	425138	425138	NA	NA	graph_bin_annot3(12,423000,426000,c(5,6))	NA	Two-sided	423.5	72.5505
86	OM13	1500	OM	3	10	83057	83207	83804	83877	83132.2	83840.2	3:5_3:5a	1	598	708	819	2	240_468	91_358	389_579	83057_83298_83804	83207_83446_83877	83298_83804_101339	83446_83877_101966	240.85	68	3.53	8	0	0	[]	2	12	1	0	1	1	1	1	1	83486.2	83486.2	NA	NA	graph_bin_annot3(10,82000,84000,c(3,4))	NA	Two-sided	409.5	240.848
84	OM13	1500	OM	3	9	423571	424253	425064	425130	423912	425097	3:5_3:5a	1	812	1185	1558	2	797_388	389_288	1205_488	423571_424642_425064	424253_424776_425130	424642_425064_434282	424776_425130_439888	8.88	130	0.07	11	0	0	[]	2	12	1	0	1	1	1	1	1	424504	424504	NA	NA	graph_bin_annot3(9,422000,426000,c(5,6))	NA	Two-sided	779	8.8837
65	OM13	1500	OM	3	7	784625	785199	785907	786618	784912	786262	3:5_3:5a	1	709	1350	1992	2	602_749	0_79	1203_1419	784625_785199_785907	785199_785828_786618	785199_785907_877134	785828_786618_878070	316.36	166	1.91	4	0	0	[]	2	12	1	0	1	1	1	1	1	785587	785587	NA	NA	graph_bin_annot3(7,783000,787000,c(3,4))	NA	Two-sided	996	316.36
40	OM13	1500	OM	3	4	1420155	1420528	1423497	1423605	1.42034e+06	1.42355e+06	5:3_5:3a_4:4_5:3a_6:2_5:3a	1	2970	3210	3449	6	522_654_70_1666_182_116	266_524_0_1538_0_0	777_785_140_1795_363_231	1420155_1420794_1421456_1421579_1423134_1423374_1423497	1420528_1420932_1421579_1421596_1423374_1423497_1423605	1420794_1421456_1421579_1423134_1423374_1423497_1523620	1420932_1421579_1421596_1423374_1423497_1423605_1531933	1831.04	287	6.38	40	0	0	[]	2	13	1	0	1	1	1	1	1	1.42195e+06	1.42195e+06	NA	NA	graph_bin_annot3(4,1419000,1424000,c(1,2))	NA	Two-sided + patch	1724.5	1831.04
165	OM13	1500	OM	3	16	163169	163239	164063	164740	163204	164402	5:3_4:4_5:3a	1	825	1198	1570	3	401_357_440	239_129_0	563_585_879	163169_163478_163861_164063	163239_163732_164063_164740	163478_163861_164063_213597	163732_164063_164740_213837	462.45	131	3.54	12	0	0	[]	2	15	1	0	1	1	1	1	1	163803	163803	NA	NA	graph_bin_annot3(16,162000,165000,c(5,6))	NA	Two-sided	785	462.447
170	OM13	1500	OM	3	16	350968	351571	353391	353535	351269	353463	5:3_4:4_5:3a	1	1821	2194	2566	3	818_1268_108	375_1090_0	1260_1445_217	350968_351946_353318_353391	351571_352228_353391_353535	351946_353318_353391_524953	352228_353391_353535_525053	282.31	214	1.32	17	0	0	[]	2	15	1	0	1	1	1	1	1	352366	352366	NA	NA	graph_bin_annot3(16,349000,354000,c(5,6))	NA	Two-sided	1283	282.305
159	OM13	1500	OM	3	15	967862	968047	968970	969441	967954	969206	3:5_4:4_3:5a	1	924	1251	1578	3	162_594_494	0_318_52	324_871_937	967862_968047_968504_968970	968047_968186_968918_969441	968047_968504_968970_985518	968186_968918_969441_985891	633.71	131	4.82	14	0	0	[]	2	16	1	0	1	1	1	1	1	968580	968580	NA	NA	graph_bin_annot3(15,966000,970000,c(1,2))	NA	Two-sided	789	633.706
4	OM13	1500	OM	3	1	190031	190132	191472	191617	190082	191544	3:5_4:4_3:5a	1	1341	1463	1585	3	872_296_296	748_0_0	995_592_591	190031_190880_191026_191472	190132_191026_191472_191617	190880_191026_191472_204230	191026_191472_191617_230218	1268.4	132	9.61	12	0	0	[]	2	16	1	0	1	1	1	1	1	190813	190813	NA	NA	graph_bin_annot3(1,189000,192000,c(7,8))	NA	Two-sided	792.5	1268.4
105	OM13	1500	OM	3	11	187243	187398	188875	188992	187320	188934	3:5_4:4_3:5a	1	1478	1613	1748	3	600_886_128	0_294_0	1200_1477_255	187243_187398_188737_188875	187398_188443_188875_188992	187398_188737_188875_222033	188443_188875_188992_223233	89.33	146	0.61	7	0	0	[]	2	16	1	0	1	1	1	1	1	188127	188127	NA	NA	graph_bin_annot3(11,186000,189000,c(1,2))	NA	Two-sided	874	89.3308
168	OM13	1500	OM	3	16	267098	267298	267573	267830	267198	267702	5:3_6:2_5:3a	1	276	504	731	3	189_138_177	0_0_0	378_275_354	267098_267298_267476_267573	267298_267476_267573_267830	267298_267476_267573_279568	267476_267573_267830_279637	41.46	61	0.68	3	0	0	[]	2	19	1	0	1	1	1	1	1	267450	267450	NA	NA	graph_bin_annot3(16,266000,268000,c(3,4))	NA	Two-sided	365.5	41.4574
125	OM13	1500	OM	3	12	659350	659916	660916	661444	659633	661180	5:3_6:2_5:3a	1	1001	1547	2093	3	576_213_758	130_0_444	1021_426_1073	659350_660046_660371_660916	659916_660371_660472_661444	660046_660371_660916_719618	660371_660472_661444_719858	252.69	174	1.45	7	0	0	[]	2	19	1	0	1	1	1	1	1	660406	660406	NA	NA	graph_bin_annot3(12,658000,662000,c(7,8))	NA	Two-sided	1046.5	252.693
153	OM13	1500	OM	3	15	481588	481817	482608	483363	481702	482986	3:5_3:5a_4:4_5:3	2_nonsis	792	1283	1774	4	290_262_241_490	43_0_0_0	538_523_482_980	481588_481860_482126_482383_482608	481817_482126_482383_482608_483363	481860_482126_482383_482608_587316	482126_482383_482608_483363_587565	264.04	148	1.79	6	0	0	[]	3	30	1	0	1	1	2	2	1	482344	482344	NA	NA	graph_bin_annot3(15,480000,484000,c(1,2,5,6))	NA	Two Chr	887	264.044
1	OM13	1500	OM	3	1	33077	33147	34423	34554	33112.2	34488.2	5:3_6:2_4:4_3:5	2_nonsis	1277	1376	1476	4	208_132_630_406	146_10_448_253	271_255_812_558	33077_33293_33358_33996_34423	33147_33348_33548_34170_34554	33293_33358_33996_34423_131303	33348_33548_34170_34554_132066	152.5	123	1.24	16	0	0	[]	3	30	1	0	1	1	2	2	1	33800.2	33800.2	NA	NA	graph_bin_annot3(1,32000,35000,c(3,4,5,6))	NA	Two Chr	738	152.504
117	OM13	1500	OM	3	12	134715	134767	136834	137313	134741	137073	5:3_4:4_5:3_5:3a_5:3b	2_nonsis	2068	2332	2597	5	802_184_173_601_573	642_4_0_447_307	962_363_346_755_839	134715_135409_135681_135772_136474_136834	134767_135677_135772_136027_136527_137313	135409_135681_135772_136474_136834_212026	135677_135772_136027_136527_137313_212081	28.13	216	0.13	14	0	0	[]	3	30	1	0	1	1	2	2	1	135907	135907	NA	NA	graph_bin_annot3(12,133000,138000,c(1,2,7,8))	NA	Two Chr	1298.5	28.1318
11	OM13	1500	OM	3	2	465156	465417	468402	468870	465286	468636	5:3_4:4_5:3_4:4_3:5	2_nonsis	2986	3350	3713	5	465_82_560_1456_787	291_1_396_832_57	639_162_725_2079_1517	465156_465708_465796_466266_467353_468402	465417_465795_465870_466521_468345_468870	465708_465796_466266_467353_468402_476602	465795_465870_466521_468345_468870_476950	834.58	309	2.7	17	0	0	[]	3	30	1	0	1	1	2	2	1	466961	466961	NA	NA	graph_bin_annot3(2,464000,469000,c(1,2,3,4))	NA	Two Chr	1856.5	834.577
113	OM13	1500	OM	3	11	525645	526035	527432	527498	525840	527465	3:5_4:4ai_4:4_3:5a	2_nonsis	1398	1625	1852	4	282_307_622_414	0_0_39_19	564_614_1204_810	525645_526035_526209_526688_527432	526035_526209_526649_527413_527498	526035_526209_526688_527432_532742	526209_526649_527413_527498_533318	1471.24	154	9.54	7	0	0	[]	3	31	1	0	1	1	2	2	1	526652	526652	NA	NA	graph_bin_annot3(11,524000,528000,c(3,4,7,8))	NA	Two Chr	926	1471.24
91	OM13	1500	OM	3	10	277465	277623	279207	279278	277544	279242	4:4ai_5:3_5:3a_5:3b	2_nonsis	1585	1698	1812	4	148_445_588_518	0_176_74_169	295_714_1102_867	277465_277623_277936_278411_279207	277623_277760_278337_279038_279278	277623_277936_278411_279207_359445	277760_278337_279038_279278_359702	360.78	151	2.39	7	0	0	[]	3	31	1	0	1	1	2	2	1	278393	278393	NA	NA	graph_bin_annot3(10,276000,280000,c(5,6,7,8))	NA	Two Chr	906	360.778
149	OM13	1500	OM	3	15	73362	73589	73589	74106	73475.5	73847.5	(5:3)_(4:4aCO)	2_nonsis	1	372	743	2	372	0	744	73362_73589	73589_74106	73589_198105	74106_198213	22.21	62	0.36	1	0	0	[3, 4]	1	1	1	1	0	1	1	0	0	73661.5	73661.5	NA	NA	graph_bin_annot3(15,72000,75000,c(5,6,7,8))	NA	One-Sided Unidirectional	371.5	22.2093
60	OM13	1500	OM	3	7	528447	528489	528828	528993	528468	528910	(5:3)_(4:4aCO)	2_nonsis	340	442	545	2	442	339	546	528447_528828	528489_528993	528828_609644	528993_609760	63.17	45	1.39	3	0	0	[1, 4]	1	1	1	1	0	1	1	0	0	528689	528689	NA	NA	graph_bin_annot3(7,527000,529000,c(1,2,7,8))	NA	One-Sided Unidirectional	272.5	63.1732
81	OM13	1500	OM	3	9	121741	122282	122375	122588	122012	122482	(5:3)_(4:4aCO)	2_nonsis	94	470	846	2	470	93	847	121741_122375	122282_122588	122375_177082	122588_177466	150.53	70	2.14	3	0	0	[2, 4]	1	1	1	1	0	1	1	0	0	122246	122246	NA	NA	graph_bin_annot3(9,120000,123000,c(3,4,7,8))	NA	One-Sided Unidirectional	423	150.53
106	OM13	1500	OM	3	11	222033	223233	223330	223790	222633	223560	(5:3)_(4:4aCO)	2_nonsis	98	927	1756	2	927	97	1757	222033_223330	223233_223790	223330_276968	223790_277106	53.3	146	0.36	2	0	0	[1, 2]	1	1	1	1	0	1	1	0	0	223096	223096	NA	NA	graph_bin_annot3(11,221000,224000,c(1,2,3,4))	NA	One-Sided Unidirectional	878	53.3024
141	OM13	1500	OM	3	14	37063	37986	37986	39122	37524.2	38554.2	(5:3)_(4:4aCO)	2_nonsis	1	1030	2058	2	1030	0	2059	37063_37986	37986_39122	37986_117055	39122_117101	264.54	171	1.54	1	0	0	[2, 4]	1	1	1	1	0	1	1	0	0	38039.2	38039.2	NA	NA	graph_bin_annot3(14,36000,40000,c(3,4,7,8))	NA	One-Sided Unidirectional	1029	264.538
161	OM13	1500	OM	3	15	1043151	1043361	1044558	1044705	1.04326e+06	1.04463e+06	(5:3)_(4:4aCO)	2_nonsis	1198	1376	1553	2	1376	1197	1554	1043151_1044558	1043361_1044705	1044558_1074237	1044705_1091291	489.59	129	3.79	11	0	0	[2, 3]	1	1	1	1	0	1	1	0	0	1.04394e+06	1.04394e+06	NA	NA	graph_bin_annot3(15,1042000,1045000,c(3,4,5,6))	NA	One-Sided Unidirectional	776.5	489.592
24	OM13	1500	OM	3	4	62205	62366	62366	62726	62285.8	62545.8	(3:5)_(4:4aCO)	2_nonsis	1	260	520	2	260	0	521	62205_62366	62366_62726	62366_155900	62726_156500	783.25	43	18.09	1	0	0	[1, 2]	1	2	1	1	0	1	1	0	0	62415.8	62415.8	NA	NA	graph_bin_annot3(4,61000,63000,c(1,2,3,4))	NA	One-Sided Unidirectional	260	783.249
119	OM13	1500	OM	3	12	269565	269839	269839	270392	269702	270116	(3:5)_(4:4aCO)	2_nonsis	1	414	826	2	414	0	827	269565_269839	269839_270392	269839_388010	270392_388456	1.48	69	0.02	1	0	0	[1, 2]	1	2	1	1	0	1	1	0	0	269909	269909	NA	NA	graph_bin_annot3(12,268000,271000,c(1,2,3,4))	NA	One-Sided Unidirectional	413	1.4806
128	OM13	1500	OM	3	12	878875	879756	879756	880251	879316	880004	(3:5)_(4:4aCO)	2_nonsis	1	688	1375	2	688	0	1376	878875_879756	879756_880251	879756_1009719	880251_1011169	25.66	114	0.22	1	0	0	[1, 2]	1	2	1	1	0	1	1	0	0	879660	879660	NA	NA	graph_bin_annot3(12,877000,881000,c(1,2,3,4))	NA	One-Sided Unidirectional	687.5	25.6641
103	OM13	1500	OM	3	11	118487	119310	119339	120268	118898	119804	(3:5)_(4:4aCO)	2_nonsis	30	905	1780	2	905	29	1781	118487_119339	119310_120268	119339_177551	120268_178198	401.25	148	2.71	2	0	0	[3, 4]	1	2	1	1	0	1	1	0	0	119351	119351	NA	NA	graph_bin_annot3(11,117000,121000,c(5,6,7,8))	NA	One-Sided Unidirectional	890	401.248
47	OM13	1500	OM	3	5	460411	461582	461594	462226	460996	461910	(3:5)_(4:4aCO)	2_nonsis	13	914	1814	2	914	12	1815	460411_461594	461582_462226	461594_472245	462226_472448	1722.46	151	11.4	2	0	0	[1, 3]	1	2	1	1	0	1	1	0	0	461453	461453	NA	NA	graph_bin_annot3(5,459000,463000,c(1,2,5,6))	NA	One-Sided Unidirectional	907	1722.46
6	OM13	1500	OM	3	2	101103	101613	102815	103652	101358	103234	(3:5)_(4:4aCO)	2_nonsis	1203	1876	2548	2	1876	1202	2549	101103_102815	101613_103652	102815_106396	103652_107123	473.31	212	2.23	15	0	0	[2, 4]	1	2	1	1	0	1	1	0	0	102296	102296	NA	NA	graph_bin_annot3(2,100000,104000,c(3,4,7,8))	NA	One-Sided Unidirectional	1274	473.305
2	OM13	1500	OM	3	1	131303	132066	132066	135319	131684	133692	(3:5)_(4:4aCO)	2_nonsis	1	2008	4015	2	2008	0	4016	131303_132066	132066_135319	132066_167179	135319_170726	514.76	334	1.54	1	0	0	[1, 4]	1	2	1	1	0	1	1	0	0	132688	132688	NA	NA	graph_bin_annot3(1,130000,136000,c(1,2,7,8))	NA	One-Sided Unidirectional	2007.5	514.763
152	OM13	1500	OM	3	15	429624	429729	429969	430667	429676	430318	(5:3)_(4:4)_(4:4aCO)	2_nonsis	241	642	1042	3	105_536	0_135	210_938	429624_429729_429969	429729_429834_430667	429729_429969_481588	429834_430667_481817	108.58	87	1.25	3	0	0	[1, 3]	1	3	1	1	0	1	1	0	0	429997	429997	NA	NA	graph_bin_annot3(15,428000,431000,c(1,2,5,6))	NA	One-Sided Unidirectional	521	108.579
166	OM13	1500	OM	3	16	213597	213837	214358	214684	213717	214521	(5:3)_(4:4)_(4:4aCO)	2_nonsis	522	804	1086	3	216_588	0_330	431_847	213597_213837_214358	213837_214028_214684	213837_214358_230687	214028_214684_231042	1377.47	90	15.23	7	0	0	[1, 3]	1	3	1	1	0	1	1	0	0	214119	214119	NA	NA	graph_bin_annot3(16,212000,215000,c(1,2,5,6))	NA	One-Sided Unidirectional	543	1377.47
28	OM13	1500	OM	3	4	368735	369366	369971	370499	369051	370235	(3:5)_(4:4)_(4:4aCO)	2_nonsis	606	1184	1763	3	424_761	0_389	847_1133	368735_369366_369971	369366_369582_370499	369366_369971_454193	369582_370499_454502	354.86	147	2.42	3	0	0	[2, 4]	1	5	1	1	0	1	1	0	0	369643	369643	NA	NA	graph_bin_annot3(4,367000,371000,c(3,4,7,8))	NA	One-Sided Unidirectional	881.5	354.856
175	OM13	1500	OM	3	16	686122	687687	689677	691459	686904	690568	(5:3)_(6:2)_(4:4aCO)	2_nonsis	1991	3664	5336	3	2696_967	1838_0	3555_1934	686122_689525_689677	687687_689677_691459	689525_689677_878637	689677_691459_878899	524.63	444	1.18	12	0	0	[2, 4]	1	7	1	1	0	1	1	0	0	688736	688736	NA	NA	graph_bin_annot3(16,685000,692000,c(3,4,7,8))	NA	One-Sided Unidirectional	2668	524.634
122	OM13	1500	OM	3	12	490675	493774	494326	495002	492224	494664	(6:2)_(5:3)_(4:4aCO)	2_nonsis	553	2440	4326	3	1884_556	116_0	3651_1112	490675_493890_494326	493774_494326_495002	493890_494326_510395	494326_495002_510423	50.83	360	0.14	3	0	0	[1, 2]	1	8	1	1	0	1	1	0	0	493444	493444	NA	NA	graph_bin_annot3(12,489000,496000,c(1,2,3,4))	NA	One-Sided Unidirectional	2163	50.8347
147	OM13	1500	OM	3	14	650114	650366	650687	650816	650240	650752	(3:5)_(2:6)_(4:4aCO)	2_nonsis	322	512	701	3	358_154	202_60	513_248	650114_650568_650687	650366_650627_650816	650568_650687_709675	650627_650816_709906	3.95	58	0.07	6	0	0	[1, 3]	1	9	1	1	0	1	1	0	0	650496	650496	NA	NA	graph_bin_annot3(14,649000,651000,c(1,2,5,6))	NA	One-Sided Unidirectional	350.5	3.9483
131	OM13	1500	OM	3	13	118473	118852	119306	119467	118662	119386	(3:5)_(2:6)_(4:4aCO)	2_nonsis	455	724	993	3	534_190	235_0	833_380	118473_119087_119306	118852_119306_119467	119087_119306_192291	119306_119467_192332	214.69	83	2.6	4	0	0	[2, 3]	1	9	1	1	0	1	1	0	0	119024	119024	NA	NA	graph_bin_annot3(13,117000,120000,c(3,4,5,6))	NA	One-Sided Unidirectional	496.5	214.69
70	OM13	1500	OM	3	8	9426	9704	10261	10789	9565	10525	(3:5)_(2:6)_(4:4aCO)	2_nonsis	558	960	1362	3	579_381	342_19	816_743	9426_10046_10261	9704_10242_10789	10046_10261_54591	10242_10789_55333	78.47	113	0.69	6	0	0	[1, 3]	1	9	1	1	0	1	1	0	0	10045	10045	NA	NA	graph_bin_annot3(8,8000,11000,c(1,2,5,6))	NA	One-Sided Unidirectional	681	78.4729
31	OM13	1500	OM	3	4	681992	682073	682303	682509	682032	682406	(2:6)_(3:5)_(4:4aCO)	2_nonsis	231	374	516	3	213_160	115_0	311_321	681992_682188_682303	682073_682303_682509	682188_682303_807628	682303_682509_807916	92.79	43	2.16	7	0	0	[3, 4]	1	10	1	1	0	1	1	0	0	682219	682219	NA	NA	graph_bin_annot3(4,680000,683000,c(5,6,7,8))	NA	One-Sided Unidirectional	258	92.7856
36	OM13	1500	OM	3	4	1224954	1225088	1225088	1225292	1225021	1225190	(4:4ai)_(4:4bCO)	2_nonsis	1	169	337	2	169	0	338	1224954_1225088	1225088_1225292	1225088_1289490	1225292_1289885	3.45	28	0.12	1	0	0	[1, 4]	1	11	1	1	0	1	1	0	0	1.22511e+06	1.22511e+06	NA	NA	graph_bin_annot3(4,1223000,1226000,c(1,2,7,8))	NA	Sym 4:4	168.5	3.4548
50	OM13	1500	OM	3	6	155718	156218	156218	156651	155968	156434	(4:4ai)_(4:4bCO)	2_nonsis	1	466	932	2	466	0	933	155718_156218	156218_156651	156218_203253	156651_203623	82.42	78	1.06	1	0	0	[1, 3]	1	11	1	1	0	1	1	0	0	156201	156201	NA	NA	graph_bin_annot3(6,154000,157000,c(1,2,5,6))	NA	Sym 4:4	466	82.4213
45	OM13	1500	OM	3	5	227105	227242	228774	228943	227174	228858	(4:4aCO)_(5:3)_(4:4bi)_(5:3)_(4:4a)	2_nonsis	1533	1685	1837	5	746_632_204_102	594_388_27_0	899_875_382_205	227105_227836_228392_228738_228774	227242_228004_228711_228774_228943	227836_228392_228738_228774_376275	228004_228711_228774_228943_376375	192.48	153	1.26	16	0	0	[1, 4]	1	11	1	1	0	1	1	0	0	228016	228016	NA	NA	graph_bin_annot3(5,226000,229000,c(1,2,7,8))	NA	Sym 4:4	918.5	192.481
142	OM13	1500	OM	3	14	117055	117101	117410	117759	117078	117584	(2:6)_(4:4)_(4:4aCO)	2_nonsis	310	506	703	3	99_408	0_157	198_658	117055_117101_117410	117101_117253_117759	117101_117410_197788	117253_117759_198384	430.37	59	7.35	3	0	0	[2, 3]	1	12	1	1	0	1	1	0	0	117331	117331	NA	NA	graph_bin_annot3(14,116000,118000,c(3,4,5,6))	NA	One-Sided Unidirectional	351.5	430.367
33	OM13	1500	OM	3	4	931376	931988	932535	933005	931682	932770	(2:6)_(4:4)_(4:4aCO)	2_nonsis	548	1088	1628	3	461_627	0_237	922_1017	931376_931988_932535	931988_932298_933005	931988_932535_955140	932298_933005_955230	7.9	136	0.06	4	0	0	[1, 2]	1	12	1	1	0	1	1	0	0	932226	932226	NA	NA	graph_bin_annot3(4,930000,934000,c(1,2,3,4))	NA	One-Sided Unidirectional	814	7.8966
25	OM13	1500	OM	3	4	155900	156500	157148	157554	156200	157351	(6:2)_(4:4)_(4:4aCO)	2_nonsis	649	1151	1653	3	670_482	91_0	1248_963	155900_156591_157148	156500_157148_157554	156591_157148_184320	157148_157554_184727	863.2	138	6.27	3	0	0	[1, 3]	1	12	1	1	0	1	1	0	0	156776	156776	NA	NA	graph_bin_annot3(4,154000,158000,c(1,2,5,6))	NA	One-Sided Unidirectional	826.5	863.202
39	OM13	1500	OM	3	4	1414373	1414490	1415193	1416035	1.41443e+06	1.41561e+06	(6:2)_(4:4)_(4:4aCO)	2_nonsis	704	1182	1661	3	188_995	0_445	375_1545	1414373_1414490_1415193	1414490_1414748_1416035	1414490_1415193_1420155	1414748_1416035_1420528	12.83	138	0.09	8	0	0	[1, 4]	1	12	1	1	0	1	1	0	0	1.41502e+06	1.41502e+06	NA	NA	graph_bin_annot3(4,1413000,1417000,c(1,2,7,8))	NA	One-Sided Unidirectional	830.5	12.8321
155	OM13	1500	OM	3	15	721121	721240	722724	723226	721181	722975	(4:4aCO)_(6:2)_(4:4a)	2_nonsis	1485	1794	2104	3	1332_463	1230_170	1433_756	721121_722470_722724	721240_722554_723226	722470_722724_769092	722554_723226_769431	297.11	175	1.7	13	0	0	[1, 3]	1	12	1	1	0	1	1	0	0	722078	722078	NA	NA	graph_bin_annot3(15,720000,724000,c(1,2,5,6))	NA	One-Sided Unidirectional	1052	297.111
129	OM13	1500	OM	3	12	1009719	1011169	1011948	1013592	1010444	1012770	(4:4aCO)_(2:6)_(4:4a)	2_nonsis	780	2326	3872	3	1334_992	452_14	2215_1971	1009719_1011621_1011948	1011169_1011934_1013592	1011621_1011948_1059333	1011934_1013592_1078177	2371.46	322	7.36	6	0	0	[1, 2]	1	12	1	1	0	1	1	0	0	1011607	1011607	NA	NA	graph_bin_annot3(12,1008000,1014000,c(1,2,3,4))	NA	One-Sided Unidirectional	1936	2371.46
67	OM13	1500	OM	3	7	959381	959587	959945	960299	959484	960122	(2:6)_(4:4aCO)_(3:5)_(4:4a)	2_nonsis	359	638	917	4	228_179_232	0_0_0	455_358_463	959381_959587_959836_959945	959587_959836_959945_960299	959587_959836_959945_1022196	959836_959945_960299_1022301	409.15	76	5.36	3	0	0	[3, 4]	1	12	1	1	0	1	1	0	0	959803	959803	NA	NA	graph_bin_annot3(7,958000,961000,c(5,6,7,8))	NA	One-Sided Unidirectional	458.5	409.145
160	OM13	1500	OM	3	15	985518	985891	986501	986764	985704	986632	(3:5)_(4:4aCO)_(2:6)_(4:4a)	2_nonsis	611	928	1245	4	433_284_210	41_0_0	825_569_421	985518_985932_986343_986501	985891_986343_986501_986764	985932_986343_986501_1043151	986343_986501_986764_1043361	97.72	104	0.94	4	0	0	[3, 4]	1	12	1	1	0	1	1	0	0	986168	986168	NA	NA	graph_bin_annot3(15,984000,987000,c(5,6,7,8))	NA	One-Sided Unidirectional	622.5	97.721
57	OM13	1500	OM	3	7	384678	384785	385570	386428	384731	385999	(6:2)_(4:4)_(5:3)_(4:4aCO)	2_nonsis	786	1268	1749	4	255_370_642	47_53_51	463_687_1234	384678_384832_385194_385570	384785_385141_385519_386428	384832_385194_385570_472321	385141_385519_386428_472609	274.41	146	1.88	14	0	0	[1, 3]	1	12	1	1	0	1	1	0	0	385365	385365	NA	NA	graph_bin_annot3(7,383000,387000,c(1,2,5,6))	NA	One-Sided Unidirectional	874.5	274.409
120	OM13	1500	OM	3	12	388010	388456	389584	389815	388233	389699	(6:2)_(4:4aCO)_(5:3)_(4:4a)	2_nonsis	1129	1466	1804	4	396_520_551	0_149_237	791_891_865	388010_388456_388950_389584	388456_388801_389347_389815	388456_388950_389584_424702	388801_389347_389815_424898	856.79	150	5.7	7	0	0	[1, 2]	1	12	1	1	0	1	1	0	0	388966	388966	NA	NA	graph_bin_annot3(12,387000,390000,c(1,2,3,4))	NA	One-Sided Unidirectional	902	856.786
75	OM13	1500	OM	3	8	225748	225911	227343	227411	225829	227377	(5:3)_(4:4aCO)_(5:3)_(4:4a)	2_nonsis	1433	1548	1662	4	205_1004_338	0_597_20	410_1412_656	225748_225911_226755_227343	225911_226158_227323_227411	225911_226755_227343_361697	226158_227323_227411_362504	117.46	138	0.85	6	0	0	[1, 3]	1	12	1	1	0	1	1	0	0	226603	226603	NA	NA	graph_bin_annot3(8,224000,228000,c(1,2,5,6))	NA	One-Sided Unidirectional	831	117.463
89	OM13	1500	OM	3	10	159830	160491	161596	162223	160160	161910	(6:2)_(5:3)_(6:2)_(4:4aCO)	2_nonsis	1106	1749	2392	4	560_703_486	20_321_0	1100_1085_972	159830_160511_161251_161596	160491_160930_161596_162223	160511_161251_161596_272315	160930_161596_162223_272381	1262.97	199	6.34	7	0	0	[2, 3]	1	12	1	1	0	1	1	0	0	161035	161035	NA	NA	graph_bin_annot3(10,158000,163000,c(3,4,5,6))	NA	One-Sided Unidirectional	1196	1262.97
80	OM13	1500	OM	3	9	99043	99647	100450	102247	99344.8	101349	(5:3)_(6:2)_(5:3)_(4:4aCO)	2_nonsis	804	2004	3203	4	339_144_1521	6_94_604	672_193_2438	99043_99653_99809_100450	99647_99715_99846_102247	99653_99809_100450_121741	99715_99846_102247_122282	118.45	267	0.44	13	0	0	[1, 3]	1	12	1	1	0	1	1	0	0	100347	100347	NA	NA	graph_bin_annot3(9,98000,103000,c(1,2,5,6))	NA	One-Sided Unidirectional	1601.5	118.45
97	OM13	1500	OM	3	10	661626	662241	663534	663564	661933	663549	(3:5)_(2:6)_(3:5)_(2:6)_(4:4aCO)	2_nonsis	1294	1616	1937	5	812_302_338_163	238_0_179_23	1387_603_498_303	661626_662479_663013_663261_663534	662241_663013_663082_663511_663564	662479_663013_663261_663534_675410	663013_663082_663511_663564_675541	540.43	161	3.35	11	0	0	[1, 3]	1	12	1	1	0	1	1	0	0	662741	662741	NA	NA	graph_bin_annot3(10,660000,664000,c(1,2,5,6))	NA	One-Sided Unidirectional	968.5	540.427
109	OM13	1500	OM	3	11	400068	400341	401916	402660	400204	402288	(2:6)_(3:5)_(2:6)_(3:5)_(4:4aCO)	2_nonsis	1576	2084	2591	5	226_316_608_934	0_0_0_180	453_631_1215_1688	400068_400341_400521_400972_401916	400341_400521_400972_401736_402660	400341_400521_400972_401916_450210	400521_400972_401736_402660_450894	1556.13	216	7.21	9	0	0	[1, 3]	1	12	1	1	0	1	1	0	0	401246	401246	NA	NA	graph_bin_annot3(11,399000,403000,c(1,2,5,6))	NA	One-Sided Unidirectional	1295.5	1556.13
37	OM13	1500	OM	3	4	1289490	1289885	1291869	1292138	1.28969e+06	1.292e+06	(5:3)_(4:4)_(5:3)_(6:2)_(4:4aCO)	2_nonsis	1985	2316	2647	5	224_228_664_1200	0_33_414_983	449_423_914_1416	1289490_1289885_1289972_1290722_1291869	1289885_1289939_1290308_1290886_1292138	1289885_1289972_1290722_1291869_1315764	1289939_1290308_1290886_1292138_1316569	17.27	220	0.08	13	0	0	[3, 4]	1	12	1	1	0	1	1	0	0	1.29085e+06	1.29085e+06	NA	NA	graph_bin_annot3(4,1288000,1293000,c(5,6,7,8))	NA	One-Sided Unidirectional	1323.5	17.2739
144	OM13	1500	OM	3	14	331752	332278	335092	335197	332015	335145	(5:3)_(4:4)_(5:3)_(4:4)_(6:2)_(4:4aCO)	2_nonsis	2815	3130	3444	6	317_416_863_950_582	15_242_0_0_307	619_591_1726_1901_858	331752_332293_332613_332884_334339_335092	332278_332371_332884_334339_334785_335197	332293_332613_332884_334339_335092_437581	332371_332884_334339_334785_335197_439088	277.86	287	0.97	12	0	0	[1, 3]	1	12	1	1	0	1	1	0	0	333580	333580	NA	NA	graph_bin_annot3(14,330000,336000,c(1,2,5,6))	NA	One-Sided Unidirectional	1722	277.863
54	OM13	1500	OM	3	7	145098	145450	145516	145655	145274	145586	(6:2)_(4:4aCO)	2_nonsis	67	312	556	2	312	66	557	145098_145516	145450_145655	145516_236277	145655_241354	1.97	46	0.04	6	0	0	[1, 2]	1	15	1	1	0	1	2	1	0	145430	145430	NA	NA	graph_bin_annot3(7,144000,146000,c(1,2,3,4))	NA	Full Conversion	278	1.9742
151	OM13	1500	OM	3	15	288781	288918	289563	289728	288850	289646	(6:2)_(4:4aCO)	2_nonsis	646	796	946	2	796	645	947	288781_289563	288918_289728	289563_429624	289728_429729	1.97	79	0.03	4	0	0	[2, 3]	1	15	1	1	0	1	2	1	0	289248	289248	NA	NA	graph_bin_annot3(15,287000,290000,c(3,4,5,6))	NA	Full Conversion	473	1.9742
20	OM13	1500	OM	3	3	152439	152546	152546	152748	152493	152647	(2:6)_(4:4aCO)	2_nonsis	1	154	308	2	154	0	309	152439_152546	152546_152748	152546_224874	152748_225042	46.39	26	1.81	1	0	0	[2, 3]	1	16	1	1	0	1	2	1	0	152570	152570	NA	NA	graph_bin_annot3(3,151000,153000,c(3,4,5,6))	NA	Full Conversion	154	46.3928
134	OM13	1500	OM	3	13	332932	333053	333079	333250	332992	333164	(2:6)_(4:4aCO)	2_nonsis	27	172	317	2	172	26	318	332932_333079	333053_333250	333079_397289	333250_397850	0.49	26	0.02	2	0	0	[1, 4]	1	16	1	1	0	1	2	1	0	333078	333078	NA	NA	graph_bin_annot3(13,331000,334000,c(1,2,7,8))	NA	Full Conversion	158.5	0.4935
23	OM13	1500	OM	3	4	20444	20659	20785	20969	20551.2	20877.2	(2:6)_(4:4aCO)	2_nonsis	127	326	524	2	326	126	525	20444_20785	20659_20969	20785_62205	20969_62366	36.52	44	0.84	6	0	0	[1, 2]	1	16	1	1	0	1	2	1	0	20714.2	20714.2	NA	NA	graph_bin_annot3(4,19000,21000,c(1,2,3,4))	NA	Full Conversion	262	36.522
162	OM13	1500	OM	3	16	15418	15762	15858	16500	15590	16179	(2:6)_(4:4aCO)	2_nonsis	97	589	1081	2	589	96	1082	15418_15858	15762_16500	15858_66527	16500_66703	0.99	90	0.01	7	0	0	[1, 4]	1	16	1	1	0	1	2	1	0	15884.5	15884.5	NA	NA	graph_bin_annot3(16,14000,17000,c(1,2,7,8))	NA	Full Conversion	540.5	0.9871
13	OM13	1500	OM	3	2	479516	479752	479516	479752	479575	479693	(4:4aCO)	2_nonsis	0	118	235	1	0	0	0	479516	479752	535946	536134	1.97	20	0.1	0	0	0	[2, 4]	1	100	1	1	0	1	1	0	0	479634	479634	NA	NA	graph_bin_annot3(2,478000,480000,c(3,4,7,8))	NA	No Strand Transfer	117.5	1.9742
27	OM13	1500	OM	3	4	303504	303806	303504	303806	303580	303730	(4:4aCO)	2_nonsis	0	150	301	1	0	0	0	303504	303806	368735	369366	3.95	25	0.16	0	0	0	[1, 3]	1	100	1	1	0	1	1	0	0	303655	303655	NA	NA	graph_bin_annot3(4,302000,304000,c(1,2,5,6))	NA	No Strand Transfer	150.5	3.9483
174	OM13	1500	OM	3	16	677836	678266	677836	678266	677944	678158	(4:4aCO)	2_nonsis	0	214	429	1	0	0	0	677836	678266	686122	687687	7.4	36	0.21	0	0	0	[1, 3]	1	100	1	1	0	1	1	0	0	678051	678051	NA	NA	graph_bin_annot3(16,676000,679000,c(1,2,5,6))	NA	No Strand Transfer	214.5	7.4031
8	OM13	1500	OM	3	2	196145	196581	196145	196581	196254	196472	(4:4aCO)	2_nonsis	0	218	435	1	0	0	0	196145	196581	255127	255469	125.85	36	3.47	0	0	0	[2, 4]	1	100	1	1	0	1	1	0	0	196363	196363	NA	NA	graph_bin_annot3(2,195000,197000,c(3,4,7,8))	NA	No Strand Transfer	217.5	125.853
49	OM13	1500	OM	3	6	48712	49201	48712	49201	48834.5	49078.5	(4:4aCO)	2_nonsis	0	244	488	1	0	0	0	48712	49201	155718	156218	446.16	41	10.98	0	0	0	[1, 4]	1	100	1	1	0	1	1	0	0	48956.5	48956.5	NA	NA	graph_bin_annot3(6,47000,50000,c(1,2,7,8))	NA	No Strand Transfer	244	446.161
15	OM13	1500	OM	3	2	650619	651379	650619	651379	650809	651189	(4:4aCO)	2_nonsis	0	380	759	1	0	0	0	650619	651379	695479	699461	488.61	63	7.73	0	0	0	[1, 3]	1	100	1	1	0	1	1	0	0	650999	650999	NA	NA	graph_bin_annot3(2,649000,652000,c(1,2,5,6))	NA	No Strand Transfer	379.5	488.605
157	OM13	1500	OM	3	15	803637	804529	803637	804529	803860	804306	(4:4aCO)	2_nonsis	0	446	891	1	0	0	0	803637	804529	857961	859039	149.54	74	2.02	0	0	0	[2, 4]	1	100	1	1	0	1	1	0	0	804083	804083	NA	NA	graph_bin_annot3(15,802000,805000,c(3,4,7,8))	NA	No Strand Transfer	445.5	149.543
66	OM13	1500	OM	3	7	877134	878070	877134	878070	877368	877836	(4:4aCO)	2_nonsis	0	468	935	1	0	0	0	877134	878070	959381	959587	0.49	78	0.01	0	0	0	[1, 4]	1	100	1	1	0	1	1	0	0	877602	877602	NA	NA	graph_bin_annot3(7,876000,879000,c(1,2,7,8))	NA	No Strand Transfer	467.5	0.4935
130	OM13	1500	OM	3	13	26922	27948	26922	27948	27179	27691	(4:4aCO)	2_nonsis	0	512	1025	1	0	0	0	26922	27948	118473	118852	6.42	85	0.08	0	0	0	[1, 4]	1	100	1	1	0	1	1	0	0	27435	27435	NA	NA	graph_bin_annot3(13,25000,28000,c(1,2,7,8))	NA	No Strand Transfer	512.5	6.416
72	OM13	1500	OM	3	8	95003	96126	95003	96126	95284	95845	(4:4aCO)	2_nonsis	0	561	1122	1	0	0	0	95003	96126	97245	97536	3.95	93	0.04	0	0	0	[2, 4]	1	100	1	1	0	1	1	0	0	95564.5	95564.5	NA	NA	graph_bin_annot3(8,94000,97000,c(3,4,7,8))	NA	No Strand Transfer	561	3.9483
140	OM13	1500	OM	3	13	860181	861520	860181	861520	860516	861185	(4:4aCO)	2_nonsis	0	669	1338	1	0	0	0	860181	861520	917437	924431	955.49	111	8.58	0	0	0	[1, 2]	1	100	1	1	0	1	1	0	0	860850	860850	NA	NA	graph_bin_annot3(13,859000,862000,c(1,2,3,4))	NA	No Strand Transfer	669	955.495
146	OM13	1500	OM	3	14	542443	543829	542443	543829	542790	543482	(4:4aCO)	2_nonsis	0	692	1385	1	0	0	0	542443	543829	650114	650366	311.42	115	2.7	0	0	0	[2, 3]	1	100	1	1	0	1	1	0	0	543136	543136	NA	NA	graph_bin_annot3(14,541000,544000,c(3,4,5,6))	NA	No Strand Transfer	692.5	311.424
145	OM13	1500	OM	3	14	437581	439088	437581	439088	437958	438711	(4:4aCO)	2_nonsis	0	753	1506	1	0	0	0	437581	439088	542443	543829	11.84	125	0.09	0	0	0	[1, 2]	1	100	1	1	0	1	1	0	0	438334	438334	NA	NA	graph_bin_annot3(14,436000,440000,c(1,2,3,4))	NA	No Strand Transfer	753	11.845
95	OM13	1500	OM	3	10	570822	572936	570822	572936	571351	572407	(4:4aCO)	2_nonsis	0	1056	2113	1	0	0	0	570822	572936	627141	627999	1372.54	176	7.8	0	0	0	[3, 4]	1	100	1	1	0	1	1	0	0	571879	571879	NA	NA	graph_bin_annot3(10,569000,573000,c(5,6,7,8))	NA	No Strand Transfer	1056.5	1372.54
55	OM13	1500	OM	3	7	236277	241354	236277	241354	237546	240084	(4:4aCO)	2_nonsis	0	2538	5076	1	0	0	0	236277	241354	371335	371489	99.7	423	0.24	0	0	0	[1, 2]	1	100	1	1	0	1	1	0	0	238816	238816	NA	NA	graph_bin_annot3(7,235000,242000,c(1,2,3,4))	NA	No Strand Transfer	2538	99.6952
100	OM13	1500	OM	3	10	726401	731810	726401	731810	727754	730458	(4:4aCO)	2_nonsis	0	2704	5408	1	0	0	0	726401	731810	731835	745751	6.91	450	0.02	0	0	0	[1, 3]	1	100	1	1	0	1	1	0	0	729106	729106	NA	NA	graph_bin_annot3(10,725000,732000,c(1,2,5,6))	NA	No Strand Transfer	2704	6.9096
124	OM13	1500	OM	3	12	593059	605739	593059	605739	596229	602569	(4:4aCO)	2_nonsis	0	6340	12679	1	0	0	0	593059	605739	659350	659916	1147.48	1056	1.09	0	0	0	[2, 3]	1	100	1	1	0	1	1	0	0	599399	599399	NA	NA	graph_bin_annot3(12,592000,606000,c(3,4,5,6))	NA	No Strand Transfer	6339.5	1147.48
17	OM13	1500	OM	3	2	725168	738886	725168	738886	728598	735456	(4:4aCO)	2_nonsis	0	6858	13717	1	0	0	0	725168	738886	786397	786546	1559.59	1142	1.37	0	0	0	[3, 4]	1	100	1	1	0	1	1	0	0	732027	732027	NA	NA	graph_bin_annot3(2,724000,739000,c(5,6,7,8))	NA	No Strand Transfer	6858.5	1559.59
118	OM13	1500	OM	3	12	212026	212081	212683	212823	212053	212753	(5:3)_(5:3a)_(4:4aCO)	2_nonsis	603	700	796	3	328_372	0_2	655_742	212026_212081_212683	212081_212681_212823	212081_212683_269565	212681_212823_269839	401.74	66	6.06	3	0	0	[1, 4]	2	30	1	1	0	1	1	0	0	212403	212403	NA	NA	graph_bin_annot3(12,211000,213000,c(1,2,7,8))	NA	Two-Sided Unidirectional	398	401.742
79	OM13	1500	OM	3	9	95341	95580	96885	97705	95460.8	97294.8	(5:3)_(5:3a)_(4:4aCO)	2_nonsis	1306	1834	2363	3	1134_700	808_84	1460_1317	95341_96388_96885	95580_96801_97705	96388_96885_99043	96801_97705_99647	593.73	197	3.02	13	0	0	[1, 3]	2	30	1	1	0	1	1	0	0	96377.8	96377.8	NA	NA	graph_bin_annot3(9,94000,98000,c(1,2,5,6))	NA	Two-Sided Unidirectional	1181.5	593.729
139	OM13	1500	OM	3	13	748091	748748	750177	751108	748420	750642	(5:3)_(5:3a)_(4:4aCO)	2_nonsis	1430	2223	3016	3	1043_1180	0_0	2086_2360	748091_748748_750177	748748_750177_751108	748748_750177_860181	750177_751108_861520	22.21	251	0.09	2	0	0	[3, 4]	2	30	1	1	0	1	1	0	0	749531	749531	NA	NA	graph_bin_annot3(13,747000,752000,c(5,6,7,8))	NA	Two-Sided Unidirectional	1508	22.2093
83	OM13	1500	OM	3	9	306037	306523	308203	308369	306280	308286	(5:3)_(5:3a)_(6:2)_(5:3a)_(4:4aCO)	2_nonsis	1681	2006	2331	5	542_1040_243_182	0_659_75_13	1083_1420_411_351	306037_306523_307779_308018_308203	306523_307120_307943_308190_308369	306523_307779_308018_308203_423571	307120_307943_308190_308369_424253	109.07	194	0.56	10	0	0	[1, 4]	2	30	1	1	0	1	1	0	0	307283	307283	NA	NA	graph_bin_annot3(9,305000,309000,c(1,2,7,8))	NA	Two-Sided Unidirectional	1165.5	109.073
123	OM13	1500	OM	3	12	510395	510423	511071	511197	510409	511134	(3:5)_(3:5a)_(4:4aCO)	2_nonsis	649	725	801	3	443_282	380_170	506_394	510395_510803_511071	510423_510901_511197	510803_511071_593059	510901_511197_605739	139.67	67	2.09	11	0	0	[1, 2]	2	31	1	1	0	1	1	0	0	510772	510772	NA	NA	graph_bin_annot3(12,509000,512000,c(1,2,3,4))	NA	Two-Sided Unidirectional	400.5	139.672
82	OM13	1500	OM	3	9	177082	177466	178629	179273	177274	178951	(3:5)_(3:5a)_(4:4aCO)	2_nonsis	1164	1677	2190	3	1120_556	694_0	1547_1113	177082_178160_178629	177466_178629_179273	178160_178629_306037	178629_179273_306523	954.01	182	5.23	5	0	0	[1, 2]	2	31	1	1	0	1	1	0	0	178112	178112	NA	NA	graph_bin_annot3(9,176000,180000,c(1,2,3,4))	NA	Two-Sided Unidirectional	1095	954.014
35	OM13	1500	OM	3	4	999431	999562	999724	999930	999497	999827	(5:3)_(6:2)_(5:3a)_(4:4aCO)	2_nonsis	163	330	498	4	98_81_151	0_0_0	197_162_302	999431_999562_999628_999724	999562_999628_999724_999930	999562_999628_999724_1224954	999628_999724_999930_1225088	1.97	41	0.05	3	0	0	[1, 3]	2	32	1	1	0	1	1	0	0	999662	999662	NA	NA	graph_bin_annot3(4,998000,1000000,c(1,2,5,6))	NA	Two-Sided Unidirectional	249	1.9742
126	OM13	1500	OM	3	12	719618	719858	722079	722344	719738	722212	(3:5)_(2:6)_(3:5a)_(4:4aCO)	2_nonsis	2222	2474	2725	4	1160_624_689	681_0_291	1639_1249_1087	719618_720539_721257_722079	719858_721257_721788_722344	720539_721257_722079_836343	721257_721788_722344_837595	179.65	227	0.79	10	0	0	[2, 3]	2	32	1	1	0	1	1	0	0	720975	720975	NA	NA	graph_bin_annot3(12,718000,723000,c(3,4,5,6))	NA	Two-Sided Unidirectional	1362.5	179.649
68	OM13	1500	OM	3	7	1022196	1022301	1023633	1023685	1.02225e+06	1.02366e+06	(5:3)_(4:4)_(5:3a)_(6:2)_(4:4aCO)	2_nonsis	1333	1410	1488	5	96_98_584_634	0_26_346_399	191_169_821_869	1022196_1022301_1022413_1022816_1023633	1022301_1022387_1022470_1023234_1023685	1022301_1022413_1022816_1023633_1050057	1022387_1022470_1023234_1023685_1050446	193.47	124	1.56	9	0	0	[1, 2]	2	32	1	1	0	1	1	0	0	1.02295e+06	1.02295e+06	NA	NA	graph_bin_annot3(7,1021000,1024000,c(1,2,3,4))	NA	Two-Sided Unidirectional	744	193.468
63	OM13	1500	OM	3	7	629962	630335	631589	631912	630148	631750	(6:2)_(5:3)_(6:2)_(5:3a)_(4:4aCO)	2_nonsis	1255	1602	1949	5	200_516_220_665	5_459_0_332	396_574_440_998	629962_630340_630817_630914_631589	630335_630358_630914_631257_631912	630340_630817_630914_631589_747090	630358_630914_631257_631912_747244	7.4	162	0.05	24	0	0	[1, 4]	2	32	1	1	0	1	1	0	0	630950	630950	NA	NA	graph_bin_annot3(7,628000,632000,c(1,2,7,8))	NA	Two-Sided Unidirectional	974.5	7.4031
30	OM13	1500	OM	3	4	549856	550499	551991	552102	550178	552046	(3:5)_(4:4)_(2:6)_(3:5a)_(4:4aCO)	2_nonsis	1493	1869	2245	5	408_902_198_362	0_715_39_248	816_1088_356_476	549856_550499_551387_551626_551991	550499_550672_551587_551743_552102	550499_551387_551626_551991_681992	550672_551587_551743_552102_682073	1473.71	187	7.88	9	0	0	[2, 4]	2	32	1	1	0	1	1	0	0	551112	551112	NA	NA	graph_bin_annot3(4,548000,553000,c(3,4,7,8))	NA	Two-Sided Unidirectional	1122.5	1473.71
177	OM13	1500	OM	3	16	886812	887016	890080	890467	886914	890274	(6:2)_(5:3)_(6:2)_(5:3a)_(5:3)_(4:4aCO)	2_nonsis	3065	3360	3654	6	1020_454_206_166_1514	693_80_0_0_1212	1347_827_413_332_1815	886812_887709_888239_888536_888652_890080	887016_888159_888536_888652_888868_890467	887709_888239_888536_888652_890080_925593	888159_888536_888652_888868_890467_948066	599.65	304	1.97	26	0	0	[2, 3]	2	32	1	1	0	1	1	0	0	888594	888594	NA	NA	graph_bin_annot3(16,885000,891000,c(3,4,5,6))	NA	Two-Sided Unidirectional	1827	599.652
169	OM13	1500	OM	3	16	279568	279637	279975	280422	279602	280198	(5:3)_(2:6)_(4:4aCO)	2_nonsis	339	596	853	3	306_290	206_0	407_579	279568_279843_279975	279637_279975_280422	279843_279975_350968	279975_280422_351571	292.18	71	4.11	5	0	0	[2, 3]	3	20	1	1	0	2	2	1	1	279900	279900	NA	NA	graph_bin_annot3(16,278000,281000,c(3,4,5,6))	NA	One-Sided Bidirectional	426.5	292.176
74	OM13	1500	OM	3	8	121787	121987	122674	122866	121887	122770	(5:3)_(3:5)_(4:4aCO)	2_nonsis	688	883	1078	3	424_460	0_40	847_879	121787_121987_122674	121987_122634_122866	121987_122674_225748	122634_122866_225911	2655.25	90	29.58	4	0	0	[2, 4]	3	20	1	1	0	2	2	1	1	122328	122328	NA	NA	graph_bin_annot3(8,120000,123000,c(3,4,7,8))	NA	One-Sided Bidirectional	539	2655.25
143	OM13	1500	OM	3	14	197788	198384	198937	199403	198086	199170	(3:5)_(6:2)_(4:4aCO)	2_nonsis	554	1084	1614	3	397_687	8_363	786_1011	197788_198392_198937	198384_198574_199403	198392_198937_331752	198574_199403_332278	1959.36	134	14.58	8	0	0	[2, 3]	3	20	1	1	0	2	2	1	1	198628	198628	NA	NA	graph_bin_annot3(14,196000,200000,c(3,4,5,6))	NA	One-Sided Bidirectional	807	1959.36
148	OM13	1500	OM	3	14	709675	709906	710457	711338	709790	710898	(5:3)_(3:5)_(4:4aCO)	2_nonsis	552	1107	1662	3	391_716	0_0	782_1432	709675_709906_710457	709906_710457_711338	709906_710457_781274	710457_711338_784333	9.87	138	0.07	2	0	0	[1, 3]	3	20	1	1	0	2	2	1	1	710344	710344	NA	NA	graph_bin_annot3(14,708000,712000,c(1,2,5,6))	NA	One-Sided Bidirectional	831	9.8708
96	OM13	1500	OM	3	10	627141	627999	628891	629879	627570	629385	(5:3)_(3:5)_(4:4aCO)	2_nonsis	893	1815	2737	3	875_940	0_0	1750_1880	627141_627999_628891	627999_628891_629879	627999_628891_661626	628891_629879_662241	44.91	228	0.2	2	0	0	[3, 4]	3	20	1	1	0	2	2	1	1	628478	628478	NA	NA	graph_bin_annot3(10,626000,630000,c(5,6,7,8))	NA	One-Sided Bidirectional	1368.5	44.9122
138	OM13	1500	OM	3	13	683655	683958	685636	685689	683806	685662	(5:3)_(3:5)_(4:4aCO)	2_nonsis	1679	1856	2033	3	1737_119	1544_51	1930_187	683655_685502_685636	683958_685585_685689	685502_685636_748091	685585_685689_748748	813.35	169	4.8	6	0	0	[3, 4]	3	20	1	1	0	2	2	1	1	684734	684734	NA	NA	graph_bin_annot3(13,682000,686000,c(5,6,7,8))	NA	One-Sided Bidirectional	1016.5	813.355
94	OM13	1500	OM	3	10	489721	490750	492405	493019	490236	492712	(3:5)_(5:3)_(4:4aCO)	2_nonsis	1656	2476	3297	3	1342_1134	0_0	2684_2269	489721_490750_492405	490750_492405_493019	490750_492405_570822	492405_493019_572936	85.88	275	0.31	2	0	0	[1, 3]	3	20	1	1	0	2	2	1	1	491474	491474	NA	NA	graph_bin_annot3(10,488000,494000,c(1,2,5,6))	NA	One-Sided Bidirectional	1648.5	85.8761
21	OM13	1500	OM	3	3	224874	225042	225256	225343	224958	225300	(3:5)_(4:4)_(6:2)_(4:4aCO)	2_nonsis	215	342	468	4	126_103_113	9_57_56	242_149_170	224874_225051_225173_225256	225042_225116_225200_225343	225051_225173_225256_246581	225116_225200_225343_246789	1948	39	49.99	9	0	0	[3, 4]	3	20	1	1	0	2	2	1	1	225129	225129	NA	NA	graph_bin_annot3(3,223000,226000,c(5,6,7,8))	NA	One-Sided Bidirectional	234	1948
150	OM13	1500	OM	3	15	198105	198213	198772	199130	198159	198951	(3:5)_(4:4aCO)_(5:3)_(4:4a)	2_nonsis	560	792	1024	4	241_244_308	0_0_72	482_487_543	198105_198213_198587_198772	198213_198587_198700_199130	198213_198587_198772_288781	198587_198700_199130_288918	420.5	85	4.93	4	0	0	[1, 2]	3	20	1	1	0	2	2	1	1	198555	198555	NA	NA	graph_bin_annot3(15,197000,200000,c(1,2,3,4))	NA	One-Sided Bidirectional	512	420.497
19	OM13	1500	OM	3	3	59925	60198	60997	61457	60061.2	61227.2	(5:3)_(4:4aCO)_(2:6)_(4:4a)	2_nonsis	800	1166	1531	4	214_574_376	0_350_0	429_799_753	59925_60198_60704_60997	60198_60354_60997_61457	60198_60704_60997_152439	60354_60997_61457_152546	117.46	127	0.92	6	0	0	[1, 3]	3	20	1	1	0	2	2	1	1	60644.2	60644.2	NA	NA	graph_bin_annot3(3,58000,62000,c(1,2,5,6))	NA	One-Sided Bidirectional	765.5	117.463
77	OM13	1500	OM	3	8	498566	498745	499853	500211	498656	500032	(5:3)_(6:2)_(3:5)_(4:4aCO)	2_nonsis	1109	1376	1644	4	298_747_331	123_513_4	474_981_658	498566_498868_499553_499853	498745_499040_499849_500211	498868_499553_499853_526344	499040_499849_500211_562643	350.41	137	2.56	8	0	0	[1, 4]	3	20	1	1	0	2	2	1	1	499344	499344	NA	NA	graph_bin_annot3(8,497000,501000,c(1,2,7,8))	NA	One-Sided Bidirectional	822	350.414
137	OM13	1500	OM	3	13	552657	552774	554724	555036	552716	554880	(5:3)_(3:5)_(2:6)_(4:4aCO)	2_nonsis	1951	2164	2378	4	1104_741_320	541_133_60	1666_1349_580	552657_553315_554456_554724	552774_554323_554664_555036	553315_554456_554724_683655	554323_554664_555036_683958	56.76	198	0.29	13	0	0	[1, 2]	3	20	1	1	0	2	2	1	1	553798	553798	NA	NA	graph_bin_annot3(13,551000,556000,c(1,2,3,4))	NA	One-Sided Bidirectional	1189	56.7572
10	OM13	1500	OM	3	2	304001	304384	306376	306932	304192	306654	(3:5)_(5:3)_(6:2)_(4:4aCO)	2_nonsis	1993	2462	2930	4	1396_720_345	1116_565_0	1676_876_690	304001_305500_306242_306376	304384_305677_306376_306932	305500_306242_306376_465156	305677_306376_306932_465417	136.22	244	0.56	9	0	0	[1, 3]	3	20	1	1	0	2	2	1	1	305423	305423	NA	NA	graph_bin_annot3(2,303000,307000,c(1,2,5,6))	NA	One-Sided Bidirectional	1465	136.217
43	OM13	1500	OM	3	5	123248	123378	124970	125141	123313	125055	(5:3)_(4:4)_(6:2)_(3:5)_(4:4aCO)	2_nonsis	1593	1742	1892	5	122_696_229_696	0_568_0_453	243_824_458_939	123248_123378_124059_124202_124970	123378_123491_124202_124517_125141	123378_124059_124202_124970_210793	123491_124202_124517_125141_211386	650.49	158	4.13	10	0	0	[1, 3]	3	20	1	1	0	2	2	1	1	124184	124184	NA	NA	graph_bin_annot3(5,122000,126000,c(1,2,5,6))	NA	One-Sided Bidirectional	946	650.486
85	OM13	1500	OM	3	10	51340	51976	53312	53513	51658.2	53412.2	(5:3)_(6:2)_(5:3)_(3:5)_(4:4aCO)	2_nonsis	1337	1754	2172	5	394_483_344_534	0_185_68_380	787_781_620_688	51340_51976_52312_52825_53312	51976_52127_52757_52932_53513	51976_52312_52825_53312_83057	52127_52757_52932_53513_83207	43.43	181	0.24	10	0	0	[1, 3]	3	20	1	1	0	2	2	1	1	52535.2	52535.2	NA	NA	graph_bin_annot3(10,50000,54000,c(1,2,5,6))	NA	One-Sided Bidirectional	1086	43.4316
76	OM13	1500	OM	3	8	361697	362504	364439	364600	362100	364520	(6:2)_(4:4)_(3:5)_(3:5a)_(4:4aCO)	2_nonsis	1936	2419	2902	5	435_855_480_649	0_588_69_393	870_1122_891_905	361697_362504_363155_363695_364439	362504_362567_363626_364046_364600	362504_363155_363695_364439_498566	362567_363626_364046_364600_498745	272.93	242	1.13	14	0	0	[1, 4]	3	20	1	1	0	2	2	1	1	363310	363310	NA	NA	graph_bin_annot3(8,360000,365000,c(1,2,7,8))	NA	Two-Sided Bidirectional	1451	272.928
171	OM13	1500	OM	3	16	524953	525053	527574	528017	525003	527795	(5:3)_(4:4)_(5:3)_(3:5)_(4:4aCO)	2_nonsis	2522	2792	3063	5	1204_226_522_841	1123_26_0_267	1284_426_1044_1415	524953_526176_526263_526602_527574	525053_526237_526602_527307_528017	526176_526263_526602_527574_552585	526237_526602_527307_528017_552953	1229.41	255	4.82	19	0	0	[2, 3]	3	20	1	1	0	2	2	1	1	526399	526399	NA	NA	graph_bin_annot3(16,523000,529000,c(3,4,5,6))	NA	One-Sided Bidirectional	1531.5	1229.41
16	OM13	1500	OM	3	2	695479	699461	700117	716927	697470	708522	(2:6)_(4:4)_(5:3)_(6:2)_(4:4aCO)	2_nonsis	657	11052	21447	5	2040_208_338_8465	0_0_127_8	4081_417_549_16922	695479_699461_699560_700005_700117	699461_699560_699878_700109_716927	699461_699560_700005_700117_725168	699560_699878_700109_716927_738886	3338.31	1786	1.87	6	0	0	[3, 4]	3	20	1	1	0	2	2	1	1	702996	702996	NA	NA	graph_bin_annot3(2,694000,717000,c(5,6,7,8))	NA	One-Sided Bidirectional	10723.5	3338.31
115	OM13	1500	OM	3	11	580815	581163	582336	582583	580989	582459	(5:3)_(3:5)_(5:3)_(4:4aCO)_(5:3)_(4:4a)	2_nonsis	1174	1470	1767	6	304_140_160_142_724	37_0_85_0_485	570_281_234_285_964	580815_581200_581385_581566_581619_582336	581163_581385_581481_581619_581851_582583	581200_581385_581566_581619_582336_658549	581385_581481_581619_581851_582583_666816	871.1	147	5.92	16	0	0	[2, 3]	3	20	1	1	0	2	2	1	1	581724	581724	NA	NA	graph_bin_annot3(11,579000,583000,c(3,4,5,6))	NA	One-Sided Bidirectional	883.5	871.099
38	OM13	1500	OM	3	4	1315764	1316569	1318539	1318597	1.31617e+06	1.31857e+06	(6:2)_(4:4aCO)_(3:5)_(4:4a)_(3:5a)_(4:4a)	2_nonsis	1971	2402	2832	6	1012_622_145_236_388	90_0_1_44_208	1933_1244_289_427_567	1315764_1316659_1317697_1317904_1318030_1318539	1316569_1317697_1317903_1317986_1318331_1318597	1316659_1317697_1317904_1318030_1318539_1414373	1317697_1317903_1317986_1318331_1318597_1414490	163.36	236	0.69	10	0	0	[3, 4]	3	20	1	1	0	2	2	1	1	1.31737e+06	1.31737e+06	NA	NA	graph_bin_annot3(4,1314000,1319000,c(5,6,7,8))	NA	Two-Sided Bidirectional	1416	163.362
90	OM13	1500	OM	3	10	272315	272381	274782	275124	272348	274953	(3:5)_(3:5a)_(2:6)_(4:4aCO)_(5:3)_(4:4a)	2_nonsis	2402	2605	2808	6	206_347_850_741_460	0_0_456_231_0	413_694_1244_1251_921	272315_272381_272728_273531_274203_274782	272381_272728_273075_273972_274782_275124	272381_272728_273531_274203_274782_277465	272728_273075_273972_274782_275124_277623	63.67	234	0.27	10	0	0	[3, 4]	3	20	1	1	0	2	2	1	1	273650	273650	NA	NA	graph_bin_annot3(10,271000,276000,c(5,6,7,8))	NA	Two-Sided Bidirectional	1404	63.6667
173	OM13	1500	OM	3	16	585958	586036	588931	588991	585997	588961	(5:3)_(4:4)_(5:3a)_(4:4)_(2:6)_(3:5)_(4:4aCO)	2_nonsis	2896	2964	3032	7	88_1464_434_653_216_110	0_1299_287_481_48_54	175_1629_580_825_384_166	585958_586036_587432_587952_588493_588825_588931	586036_586133_587665_588012_588777_588877_588991	586036_587432_587952_588493_588825_588931_677836	586133_587665_588012_588777_588877_588991_678266	228.51	252	0.91	29	0	0	[1, 3]	3	20	1	1	0	2	2	1	1	587479	587479	NA	NA	graph_bin_annot3(16,584000,589000,c(1,2,5,6))	NA	Two-Sided Bidirectional	1516	228.509
132	OM13	1500	OM	3	13	192291	192332	195330	195572	192311	195451	(3:5)_(4:4)_(3:5a)_(4:4)_(3:5)_(5:3)_(5:3a)_(4:4aCO)	2_nonsis	2999	3140	3280	8	215_330_750_697_357_416_376	0_0_168_54_0_0_0	430_659_1332_1340_714_831_751	192291_192332_192721_193159_194107_194499_194821_195330	192332_192721_192991_194053_194499_194821_195330_195572	192332_192721_193159_194107_194499_194821_195330_271372	192721_192991_194053_194499_194821_195330_195572_271672	394.83	273	1.45	9	0	0	[2, 3]	3	20	1	1	0	2	2	1	1	193881	193881	NA	NA	graph_bin_annot3(13,191000,196000,c(3,4,5,6))	NA	Two-Sided Bidirectional	1640	394.832
46	OM13	1500	OM	3	5	376275	376375	378395	378586	376325	378491	(4:4ai)_(3:5)_(4:4bCO)_(5:3)_(5:3a)_(4:4b)	2_nonsis	2021	2166	2310	6	96_213_1098_323_436	0_0_664_37_321	193_426_1531_609_550	376275_376375_376468_377465_378036_378395	376375_376468_376801_377999_378074_378586	376375_376468_377465_378036_378395_460411	376468_376801_377999_378074_378586_461582	764.99	192	3.98	18	0	0	[1, 4]	3	21	1	1	0	2	2	1	1	377408	377408	NA	NA	graph_bin_annot3(5,375000,379000,c(1,2,7,8))	NA	Sym 4:4	1155	764.988
163	OM13	1500	OM	3	16	66527	66703	69355	69402	66614.8	69378.8	(3:5)_(3:5a)_(4:4ai)_(4:4)_(5:3)_(5:3a)_(4:4bCO)	2_nonsis	2653	2764	2874	7	488_694_814_403_214_150	12_67_305_0_0_44	964_1321_1324_806_429_255	66527_66715_67558_68341_68882_69147_69355	66703_67491_68036_68882_69147_69311_69402	66715_67558_68341_68882_69147_69355_132500	67491_68036_68882_69147_69311_69402_132681	408.65	239	1.71	11	0	0	[2, 4]	3	21	1	1	0	2	2	1	1	67996.8	67996.8	NA	NA	graph_bin_annot3(16,65000,70000,c(3,4,7,8))	NA	Sym 4:4	1437	408.652
53	OM13	1500	OM	3	7	20257	20512	22405	23215	20384.2	22810.2	(5:3)_(5:3a)_(7:1)_(5:3b)_(6:2)_(5:3b)_(4:4aCO)	3	1894	2426	2957	0	222_132_366_802_75_828	9_0_256_727_7_368	435_264_475_878_143_1289	20257_20521_20692_21041_21894_21926_22405	20512_20692_20785_21167_21919_22037_23215	20521_20692_21041_21894_21926_22405_145098	20692_20785_21167_21919_22037_23215_145450	108.09	246	0.44	50	0	0	[1, 2]	0	2	2	1	1	2	2	1	1	21597.2	20990.8	22203.8	NA	graph_bin_annot3(7,19000,24000,c(1,2,3,4,7,8))	NA	>2 Chr CO	1478.5	108.085
92	OM13	1500	OM	3	10	359445	359702	361485	362386	359574	361936	(2:6)_(4:4aCO)_(5:3)_(4:4a)	3	1784	2362	2940	0	457_915_990	173_581_361	741_1249_1619	359445_359875_360767_361485	359702_360186_361124_362386	359875_360767_361485_465816	360186_361124_362386_466454	1235.83	245	5.05	13	0	0	[2, 4]	0	2	2	1	1	2	2	1	1	360754	360164	361345	NA	graph_bin_annot3(10,358000,363000,c(3,4,5,6,7,8))	NA	>2 Chr CO	1470	1235.83
127	OM13	1500	OM	3	12	836343	837595	837595	840577	836969	839086	(4:4ai)_(4:4bCO)	3	1	2117	4233	0	2117	0	4234	836343_837595	837595_840577	837595_878875	840577_879756	1816.23	352	5.15	1	0	0	[3, 4]	0	2	2	1	1	2	2	1	1	838028	837498	838557	NA	graph_bin_annot3(12,835000,841000,c(1,2,5,6,7,8))	NA	>2 Chr CO	2116.5	1816.23
176	OM13	1500	OM	3	16	878637	878899	879520	879742	878768	879631	(3:5)_(2:6i)_(1:7)_(4:4aCO)	3	622	863	1104	0	174_316_372	0_21_9	349_612_735	878637_878899_879007_879520	878899_878986_879511_879742	878899_879007_879520_886812	878986_879511_879742_887016	16.78	92	0.18	5	0	0	[1, 3]	0	2	2	1	1	2	2	1	1	879200	878984	879415	NA	graph_bin_annot3(16,877000,880000,c(1,2,3,4,5,6))	NA	>2 Chr CO	552	16.7804
5	OM13	1500	OM	3	2	44210	44904	45824	46603	44557.2	46213.2	(5:3)_(4:4aCO)_(3:5)_(4:4CO)	2_nonsis	921	1656	2392	0	600_327_730	105_3_164	1094_651_1296	44210_45009_45307_45824	44904_45304_45660_46603	45009_45307_45824_101103	45304_45660_46603_101613	634.2	199	3.18	7	0	0	[]	0	3	2	0	2	2	2	2	2	45385.2	44971.2	45799.2	NA	graph_bin_annot3(2,43000,47000,c(3,4,7,8))	NA	2-sis NCO	1196	634.2
51	OM13	1500	OM	3	6	203253	203623	205576	205702	203438	205639	(5:3)_(4:4aCO)_(3:5)_(2:6)_(3:5)_(4:4CO)	2_nonsis	1954	2201	2448	0	273_460_910_246_312	0_262_716_96_181	546_659_1103_397_442	203253_203623_204061_204998_205260_205576	203623_203799_204282_205164_205395_205702	203623_204061_204998_205260_205576_225428	203799_204282_205164_205395_205702_225457	1207.69	204	5.92	40	0	0	[]	0	3	2	0	2	2	2	2	2	204538	203988	205089	NA	graph_bin_annot3(6,202000,206000,c(1,2,3,4))	NA	2-sis NCO	1224	1207.69
103	OM2	1500	OM	2	9	160362	160453	160457	160514	160408	160486	05:03:00	1	5	78	151	1	78	4	152	160362_160457	160453_160514	160457_195082	160514_195274	128.32	13	10.21	2	0	0	[]	1	1	1	0	1	1	1	1	1	160446	160446	NA	NA	graph_bin_annot3(9,159000,161000,c(7,8))	NA	One-Sided	75.5	128.321
204	OM2	1500	OM	2	16	347463	347684	347684	347716	347574	347700	05:03:00	1	1	126	252	1	126	0	253	347463_347684	347684_347716	347684_406571	347716_406826	50.34	21	2.4	1	0	0	[]	1	1	1	0	1	1	1	1	1	347637	347637	NA	NA	graph_bin_annot3(16,346000,348000,c(5,6))	NA	One-Sided	126	50.3411
49	OM2	1500	OM	2	4	1402857	1402868	1402910	1403082	1.40286e+06	1.403e+06	05:03:00	1	43	134	224	1	134	42	225	1402857_1402910	1402868_1403082	1402910_1417050	1403082_1417646	13.33	19	0.71	4	0	0	[]	1	1	1	0	1	1	1	1	1	1.40293e+06	1.40293e+06	NA	NA	graph_bin_annot3(4,1401000,1404000,c(3,4))	NA	One-Sided	112	13.3256
143	OM2	1500	OM	2	12	829264	829433	829433	829534	829348	829484	05:03:00	1	1	135	269	1	135	0	270	829264_829433	829433_829534	829433_849651	829534_854846	1.97	22	0.09	1	0	0	[]	1	1	1	0	1	1	1	1	1	829416	829416	NA	NA	graph_bin_annot3(12,828000,830000,c(3,4))	NA	One-Sided	134.5	1.9742
112	OM2	1500	OM	2	10	360316	360588	360588	360746	360452	360667	05:03:00	1	1	215	429	1	215	0	430	360316_360588	360588_360746	360588_391555	360746_391631	162.37	36	4.55	1	0	0	[]	1	1	1	0	1	1	1	1	1	360560	360560	NA	NA	graph_bin_annot3(10,359000,361000,c(1,2))	NA	One-Sided	214.5	162.375
86	OM2	1500	OM	2	7	785318	785828	785828	785851	785573	785839	05:03:00	1	1	266	532	1	266	0	533	785318_785828	785828_785851	785828_848688	785851_849134	303.53	44	6.85	1	0	0	[]	1	1	1	0	1	1	1	1	1	785706	785706	NA	NA	graph_bin_annot3(7,784000,786000,c(3,4))	NA	One-Sided	266	303.527
5	OM2	1500	OM	2	2	193664	193715	193715	194226	193690	193970	05:03:00	1	1	281	561	1	281	0	562	193664_193715	193715_194226	193715_202580	194226_202724	678.62	47	14.53	1	0	0	[]	1	1	1	0	1	1	1	1	1	193830	193830	NA	NA	graph_bin_annot3(2,192000,195000,c(1,2))	NA	One-Sided	280.5	678.618
164	OM2	1500	OM	2	13	914620	915009	915009	915182	914814	915096	05:03:00	1	1	281	561	1	281	0	562	914620_915009	915009_915182	915009_917449	915182_924431	87.36	47	1.87	1	0	0	[]	1	1	1	0	1	1	1	1	1	914955	914955	NA	NA	graph_bin_annot3(13,913000,916000,c(5,6))	NA	One-Sided	280.5	87.3567
135	OM2	1500	OM	2	12	260086	260298	260496	260584	260192	260540	05:03:00	1	199	348	497	1	348	198	498	260086_260496	260298_260584	260496_367546	260584_367570	42.44	41	1.03	3	0	0	[]	1	1	1	0	1	1	1	1	1	260366	260366	NA	NA	graph_bin_annot3(12,259000,261000,c(1,2))	NA	One-Sided	248.5	42.4445
92	OM2	1500	OM	2	8	189521	190024	190024	190339	189772	190182	05:03:00	1	1	409	817	1	409	0	818	189521_190024	190024_190339	190024_238630	190339_238746	2002.29	68	29.43	1	0	0	[]	1	1	1	0	1	1	1	1	1	189977	189977	NA	NA	graph_bin_annot3(8,188000,191000,c(7,8))	NA	One-Sided	408.5	2002.29
39	OM2	1500	OM	2	4	635784	636201	636352	636465	635992	636408	05:03:00	1	152	416	680	1	416	151	681	635784_636352	636201_636465	636352_699280	636465_699436	277.86	57	4.91	4	0	0	[]	1	1	1	0	1	1	1	1	1	636200	636200	NA	NA	graph_bin_annot3(4,634000,637000,c(7,8))	NA	One-Sided	340	277.863
152	OM2	1500	OM	2	13	228322	228901	228901	229206	228612	229054	05:03:00	1	1	442	883	1	442	0	884	228322_228901	228901_229206	228901_273767	229206_274088	89.82	74	1.22	1	0	0	[]	1	1	1	0	1	1	1	1	1	228832	228832	NA	NA	graph_bin_annot3(13,227000,230000,c(1,2))	NA	One-Sided	441.5	89.8244
76	OM2	1500	OM	2	7	304247	304566	304734	305050	304406	304892	05:03:00	1	169	486	802	1	486	168	803	304247_304734	304566_305050	304734_356141	305050_356393	13.33	67	0.2	4	0	0	[]	1	1	1	0	1	1	1	1	1	304649	304649	NA	NA	graph_bin_annot3(7,303000,306000,c(7,8))	NA	One-Sided	401	13.3256
189	OM2	1500	OM	2	15	742445	742492	742716	743206	742469	742961	05:03:00	1	225	492	760	1	492	224	761	742445_742716	742492_743206	742716_816620	743206_816745	46.89	63	0.74	5	0	0	[]	1	1	1	0	1	1	1	1	1	742715	742715	NA	NA	graph_bin_annot3(15,741000,744000,c(3,4))	NA	One-Sided	380	46.8864
59	OM2	1500	OM	2	5	326423	326990	327079	327363	326707	327221	05:03:00	1	90	514	939	1	514	89	940	326423_327079	326990_327363	327079_333453	327363_333669	136.71	78	1.75	4	0	0	[]	1	1	1	0	1	1	1	1	1	326964	326964	NA	NA	graph_bin_annot3(5,325000,328000,c(7,8))	NA	One-Sided	469.5	136.711
100	OM2	1500	OM	2	9	74241	74340	74723	75152	74290.5	74937.5	05:03:00	1	384	647	910	1	647	383	911	74241_74723	74340_75152	74723_100450	75152_102247	5.43	76	0.07	5	0	0	[]	1	1	1	0	1	1	1	1	1	74614	74614	NA	NA	graph_bin_annot3(9,73000,76000,c(1,2))	NA	One-Sided	455	5.4289
128	OM2	1500	OM	2	11	629864	630615	630615	631180	630240	630898	05:03:00	1	1	658	1315	1	658	0	1316	629864_630615	630615_631180	630615_633545	631180_633641	1179.07	109	10.77	1	0	0	[]	1	1	1	0	1	1	1	1	1	630568	630568	NA	NA	graph_bin_annot3(11,628000,632000,c(3,4))	NA	One-Sided	657.5	1179.07
126	OM2	1500	OM	2	11	521737	521933	522458	522560	521835	522509	05:03:00	1	526	674	822	1	674	525	823	521737_522458	521933_522560	522458_526209	522560_526649	266.51	68	3.89	4	0	0	[]	1	1	1	0	1	1	1	1	1	522172	522172	NA	NA	graph_bin_annot3(11,520000,523000,c(5,6))	NA	One-Sided	411	266.512
56	OM2	1500	OM	2	5	131558	132643	132767	133007	132101	132887	05:03:00	1	125	786	1448	1	786	124	1449	131558_132767	132643_133007	132767_146641	133007_146798	916.5	121	7.6	3	0	0	[]	1	1	1	0	1	1	1	1	1	132494	132494	NA	NA	graph_bin_annot3(5,130000,134000,c(3,4))	NA	One-Sided	724	916.505
35	OM2	1500	OM	2	4	375458	375530	375932	376661	375494	376296	05:03:00	1	403	802	1202	1	802	402	1203	375458_375932	375530_376661	375932_430899	376661_430932	30.6	100	0.31	8	0	0	[]	1	1	1	0	1	1	1	1	1	375895	375895	NA	NA	graph_bin_annot3(4,374000,377000,c(7,8))	NA	One-Sided	601	30.5995
33	OM2	1500	OM	2	4	286258	287699	287699	288063	286979	287881	05:03:00	1	1	902	1804	1	902	0	1805	286258_287699	287699_288063	287699_314015	288063_314500	682.07	150	4.54	1	0	0	[]	1	1	1	0	1	1	1	1	1	287430	287430	NA	NA	graph_bin_annot3(4,285000,289000,c(1,2))	NA	One-Sided	902	682.073
95	OM2	1500	OM	2	8	419057	419187	420099	420248	419122	420174	05:03:00	1	913	1052	1190	1	1052	912	1191	419057_420099	419187_420248	420099_437014	420248_437680	189.03	99	1.91	6	0	0	[]	1	1	1	0	1	1	1	1	1	419648	419648	NA	NA	graph_bin_annot3(8,418000,421000,c(3,4))	NA	One-Sided	595	189.026
13	OM2	1500	OM	2	2	477368	479516	479516	479752	478442	479634	05:03:00	1	1	1192	2383	1	1192	0	2384	477368_479516	479516_479752	479516_490619	479752_490686	565.6	198	2.85	1	0	0	[]	1	1	1	0	1	1	1	1	1	479038	479038	NA	NA	graph_bin_annot3(2,476000,480000,c(1,2))	NA	One-Sided	1191.5	565.597
120	OM2	1500	OM	2	11	218177	218544	218976	220318	218361	219647	05:03:00	1	433	1286	2140	1	1286	432	2141	218177_218976	218544_220318	218976_242705	220318_243550	274.9	178	1.54	6	0	0	[]	1	1	1	0	1	1	1	1	1	219004	219004	NA	NA	graph_bin_annot3(11,217000,221000,c(7,8))	NA	One-Sided	1070	274.902
82	OM2	1500	OM	2	7	590933	591242	592334	592660	591087	592497	05:03:00	1	1093	1410	1726	1	1410	1092	1727	590933_592334	591242_592660	592334_610674	592660_611145	121.9	144	0.85	8	0	0	[]	1	1	1	0	1	1	1	1	1	591792	591792	NA	NA	graph_bin_annot3(7,589000,593000,c(7,8))	NA	One-Sided	863	121.904
154	OM2	1500	OM	2	13	388681	388700	388700	388702	388691	388701	03:05:00	1	1	10	20	1	10	0	21	388681_388700	388700_388702	388700_411264	388702_412303	2.96	2	1.77	1	0	0	[]	1	2	1	0	1	1	1	1	1	388696	388696	NA	NA	graph_bin_annot3(13,387000,389000,c(5,6))	NA	One-Sided	10	2.9612
160	OM2	1500	OM	2	13	707030	707109	707109	707180	707070	707144	03:05:00	1	1	75	149	1	75	0	150	707030_707109	707109_707180	707109_751553	707180_751891	28.13	12	2.27	1	0	0	[]	1	2	1	0	1	1	1	1	1	707107	707107	NA	NA	graph_bin_annot3(13,706000,708000,c(5,6))	NA	One-Sided	74.5	28.1318
109	OM2	1500	OM	2	10	79812	79831	79840	79972	79821.8	79905.8	03:05:00	1	10	84	159	1	84	9	160	79812_79840	79831_79972	79840_294302	79972_294332	105.12	13	7.94	3	0	0	[]	1	2	1	0	1	1	1	1	1	79863.8	79863.8	NA	NA	graph_bin_annot3(10,78000,80000,c(7,8))	NA	One-Sided	79.5	105.124
54	OM2	1500	OM	2	5	42217	42238	42280	42354	42227.2	42317.2	03:05:00	1	43	90	136	1	90	42	137	42217_42280	42238_42354	42280_67311	42354_67575	78.47	11	6.93	2	0	0	[]	1	2	1	0	1	1	1	1	1	42272.2	42272.2	NA	NA	graph_bin_annot3(5,41000,43000,c(1,2))	NA	One-Sided	68	78.4729
216	OM2	1500	OM	2	16	775448	775673	775673	775730	775560	775702	03:05:00	1	1	141	281	1	141	0	282	775448_775673	775673_775730	775673_829035	775730_829198	824.21	23	35.22	1	0	0	[]	1	2	1	0	1	1	1	1	1	775631	775631	NA	NA	graph_bin_annot3(16,774000,776000,c(3,4))	NA	One-Sided	140.5	824.213
199	OM2	1500	OM	2	16	114414	114586	114586	114774	114500	114680	03:05:00	1	1	180	359	1	180	0	360	114414_114586	114586_114774	114586_133867	114774_133951	132.76	30	4.44	1	0	0	[]	1	2	1	0	1	1	1	1	1	114590	114590	NA	NA	graph_bin_annot3(16,113000,115000,c(7,8))	NA	One-Sided	179.5	132.762
104	OM2	1500	OM	2	9	195082	195274	195274	195521	195178	195398	03:05:00	1	1	220	438	1	220	0	439	195082_195274	195274_195521	195274_267764	195521_268176	5.92	36	0.16	1	0	0	[]	1	2	1	0	1	1	1	1	1	195288	195288	NA	NA	graph_bin_annot3(9,194000,196000,c(5,6))	NA	One-Sided	219	5.9225
198	OM2	1500	OM	2	16	74885	74937	74937	75355	74911	75146	03:05:00	1	1	235	469	1	235	0	470	74885_74937	74937_75355	74937_114414	75355_114586	449.62	39	11.51	1	0	0	[]	1	2	1	0	1	1	1	1	1	75028.5	75028.5	NA	NA	graph_bin_annot3(16,73000,76000,c(7,8))	NA	One-Sided	234.5	449.615
133	OM2	1500	OM	2	12	198146	198396	198484	198532	198271	198508	03:05:00	1	89	237	385	1	237	88	386	198146_198484	198396_198532	198484_257669	198532_257813	119.44	32	3.73	4	0	0	[]	1	2	1	0	1	1	1	1	1	198390	198390	NA	NA	graph_bin_annot3(12,197000,199000,c(7,8))	NA	One-Sided	192.5	119.437
107	OM2	1500	OM	2	10	40683	41107	41107	41211	40895	41159	03:05:00	1	1	264	527	1	264	0	528	40683_41107	41107_41211	41107_52186	41211_52869	2.47	44	0.06	1	0	0	[]	1	2	1	0	1	1	1	1	1	41027	41027	NA	NA	graph_bin_annot3(10,39000,42000,c(1,2))	NA	One-Sided	263.5	2.4677
44	OM2	1500	OM	2	4	888734	889122	889122	889358	888928	889240	03:05:00	1	1	312	623	1	312	0	624	888734_889122	889122_889358	889122_955335	889358_955435	75.51	52	1.46	1	0	0	[]	1	2	1	0	1	1	1	1	1	889084	889084	NA	NA	graph_bin_annot3(4,887000,890000,c(3,4))	NA	One-Sided	311.5	75.5117
147	OM2	1500	OM	2	12	1001464	1001833	1001922	1002086	1.00165e+06	1.002e+06	03:05:00	1	90	356	621	1	356	89	622	1001464_1001922	1001833_1002086	1001922_1042570	1002086_1042844	77.98	52	1.51	3	0	0	[]	1	2	1	0	1	1	1	1	1	1.00183e+06	1.00183e+06	NA	NA	graph_bin_annot3(12,1000000,1003000,c(7,8))	NA	One-Sided	310.5	77.9794
77	OM2	1500	OM	2	7	356141	356393	356588	356663	356267	356625	03:05:00	1	196	358	521	1	358	195	522	356141_356588	356393_356663	356588_421478	356663_421561	1.97	43	0.05	3	0	0	[]	1	2	1	0	1	1	1	1	1	356446	356446	NA	NA	graph_bin_annot3(7,355000,357000,c(1,2))	NA	One-Sided	260.5	1.9742
119	OM2	1500	OM	2	11	174125	174419	174509	174833	174272	174671	03:05:00	1	91	399	707	1	399	90	708	174125_174509	174419_174833	174509_218177	174833_218544	1.48	59	0.03	2	0	0	[]	1	2	1	0	1	1	1	1	1	174472	174472	NA	NA	graph_bin_annot3(11,173000,175000,c(1,2))	NA	One-Sided	353.5	1.4806
153	OM2	1500	OM	2	13	273767	274088	274088	274730	273927	274409	03:05:00	1	1	482	962	1	482	0	963	273767_274088	274088_274730	274088_388681	274730_388700	14.81	80	0.18	1	0	0	[]	1	2	1	0	1	1	1	1	1	274168	274168	NA	NA	graph_bin_annot3(13,272000,275000,c(7,8))	NA	One-Sided	481	14.8062
206	OM2	1500	OM	2	16	425481	425740	426048	426150	425611	426099	03:05:00	1	309	488	668	1	488	308	669	425481_426048	425740_426150	426048_449172	426150_450060	1212.14	56	21.79	4	0	0	[]	1	2	1	0	1	1	1	1	1	425855	425855	NA	NA	graph_bin_annot3(16,424000,427000,c(1,2))	NA	One-Sided	334	1212.14
184	OM2	1500	OM	2	15	487166	487809	487838	488123	487488	487980	03:05:00	1	30	493	956	1	493	29	957	487166_487838	487809_488123	487838_493415	488123_493846	817.3	80	10.27	3	0	0	[]	1	2	1	0	1	1	1	1	1	487734	487734	NA	NA	graph_bin_annot3(15,486000,489000,c(5,6))	NA	One-Sided	478	817.303
6	OM2	1500	OM	2	2	202580	202724	203030	203566	202652	203298	03:05:00	1	307	646	985	1	646	306	986	202580_203030	202724_203566	203030_204536	203566_205151	108.09	82	1.32	2	0	0	[]	1	2	1	0	1	1	1	1	1	202975	202975	NA	NA	graph_bin_annot3(2,201000,204000,c(5,6))	NA	One-Sided	492.5	108.085
156	OM2	1500	OM	2	13	511632	512090	512558	512572	511861	512565	03:05:00	1	469	704	939	1	704	468	940	511632_512558	512090_512572	512558_623510	512572_623868	100.19	78	1.28	13	0	0	[]	1	2	1	0	1	1	1	1	1	512213	512213	NA	NA	graph_bin_annot3(13,510000,513000,c(1,2))	NA	One-Sided	469.5	100.189
61	OM2	1500	OM	2	5	342945	343116	343350	344171	343030	343760	03:05:00	1	235	730	1225	1	730	234	1226	342945_343350	343116_344171	343350_392326	344171_392813	15.3	102	0.15	4	0	0	[]	1	2	1	0	1	1	1	1	1	343396	343396	NA	NA	graph_bin_annot3(5,341000,345000,c(1,2))	NA	One-Sided	612.5	15.2998
70	OM2	1500	OM	2	6	195471	195636	196194	196491	195554	196342	03:05:00	1	559	789	1019	1	789	558	1020	195471_196194	195636_196491	196194_244444	196491_245103	77.49	85	0.91	3	0	0	[]	1	2	1	0	1	1	1	1	1	195948	195948	NA	NA	graph_bin_annot3(6,194000,197000,c(3,4))	NA	One-Sided	509.5	77.4859
66	OM2	1500	OM	2	5	545109	545863	546141	546545	545486	546343	03:05:00	1	279	857	1435	1	857	278	1436	545109_546141	545863_546545	546141_566643	546545_576874	160.4	119	1.34	4	0	0	[]	1	2	1	0	1	1	1	1	1	545914	545914	NA	NA	graph_bin_annot3(5,544000,547000,c(1,2))	NA	One-Sided	717.5	160.401
177	OM2	1500	OM	2	15	82218	82279	83069	83198	82248.5	83133.5	03:05:00	1	791	885	979	1	885	790	980	82218_83069	82279_83198	83069_198700	83198_198772	91.31	82	1.12	6	0	0	[]	1	2	1	0	1	1	1	1	1	82691	82691	NA	NA	graph_bin_annot3(15,81000,84000,c(3,4))	NA	One-Sided	489.5	91.305
131	OM2	1500	OM	2	12	124421	124596	124986	126014	124508	125500	03:05:00	1	391	992	1592	1	992	390	1593	124421_124986	124596_126014	124986_193985	126014_194032	1111.95	133	8.39	4	0	0	[]	1	2	1	0	1	1	1	1	1	125004	125004	NA	NA	graph_bin_annot3(12,123000,127000,c(1,2))	NA	One-Sided	796	1111.95
148	OM2	1500	OM	2	12	1042570	1042844	1043701	1043895	1042707	1043798	03:05:00	1	858	1091	1324	1	1091	857	1325	1042570_1043701	1042844_1043895	1043701_1059350	1043895_1078177	647.03	110	5.87	8	0	0	[]	1	2	1	0	1	1	1	1	1	1.04325e+06	1.04325e+06	NA	NA	graph_bin_annot3(12,1041000,1044000,c(3,4))	NA	One-Sided	662	647.032
170	OM2	1500	OM	2	14	331067	331336	332371	332613	331202	332492	03:05:00	1	1036	1290	1545	1	1290	1035	1546	331067_332371	331336_332613	332371_419770	332613_420029	290.7	129	2.26	10	0	0	[]	1	2	1	0	1	1	1	1	1	331847	331847	NA	NA	graph_bin_annot3(14,330000,333000,c(1,2))	NA	One-Sided	772.5	290.695
75	OM2	1500	OM	2	7	273422	273707	274448	275758	273565	275103	03:05:00	1	742	1538	2335	1	1538	741	2336	273422_274448	273707_275758	274448_304247	275758_304566	14.31	194	0.07	3	0	0	[]	1	2	1	0	1	1	1	1	1	274334	274334	NA	NA	graph_bin_annot3(7,272000,276000,c(5,6))	NA	One-Sided	1167.5	14.3127
138	OM2	1500	OM	2	12	521782	522608	522914	525267	522195	524091	03:05:00	1	307	1896	3484	1	1896	306	3485	521782_522914	522608_525267	522914_587932	525267_588394	93.28	290	0.32	2	0	0	[]	1	2	1	0	1	1	1	1	1	523143	523143	NA	NA	graph_bin_annot3(12,520000,526000,c(7,8))	NA	One-Sided	1742	93.2792
144	OM2	1500	OM	2	12	849651	854846	855154	856994	852248	856074	03:05:00	1	309	3826	7342	1	3826	308	7343	849651_855154	854846_856994	855154_867405	856994_869664	943.65	611	1.54	3	0	0	[]	1	2	1	0	1	1	1	1	1	854161	854161	NA	NA	graph_bin_annot3(12,848000,857000,c(7,8))	NA	One-Sided	3671	943.649
97	OM2	1500	OM	2	8	483502	483796	484090	485522	483649	484806	5:3_6:2_5:3	1	295	1157	2019	3	265_101_791	25_0_67	505_202_1515	483502_483821_484007_484090	483796_484007_484023_485522	483821_484007_484090_503996	484007_484023_485522_505427	688.49	168	4.1	6	0	0	[]	1	3	1	0	1	1	1	1	1	484228	484228	NA	NA	graph_bin_annot3(8,482000,486000,c(3,4))	NA	One-Sided + patch	1009.5	688.489
50	OM2	1500	OM	2	4	1417050	1417646	1418937	1419231	1417348	1419084	5:3_6:2_5:3	1	1292	1736	2180	3	768_285_684	446_0_275	1089_570_1092	1417050_1418092_1418139_1418937	1417646_1418139_1418662_1419231	1418092_1418139_1418937_1420794	1418139_1418662_1419231_1420932	602.61	182	3.32	10	0	0	[]	1	3	1	0	1	1	1	1	1	1418216	1418216	NA	NA	graph_bin_annot3(4,1416000,1420000,c(3,4))	NA	One-Sided + patch	1090	602.613
83	OM2	1500	OM	2	7	610674	611145	612267	612759	610909	612513	3:5_4:4_3:5	1	1123	1604	2084	3	417_486_700	150_0_0	684_972_1401	610674_611295_611358_612267	611145_611358_612267_612759	611295_611358_612267_694539	611358_612267_612759_694708	10.86	174	0.06	5	0	0	[]	1	4	1	0	1	1	1	1	1	611711	611711	NA	NA	graph_bin_annot3(7,609000,613000,c(5,6))	NA	One-Sided + patch	1042	10.8579
37	OM2	1500	OM	2	4	548255	548809	551587	551626	548532	551606	3:5_4:4_3:5_2:6_3:5	1	2779	3074	3370	5	2221_97_290_368_98	1890_0_0_43_0	2552_194_580_694_196	548255_550699_550807_550893_551430_551587	548809_550807_550893_551387_551587_551626	550699_550807_550893_551430_551587_615258	550807_550893_551387_551587_551626_615413	1469.76	281	5.24	16	0	0	[]	1	4	1	0	1	1	1	1	1	550069	550069	NA	NA	graph_bin_annot3(4,547000,552000,c(7,8))	NA	One-Sided + patch	1685	1469.76
207	OM2	1500	OM	2	16	449172	450060	450430	450669	449616	450550	5:3_6:2	1	371	934	1496	2	494_440	0_270	988_609	449172_450060_450430	450060_450160_450669	450060_450430_528017	450160_450669_528301	7.9	125	0.06	6	0	0	[]	1	7	1	0	1	1	1	1	1	450083	450083	NA	NA	graph_bin_annot3(16,448000,451000,c(7,8))	NA	Full Conversion	748	7.8966
45	OM2	1500	OM	2	4	955335	955435	958717	959103	955385	958910	6:2_5:3_4:4_5:3_4:4_5:3_4:4_5:3	1	3283	3525	3767	8	74_70_662_788_242_242_892_555	0_0_257_405_129_113_817_326	149_139_1068_1171_354_371_967_784	955335_955435_955484_955831_956957_957131_957424_958319_958717	955435_955484_955574_956552_957002_957311_957502_958391_959103	955435_955484_955831_956957_957131_957424_958319_958717_1125228	955484_955574_956552_957002_957311_957502_958391_959103_1125275	509.33	314	1.62	27	0	0	[]	1	7	1	0	1	1	1	1	1	957148	957148	NA	NA	graph_bin_annot3(4,954000,960000,c(7,8))	NA	Full Conversion	1883.5	509.334
81	OM2	1500	OM	2	7	582077	582172	582429	582790	582124	582610	2:6_3:5	1	258	485	712	2	78_407	0_196	156_618	582077_582172_582429	582172_582233_582790	582172_582429_590933	582233_582790_591242	20.73	59	0.35	5	0	0	[]	1	8	1	0	1	1	1	1	1	582367	582367	NA	NA	graph_bin_annot3(7,581000,583000,c(1,2))	NA	Full Conversion	356	20.7287
85	OM2	1500	OM	2	7	732583	733373	733567	733673	732978	733620	2:6_3:5	1	195	642	1089	2	423_219	0_138	846_300	732583_733373_733567	733373_733429_733673	733373_733567_785318	733429_733673_785828	1645.96	91	18.15	4	0	0	[]	1	8	1	0	1	1	1	1	1	733299	733299	NA	NA	graph_bin_annot3(7,731000,734000,c(1,2))	NA	Full Conversion	544.5	1645.96
180	OM2	1500	OM	2	15	220116	220335	220880	220974	220225	220927	3:5_4:4_2:6	1	546	702	857	3	454_126_122	298_4_0	611_247_243	220116_220633_220731_220880	220335_220727_220880_220974	220633_220731_220880_271047	220727_220880_220974_271168	240.35	71	3.37	7	0	0	[]	1	8	1	0	1	1	1	1	1	220576	220576	NA	NA	graph_bin_annot3(15,219000,221000,c(3,4))	NA	Full Conversion	428.5	240.354
57	OM2	1500	OM	2	5	146641	146798	146798	146845	146720	146822	06:02:00	1	1	102	203	1	102	0	204	146641_146798	146798_146845	146798_184684	146845_185983	0.49	17	0.03	1	0	0	[]	1	10	1	0	1	1	1	1	1	146770	146770	NA	NA	graph_bin_annot3(5,145000,147000,c(3,4))	NA	Full Conversion	101.5	0.4935
51	OM2	1500	OM	2	4	1420794	1420932	1420941	1421025	1420863	1420983	06:02:00	1	10	120	230	1	120	9	231	1420794_1420941	1420932_1421025	1420941_1452723	1421025_1453451	820.26	19	42.83	2	0	0	[]	1	10	1	0	1	1	1	1	1	1420923	1420923	NA	NA	graph_bin_annot3(4,1419000,1422000,c(3,4))	NA	Full Conversion	115	820.264
14	OM2	1500	OM	2	2	490619	490686	490686	491476	490653	491081	06:02:00	1	1	428	856	1	428	0	857	490619_490686	490686_491476	490686_524315	491476_524415	388.42	71	5.45	1	0	0	[]	1	10	1	0	1	1	1	1	1	490867	490867	NA	NA	graph_bin_annot3(2,489000,492000,c(1,2))	NA	Full Conversion	428	388.416
42	OM2	1500	OM	2	4	820502	821075	821075	821822	820788	821448	02:06:00	1	1	660	1319	1	660	0	1320	820502_821075	821075_821822	821075_859708	821822_859980	231.47	110	2.11	1	0	0	[]	1	10.1	1	0	1	1	1	1	1	821118	821118	NA	NA	graph_bin_annot3(4,819000,822000,c(5,6))	NA	Full Conversion	659.5	231.47
88	OM2	1500	OM	2	7	912431	912560	913222	913393	912496	913308	5:3_5:3a	1	663	812	961	2	616_196	440_0	791_393	912431_913000_913222	912560_913222_913393	913000_913222_986883	913222_913393_986910	97.72	80	1.22	4	0	0	[]	2	11	1	0	1	1	1	1	1	912902	912902	NA	NA	graph_bin_annot3(7,911000,914000,c(7,8))	NA	Two-sided	480.5	97.721
65	OM2	1500	OM	2	5	540880	541003	541873	541980	540942	541926	5:3_5:3a	1	871	985	1099	2	592_393	191_0	993_786	540880_541194_541873	541003_541873_541980	541194_541873_545109	541873_541980_545863	95.25	92	1.04	6	0	0	[]	2	11	1	0	1	1	1	1	1	541434	541434	NA	NA	graph_bin_annot3(5,539000,542000,c(7,8))	NA	Two-sided	549.5	95.2533
10	OM2	1500	OM	2	2	305500	305677	306376	306932	305588	306654	5:3_5:3a	1	700	1066	1431	2	473_592	204_134	742_1051	305500_305881_306376	305677_306242_306932	305881_306376_323214	306242_306932_323896	129.31	119	1.09	6	0	0	[]	2	11	1	0	1	1	1	1	1	306121	306121	NA	NA	graph_bin_annot3(2,304000,307000,c(5,6))	NA	Two-sided	715.5	129.308
90	OM2	1500	OM	2	8	50050	50186	51314	51378	50118	51346	5:3_5:3a	1	1129	1228	1327	2	495_733	380_654	610_812	50050_50566_51314	50186_50660_51378	50566_51314_186453	50660_51378_187527	449.62	110	4.07	10	0	0	[]	2	11	1	0	1	1	1	1	1	50732	50732	NA	NA	graph_bin_annot3(8,49000,52000,c(3,4))	NA	Two-sided	663.5	449.615
159	OM2	1500	OM	2	13	674283	675083	675970	676095	674683	676033	5:3_5:3a	1	888	1350	1811	2	481_868	0_725	962_1012	674283_675083_675970	675083_675245_676095	675083_675970_707030	675245_676095_707109	1303.93	151	8.65	7	0	0	[]	2	11	1	0	1	1	1	1	1	675358	675358	NA	NA	graph_bin_annot3(13,673000,677000,c(1,2))	NA	Two-sided	905.5	1303.93
190	OM2	1500	OM	2	15	816620	816745	818428	818557	816682	818492	5:3_5:3a	1	1684	1810	1936	2	572_1238	252_915	893_1560	816620_816997_818428	816745_817513_818557	816997_818428_825345	817513_818557_826024	116.48	161	0.72	8	0	0	[]	2	11	1	0	1	1	1	1	1	817588	817588	NA	NA	graph_bin_annot3(15,815000,819000,c(3,4))	NA	Two-sided	968	116.476
26	OM2	1500	OM	2	3	224038	224261	225710	226498	224150	226104	5:3_5:3a	1	1450	1954	2459	2	1266_688	939_79	1593_1298	224038_225200_225710	224261_225631_226498	225200_225710_252633	225631_226498_253903	2944.46	205	14.38	12	0	0	[]	2	11	1	0	1	1	1	1	1	225127	225127	NA	NA	graph_bin_annot3(3,223000,227000,c(7,8))	NA	Two-sided	1229.5	2944.46
182	OM2	1500	OM	2	15	315837	316312	316611	317034	316074	316822	3:5_3:5a	1	300	748	1196	2	438_310	121_20	754_601	315837_316433_316611	316312_316591_317034	316433_316611_443071	316591_317034_443358	508.84	100	5.11	8	0	0	[]	2	12	1	0	1	1	1	1	1	316448	316448	NA	NA	graph_bin_annot3(15,314000,318000,c(1,2))	NA	Two-sided	598	508.84
167	OM2	1500	OM	2	14	168712	169090	169784	169998	168901	169891	3:5_3:5a	1	695	990	1285	2	472_518	200_329	743_708	168712_169290_169784	169090_169455_169998	169290_169784_210033	169455_169998_210155	426.42	107	3.99	6	0	0	[]	2	12	1	0	1	1	1	1	1	169396	169396	NA	NA	graph_bin_annot3(14,167000,170000,c(7,8))	NA	Two-sided	642.5	426.419
11	OM2	1500	OM	2	2	323214	323896	324467	324761	323555	324614	3:5_3:5a	1	572	1059	1546	2	788_270	324_0	1253_541	323214_324220_324467	323896_324467_324761	324220_324467_332548	324467_324761_332630	339.06	129	2.63	6	0	0	[]	2	12	1	0	1	1	1	1	1	324084	324084	NA	NA	graph_bin_annot3(2,322000,325000,c(3,4))	NA	Two-sided	773	339.062
125	OM2	1500	OM	2	11	515018	515114	516158	516240	515066	516199	3:5_3:5a	1	1045	1133	1221	2	280_852	0_579	561_1126	515018_515114_516158	515114_515579_516240	515114_516158_521737	515579_516240_521933	7.9	102	0.08	11	0	0	[]	2	12	1	0	1	1	1	1	1	515632	515632	NA	NA	graph_bin_annot3(11,514000,517000,c(3,4))	NA	Two-sided	610.5	7.8966
158	OM2	1500	OM	2	13	666220	666667	667766	668207	666444	667986	3:5_3:5a	1	1100	1543	1986	2	886_658	535_310	1236_1005	666220_667202_667766	666667_667456_668207	667202_667766_674283	667456_668207_675083	1886.81	165	11.41	11	0	0	[]	2	12	1	0	1	1	1	1	1	667215	667215	NA	NA	graph_bin_annot3(13,665000,669000,c(5,6))	NA	Two-sided	993	1886.81
52	OM2	1500	OM	2	4	1452723	1453451	1455354	1455507	1.45309e+06	1.45543e+06	3:5_3:5a	1	1904	2344	2783	2	1712_631	1197_403	2228_859	1452723_1454648_1455354	1453451_1454951_1455507	1454648_1455354_1474578	1454951_1455507_1475249	305.01	232	1.32	9	0	0	[]	2	12	1	0	1	1	1	1	1	1.45426e+06	1.45426e+06	NA	NA	graph_bin_annot3(4,1451000,1456000,c(1,2))	NA	Two-sided	1391.5	305.008
116	OM2	1500	OM	2	10	645177	645288	647196	647651	645232	647424	3:5_4:4_3:5_3:5a	1	1909	2191	2473	4	854_125_782_430	730_0_659_136	978_250_905_724	645177_646018_646155_646927_647196	645288_646155_646268_647060_647651	646018_646155_646927_647196_704705	646155_646268_647060_647651_704768	110.06	206	0.53	26	0	0	[]	2	14	1	0	1	1	1	1	1	646328	646328	NA	NA	graph_bin_annot3(10,644000,648000,c(3,4))	NA	Two-sided + patch	1236.5	110.059
96	OM2	1500	OM	2	8	437014	437680	439710	440297	437347	440003	3:5_4:4_3:5_3:5a	1	2031	2656	3282	4	806_134_1096_621	360_0_841_93	1251_267_1352_1149	437014_438040_438265_439148_439710	437680_438265_438307_439617_440297	438040_438265_439148_439710_483502	438265_438307_439617_440297_483796	216.17	273	0.79	14	0	0	[]	2	14	1	0	1	1	1	1	1	438675	438675	NA	NA	graph_bin_annot3(8,436000,441000,c(5,6))	NA	Two-sided + patch	1641	216.171
188	OM2	1500	OM	2	15	700514	700551	701772	701808	700532	701790	3:5_2:6_3:5_3:5a_4:4_3:5a	1	1222	1258	1293	6	145_151_290_131_268_272	0_0_175_10_186_203	290_302_404_252_351_342	700514_700551_700804_701028_701218_701466_701772	700551_700804_700853_701208_701280_701569_701808	700551_700804_701028_701218_701466_701772_742445	700804_700853_701208_701280_701569_701808_742492	962.9	108	8.94	19	0	0	[]	2	14	1	0	1	1	1	1	1	701161	701161	NA	NA	graph_bin_annot3(15,699000,702000,c(1,2))	NA	Two-sided + patch	646.5	962.898
93	OM2	1500	OM	2	8	238630	238746	239033	239430	238688	239232	5:3_4:4_5:3a	1	288	544	799	3	84_150_309	0_13_0	169_287_618	238630_238746_238812_239033	238746_238799_239033_239430	238746_238812_239033_327083	238799_239033_239430_327422	529.08	67	7.95	5	0	0	[]	2	15	1	0	1	1	1	1	1	238960	238960	NA	NA	graph_bin_annot3(8,237000,240000,c(7,8))	NA	Two-sided	399.5	529.076
212	OM2	1500	OM	2	16	656563	656605	657509	657678	656584	657594	5:3_4:4_5:3a	1	905	1010	1114	3	146_442_420	72_77_24	221_808_817	656563_656677_656861_657509	656605_656784_657485_657678	656677_656861_657509_677836	656784_657485_657678_678266	667.27	93	7.19	8	0	0	[]	2	15	1	0	1	1	1	1	1	657089	657089	NA	NA	graph_bin_annot3(16,655000,658000,c(7,8))	NA	Two-sided	557	667.267
195	OM2	1500	OM	2	15	1010000	1010114	1010673	1011684	1.01006e+06	1.01118e+06	3:5_4:4_3:5a	1	560	1122	1683	3	122_199_801	8_96_249	235_302_1353	1010000_1010122_1010331_1010673	1010114_1010235_1010424_1011684	1010122_1010331_1010673_1053326	1010235_1010424_1011684_1053371	146.58	140	1.05	8	0	0	[]	2	16	1	0	1	1	1	1	1	1.01062e+06	1.01062e+06	NA	NA	graph_bin_annot3(15,1009000,1012000,c(1,2))	NA	Two-sided	841.5	146.582
215	OM2	1500	OM	2	16	754107	754263	755318	755437	754185	755377	3:5_4:4_3:5a	1	1056	1192	1329	3	331_453_408	88_63_124	574_843_693	754107_754351_754744_755318	754263_754681_755194_755437	754351_754744_755318_775448	754681_755194_755437_775673	219.13	111	1.98	9	0	0	[]	2	16	1	0	1	1	1	1	1	754781	754781	NA	NA	graph_bin_annot3(16,753000,756000,c(3,4))	NA	Two-sided	664.5	219.132
210	OM2	1500	OM	2	16	609630	609903	610981	611302	609766	611142	3:5_4:4_3:5a	1	1079	1375	1671	3	373_765_237	153_605_0	593_925_474	609630_610056_610828_610981	609903_610223_610981_611302	610056_610828_610981_612912	610223_610981_611302_613008	281.81	139	2.03	12	0	0	[]	2	16	1	0	1	1	1	1	1	610454	610454	NA	NA	graph_bin_annot3(16,608000,612000,c(3,4))	NA	Two-sided	835.5	281.812
63	OM2	1500	OM	2	5	471690	471723	473209	473281	471707	473245	3:5_4:4_3:5a	1	1487	1538	1590	3	140_774_624	84_692_545	195_857_704	471690_471807_472577_473209	471723_471885_472664_473281	471807_472577_473209_521844	471885_472664_473281_521857	288.23	132	2.18	22	0	0	[]	2	16	1	0	1	1	1	1	1	472476	472476	NA	NA	graph_bin_annot3(5,470000,474000,c(5,6))	NA	Two-sided	795	288.228
19	OM2	1500	OM	2	2	734046	734409	735807	736128	734228	735968	3:5_4:4_3:5a	1	1399	1740	2081	3	364_344_1032	0_0_711	729_687_1353	734046_734409_734775_735807	734409_734775_735096_736128	734409_734775_735807_743899	734775_735096_736128_744063	640.62	173	3.7	8	0	0	[]	2	16	1	0	1	1	1	1	1	735098	735098	NA	NA	graph_bin_annot3(2,733000,737000,c(3,4))	NA	Two-sided	1040.5	640.616
17	OM2	1500	OM	2	2	679385	680044	680726	681166	679714	680946	5:3_4:4_5:3a_6:2	1	683	1232	1780	4	564_166_194_308	175_0_0_0	954_331_387_616	679385_680219_680339_680550_680726	680044_680339_680550_680726_681166	680219_680339_680550_680726_706449	680339_680550_680726_681166_706983	902.69	148	6.09	5	0	0	[]	2	17	1	0	1	1	1	1	1	680330	680330	NA	NA	graph_bin_annot3(2,678000,682000,c(1,2))	NA	Two-sided + patch	890	902.686
73	OM2	1500	OM	2	7	120933	120977	122047	122120	120955	122083	5:3_4:4_5:3a_6:2_5:3a_6:2_5:3a	1	1071	1128	1186	7	60_718_74_64_100_60_52	0_643_5_0_30_5_0	121_792_143_128_171_115_104	120933_120977_121697_121774_121840_121932_122016_122047	120977_121054_121769_121840_121902_122011_122047_122120	120977_121697_121774_121840_121932_122016_122047_197230	121054_121769_121840_121902_122011_122047_122120_197465	452.58	99	4.58	15	0	0	[]	2	17	1	0	1	1	1	1	1	121519	121519	NA	NA	graph_bin_annot3(7,119000,123000,c(5,6))	NA	Two-sided + patch	593	452.577
41	OM2	1500	OM	2	4	769372	769508	771211	771632	769440	771422	3:5_4:4_3:5a_4:4_3:5a	1	1704	1982	2259	5	657_147_317_430_431	550_0_0_0_0	764_294_634_859_862	769372_770058_770136_770352_770770_771211	769508_770136_770352_770770_771211_771632	770058_770136_770352_770770_771211_820502	770136_770352_770770_771211_771632_821075	412.6	188	2.19	11	0	0	[]	2	18	1	0	1	1	1	1	1	770431	770431	NA	NA	graph_bin_annot3(4,768000,772000,c(3,4))	NA	Two-sided + patch	1129.5	412.6
[truncated: 13,064 more rows]
[truncated: 11 more columns]
